# Supplementary material for: Integrated Transcriptomics and Metabolomics Analysis Reveals Convergent and Divergent Key Molecular Networks of Dominant Genic Male Sterility and Cytoplasmic Male Sterility in Cabbage
Source: Int J Mol Sci. 2025 Jan 31;26(3):1259. doi: 10.3390/ijms26031259 (PMC11818720; doi:10.3390/ijms26031259)
Supplement: Supplementary file 1 [file ijms-26-01259-s001.zip]

Archive with 11 entries (6 files):
- supplementary figure.pdf
- Table S1/
- Table S1/All_Database_Gene_annotation_Table S1.xlsx
- Table S2/
- Table S2/All metabolites_Table S2/
- Table S2/All metabolites_Table S2/Description of the Table S2.txt
- Table S2/All metabolites_Table S2/metabolites_full_table_Table S2.xlsx
- Table S3/
- Table S3/Table S3.xlsx
- Table S4/
- Table S4/Table S4.xlsx
