# Supplementary material for: Integrated Transcriptomics and Metabolomics Analysis Reveals Convergent and Divergent Key Molecular Networks of Dominant Genic Male Sterility and Cytoplasmic Male Sterility in Cabbage
Source: Int J Mol Sci. 2025 Jan 31;26(3):1259. doi: 10.3390/ijms26031259 (PMC11818720; doi:10.3390/ijms26031259)
Supplement: Supplementary file 1 [file ijms-26-01259-s001.zip › Table S1/All_Database_Gene_annotation_Table S1.xlsx]

## Sheet: M1_vs_M3.annotation
#ID	M1-1_Count	M1-2_Count	M1-3_Count	M3-1_Count	M3-2_Count	M3-3_Count	M1-1_FPKM	M1-2_FPKM	M1-3_FPKM	M3-1_FPKM	M3-2_FPKM	M3-3_FPKM	FDR	log2FC	regulated	COG_class	COG_class_annotation	GO_annotation	KEGG_annotation	KEGG_pathway_annotation	KOG_class	KOG_class_annotation	Pfam_annotation	Swiss-Prot_annotation	eggNOG_class	eggNOG_class_annotation	NR_annotation
gene_Bol032746	23804	40308	2000	0	8	4	236.78	351.371	23.0425	0	0.072375	0.034584	2.20054e-16	-12.5978	down	--	--	Molecular Function: catalytic activity (GO:0003824);; Biological Process: carbohydrate metabolic process (GO:0005975);; Molecular Function: carbohydrate binding (GO:0030246);;	K18195|0.0e+00|bna:106410089|K18195 rhamnogalacturonan endolyase [EC:4.2.2.23] | (RefSeq) uncharacterized protein LOC106410089	--	--	--	Polysaccharide lyase family 4, domain III	--	S	Function unknown	BnaC03g76550D [Brassica napus]
gene_Bol039188	2744	2987	545	4	5	0	276.87	264.054	63.6068	0.405971	0.443469	0	3.08716e-16	-9.58562	down	--	--	--	--	--	--	--	--	--	S	Function unknown	PREDICTED: uncharacterized protein LOC106299621 [Brassica oleracea var. oleracea]
gene_Bol030578	664	771	630	1890	1672	2306	8.14985	8.29624	8.96439	26.1193	21.0096	27.7246	3.05412e-17	1.27666	up	--	--	Biological Process: rRNA processing (GO:0006364);; Cellular Component: small-subunit processome (GO:0032040);;	K14554|0.0e+00|boe:106336283|K14554 U3 small nucleolar RNA-associated protein 21 | (RefSeq) U3 small nucleolar RNA-associated protein 21 homolog	Ribosome biogenesis in eukaryotes (ko03008)	[R]	General function prediction only	Utp21 specific WD40 associated putative domain	--	S	Function unknown	PREDICTED: U3 small nucleolar RNA-associated protein 21 homolog [Brassica oleracea var. oleracea]
gene_Bol031321	102	221	557	0	0	0	9.10288	17.2934	57.7687	0	0	0	1.30914e-13	-10.9232	down	--	--	Cellular Component: extracellular region (GO:0005576);; Biological Process: rejection of self pollen (GO:0060320);;	--	--	--	--	Plant self-incompatibility protein S1	S-protein homolog 21 OS=Arabidopsis thaliana OX=3702 GN=SPH21 PE=3 SV=1	--	--	S-protein homolog 21-like [Brassica napus]
gene_Bol028328	6	19	13	191	264	241	0.097557	0.285798	0.257604	3.81232	4.7893	4.18801	4.13004e-21	3.9777	up	[O]	Posttranslational modification, protein turnover, chaperones	Molecular Function: calcium ion binding (GO:0005509);; Cellular Component: integral component of membrane (GO:0016021);;	K01859|1.6e-229|sita:101771169|K01859 chalcone isomerase [EC:5.5.1.6] | (RefSeq) vacuolar-sorting receptor 1	Flavonoid biosynthesis (ko00941)	--	--	PA domain	Vacuolar-sorting receptor 7 OS=Arabidopsis thaliana OX=3702 GN=VSR7 PE=2 SV=2	T	Signal transduction mechanisms	vacuolar-sorting receptor 7 [Brassica napus]
Brassica_oleracea_newGene_3510	6	5	3	3454	2754	2653	0.264651	0.180984	0.116304	184.559	129.824	121.071	3.975e-86	9.09599	up	--	--	Molecular Function: structural constituent of cell wall (GO:0005199);; Biological Process: plant-type cell wall organization (GO:0009664);;	--	--	--	--	Extensin-like region	Extensin-3 OS=Arabidopsis thaliana OX=3702 GN=EXT3 PE=1 SV=3	--	--	hypothetical protein DY000_02064128 [Brassica cretica]
gene_Bol041163	1889	1621	388	0	4	0	39.3162	29.5657	9.35411	0	0.08283	0	1.84607e-11	-10.1139	down	--	--	Cellular Component: integral component of membrane (GO:0016021);;	K14780|1.3e-86|dcr:108220614|K14780 ATP-dependent RNA helicase DHX37/DHR1 [EC:3.6.4.13] | (RefSeq) ATP-dependent RNA helicase DEAH13-like isoform X1	--	[G]	Carbohydrate transport and metabolism	Protein of unknown function, DUF604	--	G	Carbohydrate transport and metabolism	uncharacterized protein LOC106416000 [Brassica napus]
gene_Bol038221	198	473	206	0	2	0	2.86853	6.0019	3.45301	0	0.028455	0	2.28096e-14	-8.96117	down	[T]	Signal transduction mechanisms	Molecular Function: solute:proton antiporter activity (GO:0015299);; Cellular Component: integral component of membrane (GO:0016021);;	--	--	[P]	Inorganic ion transport and metabolism	Sodium/hydrogen exchanger family	Cation/H(+) antiporter 1 OS=Arabidopsis thaliana OX=3702 GN=CHX1 PE=2 SV=1	P	Inorganic ion transport and metabolism	BnaC05g12510D [Brassica napus]
gene_Bol026188	43	89	428	0	5	4	1.91504	3.49449	22.2877	0	0.202296	0.132122	9.62382e-08	-6.30601	down	--	--	--	--	--	--	--	--	--	--	--	hypothetical protein F2Q69_00051566 [Brassica cretica]
gene_Bol018567	242	624	657	0	0	0	11.8668	26.8264	37.3821	0	0	0	2.62438e-18	-11.6615	down	--	--	Cellular Component: cytoplasm (GO:0005737);; Molecular Function: intermembrane lipid transfer activity (GO:0120013);;	--	--	[S]	Function unknown	Glycolipid transfer protein (GLTP)	ACD11 homolog protein OS=Arabidopsis thaliana OX=3702 GN=At4g39670 PE=2 SV=1	S	Function unknown	PREDICTED: ACD11 homolog protein-like [Brassica oleracea var. oleracea]
gene_Bol018747	33	33	37	86	283	490	0.607863	0.52188	0.788435	1.78788	5.35245	8.86505	1.53401e-05	2.76948	up	[G]	Carbohydrate transport and metabolism	Molecular Function: hydrolase activity, hydrolyzing O-glycosyl compounds (GO:0004553);; Biological Process: carbohydrate metabolic process (GO:0005975);;	K05349|0.0e+00|bna:106374986|K05349 beta-glucosidase [EC:3.2.1.21] | (RefSeq) uncharacterized protein LOC106374986	Cyanoamino acid metabolism (ko00460);; Starch and sucrose metabolism (ko00500);; Phenylpropanoid biosynthesis (ko00940)	--	--	Glycosyl hydrolase family 3 N terminal domain	Beta-D-xylosidase 1 OS=Arabidopsis thaliana OX=3702 GN=BXL1 PE=1 SV=1	G	Carbohydrate transport and metabolism	PREDICTED: beta-glucosidase BoGH3B-like [Brassica oleracea var. oleracea]
gene_Bol045150	16	8	22	201	239	527	0.32049	0.145088	0.511291	4.68305	5.04417	10.6676	9.64814e-13	4.08912	up	[T]	Signal transduction mechanisms	Molecular Function: protein serine/threonine kinase activity (GO:0004674);; Molecular Function: ATP binding (GO:0005524);; Biological Process: signal transduction (GO:0007165);;	K07198|1.5e-231|bna:106404674|K07198 5'-AMP-activated protein kinase, catalytic alpha subunit [EC:2.7.11.11] | (RefSeq) CBL-interacting serine/threonine-protein kinase 17-like	--	[T]	Signal transduction mechanisms	Protein kinase domain	CBL-interacting serine/threonine-protein kinase 17 OS=Arabidopsis thaliana OX=3702 GN=CIPK17 PE=1 SV=1	T	Signal transduction mechanisms	PREDICTED: CBL-interacting serine/threonine-protein kinase 17-like [Brassica oleracea var. oleracea]
gene_Bol011179	165	166	163	589	487	714	3.04842	2.69687	3.50239	12.2893	9.2347	12.9459	2.34371e-13	1.61887	up	--	--	Molecular Function: molecular_function (GO:0003674);; Molecular Function: nucleic acid binding (GO:0003676);; Molecular Function: RNA binding (GO:0003723);; Molecular Function: catalytic activity (GO:0003824);; Molecular Function: nuclease activity (GO:0004518);; Molecular Function: endonuclease activity (GO:0004519);; Molecular Function: binding (GO:0005488);; Cellular Component: cellular_compon…	--	--	[R]	General function prediction only	Pentatricopeptide repeat domain	Pentatricopeptide repeat-containing protein At3g15590, mitochondrial OS=Arabidopsis thaliana OX=3702 GN=At3g15590 PE=1 SV=1	S	Function unknown	PREDICTED: pentatricopeptide repeat-containing protein At3g15590, mitochondrial [Brassica oleracea var. oleracea]
gene_Bol026137	1239	1341	612	469	707	442	58.7821	55.7745	33.6341	25.0295	34.3336	20.4992	0.00188687	-1.17653	down	--	--	Biological Process: reproduction (GO:0000003);; Biological Process: response to acid chemical (GO:0001101);; Biological Process: developmental process involved in reproduction (GO:0003006);; Molecular Function: molecular_function (GO:0003674);; Molecular Function: transcription cofactor activity (GO:0003712);; Molecular Function: transcription corepressor activity (GO:0003714);; Cellular Componen…	K13464|2.9e-107|boe:106300690|K13464 jasmonate ZIM domain-containing protein | (RefSeq) protein TIFY 10B isoform X1	Plant hormone signal transduction (ko04075)	--	--	tify domain	Protein TIFY 10B OS=Arabidopsis thaliana OX=3702 GN=TIFY10B PE=1 SV=1	S	Function unknown	hypothetical protein DY000_02063920 [Brassica cretica]
gene_Bol044588	43103	68490	26944	0	4	0	825.25	1149.19	597.751	0	0.078396	0	1.6376e-79	-15.2682	down	[GI]	Carbohydrate transport and metabolism;; Lipid transport and metabolism	Molecular Function: enzyme inhibitor activity (GO:0004857);; Cellular Component: extracellular region (GO:0005576);; Cellular Component: cell wall (GO:0005618);; Cellular Component: integral component of membrane (GO:0016021);; Molecular Function: pectinesterase activity (GO:0030599);; Biological Process: cell wall modification (GO:0042545);; Molecular Function: aspartyl esterase activity (GO:004…	K01051|0.0e+00|bna:106345285|K01051 pectinesterase [EC:3.1.1.11] | (RefSeq) probable pectinesterase/pectinesterase inhibitor	Pentose and glucuronate interconversions (ko00040)	--	--	Pectinesterase	Probable pectinesterase/pectinesterase inhibitor OS=Brassica napus OX=3708 GN=BP19 PE=2 SV=1	G	Carbohydrate transport and metabolism	unnamed protein product [Brassica oleracea]
gene_Bol025280	7745	10886	2606	882	2623	2727	172.79	212.84	67.3624	22.1546	59.9042	59.5682	0.000588502	-1.97403	down	--	--	Cellular Component: integral component of membrane (GO:0016021);; Molecular Function: transferase activity, transferring acyl groups (GO:0016746);;	K13508|4.8e-285|bna:106405546|K13508 glycerol-3-phosphate acyltransferase [EC:2.3.1.15 2.3.1.198] | (RefSeq) glycerol-3-phosphate 2-O-acyltransferase 6-like	Glycerolipid metabolism (ko00561);; Glycerophospholipid metabolism (ko00564)	--	--	haloacid dehalogenase-like hydrolase	Glycerol-3-phosphate 2-O-acyltransferase 6 OS=Arabidopsis thaliana OX=3702 GN=GPAT6 PE=1 SV=1	I	Lipid transport and metabolism	unnamed protein product [Brassica oleracea]
gene_Bol022902	124	53	100	267	229	314	1.94716	0.734726	1.82587	4.74442	3.70003	4.84966	0.00761749	1.28022	up	--	--	--	--	--	--	--	SPARK	Uncharacterized GPI-anchored protein At4g28100 OS=Arabidopsis thaliana OX=3702 GN=At4g28100 PE=2 SV=1	S	Function unknown	hypothetical protein DY000_02004490 [Brassica cretica]
gene_Bol040933	48	102	100	0	0	0	1.02615	1.90447	2.47613	0	0	0	1.02422e-10	-9.05124	down	--	--	Cellular Component: integral component of membrane (GO:0016021);;	K11844|1.5e-34|cmo:103483482|K11844 ubiquitin carboxyl-terminal hydrolase 16/45 [EC:3.4.19.12] | (RefSeq) ubiquitin carboxyl-terminal hydrolase 2	--	--	--	Zein-binding	Probable myosin-binding protein 6 OS=Arabidopsis thaliana OX=3702 GN=MYOB6 PE=2 SV=1	S	Function unknown	uncharacterized protein BNAC05G02900D [Brassica napus]
gene_Bol016992	265	630	334	2	2	15	3.2294	6.72434	4.71433	0.020933	0.024703	0.167234	4.14779e-20	-6.25598	down	[V]	Defense mechanisms	Molecular Function: ATP binding (GO:0005524);; Cellular Component: integral component of membrane (GO:0016021);; Molecular Function: ATPase activity (GO:0016887);; Molecular Function: ATPase activity, coupled to transmembrane movement of substances (GO:0042626);;	K05643|7.2e-69|gra:105785345|K05643 ATP-binding cassette, subfamily A (ABC1), member 3 | (RefSeq) ABC transporter A family member 1	ABC transporters (ko02010)	[IR]	Lipid transport and metabolism;; General function prediction only	ABC transporter	ABC transporter A family member 12 OS=Arabidopsis thaliana OX=3702 GN=ABCA12 PE=3 SV=1	I	Lipid transport and metabolism	ABC transporter A family member 12 [Brassica napus]
gene_Bol026235	155	150	161	436	408	446	4.87204	4.11138	5.86887	15.4425	13.1269	13.7368	9.56562e-09	1.23432	up	--	--	Molecular Function: molecular_function (GO:0003674);; Molecular Function: catalytic activity (GO:0003824);; Molecular Function: ubiquitin-protein transferase activity (GO:0004842);; Biological Process: cellular protein modification process (GO:0006464);; Biological Process: proteolysis (GO:0006508);; Biological Process: ubiquitin-dependent protein catabolic process (GO:0006511);; Biological Proce…	K19041|5.5e-25|gab:108483400|K19041 E3 ubiquitin-protein ligase RNF38/44 [EC:2.3.2.27] | (RefSeq) E3 ubiquitin-protein ligase MBR1-like	--	[O]	Posttranslational modification, protein turnover, chaperones	Ring finger domain	Probable E3 ubiquitin-protein ligase RHG1A OS=Arabidopsis thaliana OX=3702 GN=RHG1A PE=2 SV=1	O	Posttranslational modification, protein turnover, chaperones	PREDICTED: uncharacterized protein LOC106300764 [Brassica oleracea var. oleracea]
gene_Bol024001	38	42	34	0	0	0	2.59411	2.53217	2.65655	0	0	0	3.05512e-08	-7.91526	down	--	--	Cellular Component: integral component of membrane (GO:0016021);;	--	--	--	--	PLAC8 family	Protein PLANT CADMIUM RESISTANCE 12 OS=Arabidopsis thaliana OX=3702 GN=PCR12 PE=2 SV=2	S	Function unknown	PREDICTED: protein PLANT CADMIUM RESISTANCE 12-like [Brassica oleracea var. oleracea]
gene_Bol018065	165	210	211	124	120	83	6.31989	7.04758	9.36949	5.31544	4.67446	3.07952	0.00377644	-1.05914	down	--	--	Cellular Component: ubiquitin ligase complex (GO:0000151);; Cellular Component: cellular_component (GO:0005575);; Cellular Component: intracellular (GO:0005622);; Cellular Component: cell (GO:0005623);; Cellular Component: SCF ubiquitin ligase complex (GO:0019005);; Cellular Component: cullin-RING ubiquitin ligase complex (GO:0031461);; Cellular Component: macromolecular complex (GO:0032991);; Ce…	--	--	[R]	General function prediction only	Leucine Rich repeats (2 copies)	Putative F-box/LRR-repeat protein 19 OS=Arabidopsis thaliana OX=3702 GN=FBL19 PE=4 SV=1	S	Function unknown	unnamed protein product [Brassica oleracea]
gene_Bol024034	6	8	5	30	32	38	0.151636	0.180048	0.14749	0.883586	0.862305	0.984318	0.00105158	2.17306	up	--	--	Cellular Component: integral component of membrane (GO:0016021);;	K09775|3.0e-09|dzi:111283728|K09775 uncharacterized protein | (RefSeq) uncharacterized protein LOC111283728 isoform X1	--	--	--	Core-2/I-Branching enzyme	Glycosyltransferase BC10 OS=Oryza sativa subsp. japonica OX=39947 GN=BC10 PE=1 SV=1	S	Function unknown	PREDICTED: uncharacterized protein LOC106298940 [Brassica oleracea var. oleracea]
gene_Bol039541	443	530	642	0	0	0	36.1656	37.9415	60.746	0	0	0	2.75341e-20	-11.7583	down	--	--	Molecular Function: actin binding (GO:0003779);; Cellular Component: actin cytoskeleton (GO:0015629);; Biological Process: actin filament depolymerization (GO:0030042);;	K05765|5.1e-72|bna:106351513|K05765 cofilin | (RefSeq) actin-depolymerizing factor	--	[Z]	Cytoskeleton	Cofilin/tropomyosin-type actin-binding protein	Actin-depolymerizing factor 7 OS=Arabidopsis thaliana OX=3702 GN=ADF7 PE=2 SV=1	Z	Cytoskeleton	PREDICTED: actin-depolymerizing factor [Brassica oleracea var. oleracea]
Brassica_oleracea_newGene_4942	2520	2284	216	0	0	0	218.74	173.726	21.6645	0	0	0	9.95972e-12	-13.3291	down	--	--	Cellular Component: integral component of membrane (GO:0016021);;	--	--	--	--	--	--	--	--	unnamed protein product [Brassica oleracea]
gene_Bol017526	239	251	254	518	583	725	3.90039	3.57849	4.78919	9.50808	9.73997	11.5886	4.93552e-08	1.05185	up	--	--	Molecular Function: protein binding (GO:0005515);; Biological Process: biological_process (GO:0008150);; Biological Process: anatomical structure morphogenesis (GO:0009653);; Biological Process: auxin homeostasis (GO:0010252);; Biological Process: developmental process (GO:0032502);; Biological Process: homeostatic process (GO:0042592);; Biological Process: anatomical structure formation involved…	--	--	[R]	General function prediction only	Leucine Rich repeats (2 copies)	F-box/LRR-repeat protein 15 OS=Arabidopsis thaliana OX=3702 GN=FBL15 PE=2 SV=2	B	Chromatin structure and dynamics	F-box/LRR-repeat protein 15 [Brassica napus]
gene_Bol042068	929	1373	412	292	260	461	10.3148	13.3677	5.30308	3.64857	2.94857	5.01272	0.000251497	-1.61896	down	[T]	Signal transduction mechanisms	Cellular Component: integral component of membrane (GO:0016021);; Molecular Function: hydrolase activity (GO:0016787);;	--	--	--	--	Calcineurin-like phosphoesterase	--	S	Function unknown	hypothetical protein DY000_02027106 [Brassica cretica]
gene_Bol037819	78	123	31	0	0	0	8.56419	11.9233	3.89346	0	0	0	1.47011e-09	-8.89026	down	--	--	--	--	--	--	--	--	--	--	--	PREDICTED: uncharacterized protein LOC106341471 [Brassica oleracea var. oleracea]
gene_Bol044245	514	651	209	2684	2645	1361	15.7485	17.484	7.4029	92.6917	83.0557	40.8752	9.01381e-06	2.12282	up	[Q]	Secondary metabolites biosynthesis, transport and catabolism	Molecular Function: oxidoreductase activity (GO:0016491);; Molecular Function: metal ion binding (GO:0046872);;	K24028|4.0e-63|egu:105043284|K24028 salicylic acid 3-hydroxylase [EC:1.14.11.-] | (RefSeq) LOW QUALITY PROTEIN: protein DOWNY MILDEW RESISTANCE 6-like	--	[QR]	Secondary metabolites biosynthesis, transport and catabolism;; General function prediction only	non-haem dioxygenase in morphine synthesis N-terminal	Probable 2-oxoglutarate-dependent dioxygenase JRG21 OS=Arabidopsis thaliana OX=3702 GN=JRG21 PE=2 SV=1	Q	Secondary metabolites biosynthesis, transport and catabolism	PREDICTED: probable 2-oxoglutarate/Fe(II)-dependent dioxygenase [Brassica oleracea var. oleracea]
Brassica_oleracea_newGene_8459	371	0	10	73241	40634	53717	20.9023	0	0.636667	4656.54	2349	2970.07	0.000338265	8.52777	up	--	--	--	--	--	--	--	--	Tapetum-specific protein A9 OS=Brassica napus OX=3708 GN=A9 PE=2 SV=1	--	--	PREDICTED: tapetum-specific protein A9 [Brassica oleracea var. oleracea]
gene_Bol019835	246	305	228	736	649	905	4.57031	4.97318	4.91228	15.4298	12.3634	16.5103	1.49237e-13	1.3296	up	[R]	General function prediction only	Molecular Function: ATP binding (GO:0005524);; Cellular Component: mitochondrion (GO:0005739);; Biological Process: mitochondrion organization (GO:0007005);;	K17681|3.1e-302|bna:106371936|K17681 ATPase family AAA domain-containing protein 3A/B | (RefSeq) ATPase family AAA domain-containing protein 3-B-like	--	[O]	Posttranslational modification, protein turnover, chaperones	Domain of unknown function (DUF3523)	Cell division control protein 48 homolog D OS=Arabidopsis thaliana OX=3702 GN=CDC48D PE=1 SV=1	O	Posttranslational modification, protein turnover, chaperones	ATPase family AAA domain-containing protein 3-B-like [Brassica napus]
gene_Bol042624	511	880	243	111	124	143	16.5585	25.0242	9.10781	4.02177	4.11607	4.52677	1.31053e-07	-2.29193	down	--	--	Cellular Component: integral component of membrane (GO:0016021);;	--	--	--	--	--	--	S	Function unknown	PREDICTED: uncharacterized protein LOC106332043 [Brassica oleracea var. oleracea]
gene_Bol040704	1372	2978	2185	12921	22434	30595	29.7598	56.6453	54.9449	315.749	498.476	650.188	1.00243e-18	3.0961	up	[QV]	Secondary metabolites biosynthesis, transport and catabolism;; Defense mechanisms	Biological Process: lipid hydroxylation (GO:0002933);; Molecular Function: iron ion binding (GO:0005506);; Molecular Function: oxidoreductase activity, acting on paired donors, with incorporation or reduction of molecular oxygen, NAD(P)H as one donor, and incorporation of one atom of oxygen (GO:0016709);; Molecular Function: heme binding (GO:0020037);; Biological Process: anther development (GO:0…	K20496|9.3e-308|bna:106400415|K20496 laurate 7-monooxygenase [EC:1.14.14.130] | (RefSeq) cytochrome P450 703A2-like	--	[Q]	Secondary metabolites biosynthesis, transport and catabolism	Cytochrome P450	Cytochrome P450 703A2 OS=Arabidopsis thaliana OX=3702 GN=CYP703A2 PE=1 SV=1	Q	Secondary metabolites biosynthesis, transport and catabolism	cytochrome P450 703A2-like [Brassica napus]
gene_Bol040878	92	151	162	276	414	798	1.89042	2.72937	3.8808	6.44209	8.77321	16.186	0.000760328	1.60497	up	--	--	Molecular Function: ATP binding (GO:0005524);; Molecular Function: kinase activity (GO:0016301);;	--	--	--	--	Zeta toxin	Calmodulin calcium-dependent NAD kinase OS=Arabidopsis thaliana OX=3702 GN=NADKC PE=1 SV=1	S	Function unknown	PREDICTED: uncharacterized protein LOC106295740 isoform X1 [Brassica oleracea var. oleracea]
gene_Bol040692	9	33	31	583	714	843	0.198921	0.637132	0.800104	14.7789	16.4701	18.5789	4.35673e-29	4.64099	up	[E]	Amino acid transport and metabolism	Molecular Function: 1-aminocyclopropane-1-carboxylate synthase activity (GO:0016847);; Molecular Function: pyridoxal phosphate binding (GO:0030170);;	K20772|1.8e-287|boe:106293242|K20772 1-aminocyclopropane-1-carboxylate synthase 1/2/6 [EC:4.4.1.14] | (RefSeq) 1-aminocyclopropane-1-carboxylate synthase 2	Cysteine and methionine metabolism (ko00270);; MAPK signaling pathway - plant (ko04016)	[T]	Signal transduction mechanisms	Aminotransferase class I and II	1-aminocyclopropane-1-carboxylate synthase 2 OS=Arabidopsis thaliana OX=3702 GN=ACS2 PE=1 SV=1	E	Amino acid transport and metabolism	PREDICTED: 1-aminocyclopropane-1-carboxylate synthase 2 [Brassica oleracea var. oleracea]
Brassica_oleracea_newGene_3726	0	0	0	29	83	87	0	0	0	1.60087	4.15324	4.39384	3.48584e-08	8.23597	up	--	--	Cellular Component: integral component of membrane (GO:0016021);;	--	--	--	--	--	--	D	Cell cycle control, cell division, chromosome partitioning	nucleolin 1-like [Brassica napus]
gene_Bol014755	104	43	45	329	282	480	9.94713	3.57672	4.93319	35.3817	27.5701	44.926	3.33117e-06	2.2481	up	--	--	Biological Process: lipid transport (GO:0006869);; Molecular Function: lipid binding (GO:0008289);;	--	--	--	--	Protease inhibitor/seed storage/LTP family	Non-specific lipid-transfer protein 5 OS=Arabidopsis thaliana OX=3702 GN=LTP5 PE=1 SV=1	W	Extracellular structures	hypothetical protein F2Q68_00030783 [Brassica cretica]
gene_Bol029371	177	143	70	2368	2554	3096	12.3058	8.68781	5.5997	185.397	181.851	210.865	8.9403e-41	4.14082	up	[O]	Posttranslational modification, protein turnover, chaperones	Biological Process: response to stress (GO:0006950);; Biological Process: response to osmotic stress (GO:0006970);; Biological Process: biological_process (GO:0008150);; Biological Process: response to temperature stimulus (GO:0009266);; Biological Process: response to heat (GO:0009408);; Biological Process: response to abiotic stimulus (GO:0009628);; Biological Process: response to stimulus (GO:…	K13993|2.2e-82|bna:111209741|K13993 HSP20 family protein | (RefSeq) 23.5 kDa heat shock protein, mitochondrial-like	Protein processing in endoplasmic reticulum (ko04141)	[O]	Posttranslational modification, protein turnover, chaperones	Hsp20/alpha crystallin family	23.5 kDa heat shock protein, mitochondrial OS=Arabidopsis thaliana OX=3702 GN=HSP23.5 PE=1 SV=1	O	Posttranslational modification, protein turnover, chaperones	PREDICTED: 23.5 kDa heat shock protein, mitochondrial-like [Brassica oleracea var. oleracea]
gene_Bol009129	18	46	64	123	162	365	0.550696	1.2975	2.38796	4.46108	5.34989	11.5378	0.00249565	2.05709	up	--	--	Molecular Function: SNAP receptor activity (GO:0005484);; Biological Process: intracellular protein transport (GO:0006886);; Cellular Component: integral component of membrane (GO:0016021);; Biological Process: vesicle-mediated transport (GO:0016192);;	K08486|2.2e-159|bna:106390699|K08486 syntaxin 1B/2/3 | (RefSeq) syntaxin-122-like	SNARE interactions in vesicular transport (ko04130)	[U]	Intracellular trafficking, secretion, and vesicular transport	Syntaxin	Syntaxin-122 OS=Arabidopsis thaliana OX=3702 GN=SYP122 PE=1 SV=1	U	Intracellular trafficking, secretion, and vesicular transport	PREDICTED: syntaxin-122 [Brassica oleracea var. oleracea]
gene_Bol030199	1172	2121	1109	529	970	650	77.1829	122.461	84.6318	39.2313	65.3689	41.8802	0.000318168	-1.23289	down	--	--	Molecular Function: RNA polymerase II regulatory region sequence-specific DNA binding (GO:0000977);; Molecular Function: transcription factor activity, sequence-specific DNA binding (GO:0003700);; Cellular Component: nucleus (GO:0005634);; Biological Process: positive regulation of flower development (GO:0009911);; Biological Process: vegetative to reproductive phase transition of meristem (GO:00…	K09264|2.8e-91|boe:106340061|K09264 MADS-box transcription factor, plant | (RefSeq) agamous-like MADS-box protein AGL6	--	[K]	Transcription	K-box region	Agamous-like MADS-box protein AGL6 OS=Arabidopsis thaliana OX=3702 GN=AGL6 PE=1 SV=2	K	Transcription	PREDICTED: agamous-like MADS-box protein AGL6 [Brassica oleracea var. oleracea]
gene_Bol038438	113	170	613	2	2	2	19.3845	25.547	122.261	0.274184	0.228134	0.283432	1.18621e-14	-7.52411	down	--	--	Cellular Component: integral component of membrane (GO:0016021);;	--	--	--	--	--	Arabinogalactan protein 40 OS=Arabidopsis thaliana OX=3702 GN=AGP40 PE=1 SV=1	--	--	unnamed protein product [Brassica oleracea]
gene_Bol014766	16	51	19	187	114	236	0.46815	1.32681	0.631536	6.32647	3.49321	6.95348	1.22655e-05	2.45466	up	[G]	Carbohydrate transport and metabolism	Biological Process: biosynthetic process (GO:0009058);; Cellular Component: integral component of membrane (GO:0016021);; Molecular Function: strictosidine synthase activity (GO:0016844);;	--	--	[R]	General function prediction only	Strictosidine synthase	Protein STRICTOSIDINE SYNTHASE-LIKE 5 OS=Arabidopsis thaliana OX=3702 GN=SSL5 PE=2 SV=1	J	Translation, ribosomal structure and biogenesis	PREDICTED: protein STRICTOSIDINE SYNTHASE-LIKE 5-like [Brassica oleracea var. oleracea]
gene_Bol038751	211	577	380	25	16	34	4.35362	10.4362	9.09248	0.566359	0.319426	0.681032	1.28437e-19	-4.17375	down	[R]	General function prediction only	Molecular Function: protein serine/threonine kinase activity (GO:0004674);; Molecular Function: ATP binding (GO:0005524);;	K08790|2.0e-300|bna:106380700|K08790 serine/threonine kinase 38 [EC:2.7.11.1] | (RefSeq) serine/threonine-protein kinase tricorner-like	--	[R]	General function prediction only	Protein kinase domain	Probable serine/threonine protein kinase IRE4 OS=Arabidopsis thaliana OX=3702 GN=IRE4 PE=2 SV=1	T	Signal transduction mechanisms	PREDICTED: serine/threonine-protein kinase tricorner [Brassica oleracea var. oleracea]
gene_Bol007912	28	15	56	169	154	193	2.07149	0.971169	4.7369	14.0412	11.6842	14.0095	0.000927063	2.09132	up	--	--	--	--	--	--	--	--	--	S	Function unknown	PREDICTED: uncharacterized protein LOC106304575 [Brassica oleracea var. oleracea]
gene_Bol037902	2199	4568	6356	420	1150	237	111.907	203.79	374.925	24.039	59.9189	11.7889	2.71369e-06	-3.09124	down	--	--	Biological Process: biological_process (GO:0008150);; Biological Process: regulation of post-embryonic development (GO:0048580);; Biological Process: regulation of biological process (GO:0050789);; Biological Process: regulation of developmental process (GO:0050793);; Biological Process: regulation of multicellular organismal process (GO:0051239);; Biological Process: biological regulation (GO:00…	--	--	--	--	Pollen protein Ole e 1 like	Non-classical arabinogalactan protein 30 OS=Arabidopsis thaliana OX=3702 GN=AGP30 PE=2 SV=1	S	Function unknown	PREDICTED: non-classical arabinogalactan protein 30-like [Brassica oleracea var. oleracea]
gene_Bol014996	89	79	90	40	60	38	2.20636	1.72129	2.60361	1.09961	1.53508	0.92592	0.00951057	-1.13897	down	[OT]	Posttranslational modification, protein turnover, chaperones;; Signal transduction mechanisms	--	--	--	--	--	ACT domain	ACT domain-containing protein ACR7 OS=Arabidopsis thaliana OX=3702 GN=ACR7 PE=2 SV=1	S	Function unknown	PREDICTED: ACT domain-containing protein ACR7 [Brassica oleracea var. oleracea]
gene_Bol005624	54	121	58	0	0	3	2.47119	4.8653	3.04854	0	0	0.090256	4.10416e-09	-6.49498	down	--	--	Biological Process: signal transduction (GO:0007165);;	K16226|3.7e-33|ath:AT5G45250|K16226 disease resistance protein RPS4 | (RefSeq) RPS4; Disease resistance protein (TIR-NBS-LRR class) family	Plant-pathogen interaction (ko04626)	--	--	TIR domain	Disease resistance protein RPS4 OS=Arabidopsis thaliana OX=3702 GN=RPS4 PE=2 SV=1	L	Replication, recombination and repair	protein PHLOEM PROTEIN 2-LIKE A8 [Brassica napus]
gene_Bol024992	669	777	703	1619	1602	1929	28.2419	28.7684	34.3836	77.0367	69.2716	79.8026	1.23717e-15	1.02819	up	--	--	Molecular Function: chaperone binding (GO:0051087);;	--	--	[T]	Signal transduction mechanisms	BAG domain	BAG family molecular chaperone regulator 4 OS=Arabidopsis thaliana OX=3702 GN=BAG4 PE=1 SV=1	T	Signal transduction mechanisms	PREDICTED: BAG family molecular chaperone regulator 4-like [Brassica oleracea var. oleracea]
gene_Bol032288	116	309	171	24	8	29	2.9483	6.88642	5.02079	0.668515	0.207595	0.71002	2.36096e-09	-3.49	down	[QV]	Secondary metabolites biosynthesis, transport and catabolism;; Defense mechanisms	Molecular Function: monooxygenase activity (GO:0004497);; Molecular Function: iron ion binding (GO:0005506);; Molecular Function: oxidoreductase activity, acting on paired donors, with incorporation or reduction of molecular oxygen (GO:0016705);; Molecular Function: heme binding (GO:0020037);;	K12640|2.6e-258|bna:106400040|K12640 brassinosteroid-6-oxidase 2 [EC:1.14.-.-] | (RefSeq) cytochrome P450 85A2	Brassinosteroid biosynthesis (ko00905)	[QI]	Secondary metabolites biosynthesis, transport and catabolism;; Lipid transport and metabolism	Cytochrome P450	Cytochrome P450 85A2 OS=Arabidopsis thaliana OX=3702 GN=CYP85A2 PE=2 SV=1	Q	Secondary metabolites biosynthesis, transport and catabolism	hypothetical protein DY000_02011087 [Brassica cretica]
gene_Bol026656	925	970	415	418	473	428	57.2015	52.568	29.7409	29.1128	29.9291	25.905	0.00492975	-1.0074	down	[V]	Defense mechanisms	--	K09022|1.7e-91|boe:106335671|K09022 2-iminobutanoate/2-iminopropanoate deaminase [EC:3.5.99.10] | (RefSeq) reactive Intermediate Deaminase A, chloroplastic-like isoform X1	--	[J]	Translation, ribosomal structure and biogenesis	Endoribonuclease L-PSP	Reactive Intermediate Deaminase A, chloroplastic OS=Arabidopsis thaliana OX=3702 GN=RIDA PE=1 SV=1	J	Translation, ribosomal structure and biogenesis	PREDICTED: reactive Intermediate Deaminase A, chloroplastic-like isoform X2 [Brassica oleracea var. oleracea]
gene_Bol040919	524	828	1013	181	267	177	5.80522	8.04505	13.0091	2.25055	3.0203	1.92142	5.38942e-09	-2.15777	down	--		Molecular Function: protein kinase activity (GO:0004672);; Molecular Function: ATP binding (GO:0005524);;	K14510|4.8e-50|lsv:111906571|K14510 serine/threonine-protein kinase CTR1 [EC:2.7.11.1] | (RefSeq) serine/threonine-protein kinase CTR1-like	MAPK signaling pathway - plant (ko04016);; Plant hormone signal transduction (ko04075)	--	--	Protein tyrosine and serine/threonine kinase	Serine/threonine-protein kinase STY13 OS=Arabidopsis thaliana OX=3702 GN=STY13 PE=1 SV=2	T	Signal transduction mechanisms	BnaC05g02740D [Brassica napus]
gene_Bol012783	0	0	0	135	150	104	0	0	0	4.55814	4.6272	3.0644	4.56049e-12	9.24365	up	--	--	Cellular Component: integral component of membrane (GO:0016021);;	K10664|7.6e-195|boe:106325438|K10664 E3 ubiquitin-protein ligase ATL6/9/15/31/42/55 [EC:2.3.2.27] | (RefSeq) E3 ubiquitin-protein ligase ATL31-like	--	[O]	Posttranslational modification, protein turnover, chaperones	Ring finger domain	E3 ubiquitin-protein ligase ATL31 OS=Arabidopsis thaliana OX=3702 GN=ATL31 PE=1 SV=2	O	Posttranslational modification, protein turnover, chaperones	PREDICTED: E3 ubiquitin-protein ligase ATL31-like [Brassica oleracea var. oleracea]
gene_Bol015926	364	629	211	137	71	172	7.71692	11.6868	5.18325	3.25973	1.52299	3.5618	0.000195596	-1.85286	down	--	--	Biological Process: cell tip growth (GO:0009932);; Molecular Function: hydrolase activity (GO:0016787);; Biological Process: phosphatidylinositol dephosphorylation (GO:0046856);; Biological Process: root hair initiation (GO:0048766);;	K24221|4.5e-92|lsv:111907353|K24221 type I inositol polyphosphate 5-phosphatase IP5P1/2 [EC:3.1.3.56] | (RefSeq) type I inositol polyphosphate 5-phosphatase 2-like isoform X1	Inositol phosphate metabolism (ko00562)	[U]	Intracellular trafficking, secretion, and vesicular transport	Endonuclease/Exonuclease/phosphatase family	Type I inositol polyphosphate 5-phosphatase 5 OS=Arabidopsis thaliana OX=3702 GN=IP5P5 PE=2 SV=1	T	Signal transduction mechanisms	PREDICTED: type I inositol polyphosphate 5-phosphatase 5 [Brassica oleracea var. oleracea]
gene_Bol006689	273	282	154	0	0	0	4.23409	3.82885	2.75897	0	0	0	4.74084e-16	-10.5377	down	--	--	Cellular Component: integral component of membrane (GO:0016021);; Molecular Function: myosin binding (GO:0017022);;	K11844|4.1e-11|cmo:103483482|K11844 ubiquitin carboxyl-terminal hydrolase 16/45 [EC:3.4.19.12] | (RefSeq) ubiquitin carboxyl-terminal hydrolase 2	--	--	--	Zein-binding	Probable myosin-binding protein 4 OS=Arabidopsis thaliana OX=3702 GN=MYOB4 PE=3 SV=1	S	Function unknown	PREDICTED: probable myosin-binding protein 4 [Brassica oleracea var. oleracea]
gene_Bol015465	260	443	26	15	9	0	14.1095	21.0784	1.62041	0.867594	0.464571	0	6.74386e-05	-5.00539	down	--	--	Biological Process: embryo development ending in seed dormancy (GO:0009793);;	--	--	--	--	Late embryogenesis abundant (LEA) group 1	Late embryogenesis abundant protein 46 OS=Arabidopsis thaliana OX=3702 GN=LEA46 PE=2 SV=1	S	Function unknown	late embryogenesis abundant protein 46-like [Brassica napus]
gene_Bol018402	49	128	220	0	0	0	3.20111	7.3732	16.7426	0	0	0	5.04456e-11	-9.75207	down	--	--	Molecular Function: 1-phosphatidylinositol binding (GO:0005545);; Cellular Component: clathrin-coated vesicle (GO:0030136);; Molecular Function: clathrin binding (GO:0030276);; Biological Process: clathrin coat assembly (GO:0048268);;	K20043|2.4e-39|pper:18782014|K20043 clathrin coat assembly protein AP180 | (RefSeq) clathrin coat assembly protein AP180	--	[TU]	Signal transduction mechanisms;; Intracellular trafficking, secretion, and vesicular transport	ANTH domain	Putative clathrin assembly protein At1g03050 OS=Arabidopsis thaliana OX=3702 GN=At1g03050 PE=2 SV=1	--	--	unnamed protein product [Brassica oleracea]
Brassica_oleracea_newGene_3053	66	109	51	0	0	0	1.71596	2.60997	1.48322	0	0	0	1.16478e-10	-8.87309	down	--	--	--	--	--	--	--	--	--	T	Signal transduction mechanisms	PREDICTED: uncharacterized protein LOC108850332 [Raphanus sativus]
gene_Bol015439	140	80	84	311	216	313	4.79063	2.39382	3.35383	12.038	7.61848	10.5374	0.00285475	1.22621	up	--	--	Molecular Function: sulfotransferase activity (GO:0008146);;	K22312|4.2e-80|hbr:110667699|K22312 hydroxyjasmonate sulfotransferase [EC:2.8.2.39] | (RefSeq) cytosolic sulfotransferase 15-like	--	[R]	General function prediction only	Sulfotransferase domain	Cytosolic sulfotransferase 1 OS=Arabidopsis thaliana OX=3702 GN=SOT1 PE=2 SV=1	J	Translation, ribosomal structure and biogenesis	cytosolic sulfotransferase 1-like [Brassica napus]
gene_Bol010677	6727	10431	2752	2369	2439	3371	210.443	285.982	99.7388	83.4406	78.1006	103.255	0.000684244	-1.46956	down	--	--	Molecular Function: intramolecular transferase activity (GO:0016866);; Biological Process: plant-type cell wall organization or biogenesis (GO:0071669);;	K13379|9.9e-216|bna:106438923|K13379 reversibly glycosylated polypeptide / UDP-arabinopyranose mutase [EC:2.4.1.- 5.4.99.30] | (RefSeq) UDP-arabinopyranose mutase 1	Amino sugar and nucleotide sugar metabolism (ko00520)	--	--	Reversibly glycosylated polypeptide	UDP-arabinopyranose mutase 1 OS=Arabidopsis thaliana OX=3702 GN=RGP1 PE=1 SV=1	S	Function unknown	PREDICTED: UDP-arabinopyranose mutase 1-like [Brassica oleracea var. oleracea]
gene_Bol036924	36	38	43	320	719	933	0.856797	0.783975	1.19362	8.66638	17.7211	21.9868	2.07249e-19	3.80505	up	--	--	Molecular Function: UDP-glycosyltransferase activity (GO:0008194);;	K22845|6.5e-151|pavi:110767616|K22845 phlorizin synthase [EC:2.4.1.357] | (RefSeq) UDP-glycosyltransferase 88A1-like	Flavonoid biosynthesis (ko00941)	[GC]	Carbohydrate transport and metabolism;; Energy production and conversion	UDP-glucoronosyl and UDP-glucosyl transferase	UDP-glycosyltransferase 88A1 OS=Arabidopsis thaliana OX=3702 GN=UGT88A1 PE=2 SV=1	--	--	PREDICTED: UDP-glycosyltransferase 88A1 [Brassica oleracea var. oleracea]
gene_Bol034687	99	107	290	4	0	0	1.65881	1.57355	5.64099	0.064092	0	0	1.46173e-10	-7.20058	down	[T]	Signal transduction mechanisms	Molecular Function: protein kinase activity (GO:0004672);; Molecular Function: ATP binding (GO:0005524);; Cellular Component: integral component of membrane (GO:0016021);;	K01180|1.7e-120|cmax:111487562|K01180 endo-1,3(4)-beta-glucanase [EC:3.2.1.6] | (RefSeq) uncharacterized protein LOC111487562	--	[T]	Signal transduction mechanisms	Protein tyrosine and serine/threonine kinase	Proline-rich receptor-like protein kinase PERK5 OS=Arabidopsis thaliana OX=3702 GN=PERK5 PE=2 SV=1	T	Signal transduction mechanisms	unnamed protein product [Brassica oleracea]
gene_Bol017522	65	37	61	121	154	253	1.266	0.621145	1.37828	2.65728	3.07714	4.85159	0.00412904	1.41358	up	[S]	Function unknown	Molecular Function: molecular_function (GO:0003674);; Molecular Function: binding (GO:0005488);; Molecular Function: protein binding (GO:0005515);; Molecular Function: calmodulin binding (GO:0005516);; Cellular Component: cellular_component (GO:0005575);; Cellular Component: intracellular (GO:0005622);; Cellular Component: cell (GO:0005623);; Cellular Component: nucleus (GO:0005634);; Cellular Co…	K15255|5.8e-08|nau:109239508|K15255 ATP-dependent DNA helicase PIF1 [EC:3.6.4.12] | (RefSeq) ATP-dependent DNA helicase PIF1-like	--	--	--	IQ calmodulin-binding motif	IQ domain-containing protein IQM1 OS=Arabidopsis thaliana OX=3702 GN=IQM1 PE=1 SV=1	S	Function unknown	IQ domain-containing protein IQM1-like [Brassica napus]
gene_Bol031413	41	33	34	167	144	162	0.872104	0.62031	0.832245	4.06492	3.17827	3.43465	6.2902e-09	1.89996	up	[QV]	Secondary metabolites biosynthesis, transport and catabolism;; Defense mechanisms	Molecular Function: monooxygenase activity (GO:0004497);; Molecular Function: iron ion binding (GO:0005506);; Cellular Component: integral component of membrane (GO:0016021);; Molecular Function: oxidoreductase activity, acting on paired donors, with incorporation or reduction of molecular oxygen (GO:0016705);; Molecular Function: heme binding (GO:0020037);;	K20559|1.4e-191|crb:17884730|K20559 dihydrocamalexate/camalexin synthase [EC:1.14.19.52] | (RefSeq) bifunctional dihydrocamalexate synthase/camalexin synthase	MAPK signaling pathway - plant (ko04016)	[Q]	Secondary metabolites biosynthesis, transport and catabolism	Cytochrome P450	Cytochrome P450 71B29 OS=Arabidopsis thaliana OX=3702 GN=CYP71B29 PE=3 SV=1	Q	Secondary metabolites biosynthesis, transport and catabolism	cytochrome P450 71B29-like [Brassica napus]
gene_Bol026038	1467	2070	466	280	205	251	18.6221	23.0333	6.84642	4.00266	2.6594	3.11179	8.85937e-08	-2.61035	down	--	--	Biological Process: cytoskeleton organization (GO:0007010);; Molecular Function: actin filament binding (GO:0051015);;	K05768|0.0e+00|boe:106335172|K05768 gelsolin | (RefSeq) villin-5-like	--	[Z]	Cytoskeleton	Gelsolin repeat	Villin-5 OS=Arabidopsis thaliana OX=3702 GN=VLN5 PE=2 SV=1	Z	Cytoskeleton	PREDICTED: villin-5-like [Brassica oleracea var. oleracea]
gene_Bol025900	130	244	46	0	0	10	2.65565	4.37315	1.09055	0	0	0.186578	1.36301e-05	-5.64026	down	--	--	Cellular Component: integral component of membrane (GO:0016021);;	K01184|4.8e-20|bna:106400152|K01184 polygalacturonase [EC:3.2.1.15] | (RefSeq) polygalacturonase	Pentose and glucuronate interconversions (ko00040)	[R]	General function prediction only	Ankyrin repeats (3 copies)	Ankyrin repeat-containing protein At5g02620 OS=Arabidopsis thaliana OX=3702 GN=At5g02620 PE=1 SV=1	S	Function unknown	PREDICTED: ankyrin repeat-containing protein At5g02620 [Brassica oleracea var. oleracea]
gene_Bol007213	2797	4317	4311	1650	1834	1745	56.647	76.6222	101.155	37.6107	38.023	34.5857	7.7301e-09	-1.35797	down	--	--	Molecular Function: ATP binding (GO:0005524);; Biological Process: anther dehiscence (GO:0009901);; Biological Process: pollen exine formation (GO:0010584);; Cellular Component: integral component of membrane (GO:0016021);; Molecular Function: hydrolase activity (GO:0016787);;	K01510|0.0e+00|bna:106411097|K01510 apyrase [EC:3.6.1.5] | (RefSeq) probable apyrase 6	Purine metabolism (ko00230);; Pyrimidine metabolism (ko00240)	[F]	Nucleotide transport and metabolism	GDA1/CD39 (nucleoside phosphatase) family	Probable apyrase 6 OS=Arabidopsis thaliana OX=3702 GN=APY6 PE=2 SV=2	--	--	PREDICTED: probable apyrase 6 [Brassica oleracea var. oleracea]
Brassica_oleracea_newGene_10183	92	45	53	234	251	269	1.93582	0.81963	1.29487	5.57816	5.44921	5.56967	1.51649e-05	1.74072	up	--	--	--	--	--	--	--	Protein of unknown function (DUF1184)	--	--	--	PREDICTED: uncharacterized protein LOC106332682 [Brassica oleracea var. oleracea]
gene_Bol030636	25	25	15	222	225	290	0.77837	0.698272	0.550861	8.0195	7.36055	9.11106	1.29991e-25	3.27629	up	[H]	Coenzyme transport and metabolism	Molecular Function: methylenetetrahydrofolate dehydrogenase (NADP+) activity (GO:0004488);;	K00288|1.4e-78|qsu:112008097|K00288 methylenetetrahydrofolate dehydrogenase (NADP+) / methenyltetrahydrofolate cyclohydrolase / formyltetrahydrofolate synthetase [EC:1.5.1.5 3.5.4.9 6.3.4.3] | (RefSeq) C-1-tetrahydrofolate synthase, cytoplasmic-like	One carbon pool by folate (ko00670)	[H]	Coenzyme transport and metabolism	Tetrahydrofolate dehydrogenase/cyclohydrolase, NAD(P)-binding domain	Bifunctional protein FolD 4, chloroplastic OS=Arabidopsis thaliana OX=3702 GN=FOLD4 PE=1 SV=1	H	Coenzyme transport and metabolism	hypothetical protein F2Q70_00009367 [Brassica cretica]
gene_Bol026618	324	254	231	51	49	76	7.36265	5.05542	6.07478	1.28731	1.13337	1.67438	9.64133e-16	-2.4456	down	--	--	Biological Process: regulation of photoperiodism, flowering (GO:2000028);;	K12125|1.0e-45|tcc:18596071|K12125 protein EARLY FLOWERING 3 | (RefSeq) protein EARLY FLOWERING 3	Circadian rhythm - plant (ko04712)	--	--	--	Protein HEADING DATE 3B OS=Oryza sativa subsp. japonica OX=39947 GN=HD3B PE=2 SV=1	S	Function unknown	unnamed protein product [Brassica oleracea]
gene_Bol044774	53	53	15	5623	6226	6922	7.40807	6.49155	2.4635	897.407	903.567	960.747	6.92564e-93	7.07266	up	--	--	Biological Process: intracellular protein transport (GO:0006886);; Biological Process: ER to Golgi vesicle-mediated transport (GO:0006888);; Molecular Function: zinc ion binding (GO:0008270);; Cellular Component: COPII vesicle coat (GO:0030127);;	--	--	--	--	--	--	U	Intracellular trafficking, secretion, and vesicular transport	unnamed protein product [Brassica oleracea]
gene_Bol007890	753	826	440	268	319	283	23.1008	22.1898	15.6262	9.22698	10.0199	8.47805	7.80532e-08	-1.42137	down	[F]	Nucleotide transport and metabolism	Molecular Function: hydrolase activity (GO:0016787);;	K22763|1.9e-65|lja:Lj2g3v1989220.3|K22763 deubiquitinase DESI2 [EC:3.4.19.12] | (RefSeq) Lj2g3v1989220.3; -	--	[T]	Signal transduction mechanisms	Nudix hydrolase domain	Nudix hydrolase 8 OS=Arabidopsis thaliana OX=3702 GN=NUDT8 PE=2 SV=2	T	Signal transduction mechanisms	unnamed protein product [Brassica oleracea]
gene_Bol020972	693	756	555	1642	1574	2164	4.14546	3.96711	3.84564	11.0684	9.64918	12.6882	8.43453e-14	1.19539	up	--	--	--	--	--	--	--	Urb2/Npa2 family	--	S	Function unknown	uncharacterized protein BNAC01G08230D isoform X1 [Brassica napus]
gene_Bol039575	213	121	119	40	33	40	3.98587	1.98797	2.571	0.826296	0.625447	0.728319	2.35915e-07	-2.24218	down	--	--	Molecular Function: 1-phosphatidylinositol binding (GO:0005545);; Cellular Component: clathrin-coated vesicle (GO:0030136);; Molecular Function: clathrin binding (GO:0030276);; Biological Process: clathrin coat assembly (GO:0048268);;	K20044|1.7e-297|boe:106314825|K20044 phosphatidylinositol-binding clathrin assembly protein | (RefSeq) putative clathrin assembly protein At4g25940	--	[TU]	Signal transduction mechanisms;; Intracellular trafficking, secretion, and vesicular transport	ANTH domain	Putative clathrin assembly protein At4g25940 OS=Arabidopsis thaliana OX=3702 GN=At4g25940 PE=2 SV=1	--	--	unnamed protein product [Brassica oleracea]
gene_Bol028995	2	2	8	30	56	62	0.113812	0.082927	0.77311	3.02097	5.12063	5.41761	0.000191953	3.33421	up	--	--	--	--	--	--	--	--	--	S	Function unknown	PREDICTED: uncharacterized protein LOC106313439 [Brassica oleracea var. oleracea]
gene_Bol024006	43	32	5	140	134	294	2.16208	1.40337	0.288041	7.90636	6.90029	14.4851	0.000767097	2.60299	up	--	--	Cellular Component: cytoplasm (GO:0005737);; Molecular Function: intermembrane lipid transfer activity (GO:0120013);;	--	--	[S]	Function unknown	Glycolipid transfer protein (GLTP)	ACD11 homolog protein OS=Arabidopsis thaliana OX=3702 GN=At4g39670 PE=2 SV=1	S	Function unknown	ACD11 homolog protein-like [Brassica napus]
gene_Bol037317	69	144	74	4	25	0	1.61035	2.95762	2.01049	0.097107	0.597711	0	0.00684915	-3.47707	down	[R]	General function prediction only	Molecular Function: selenium binding (GO:0008430);;	K17285|3.3e-291|bna:111202961|K17285 methanethiol oxidase [EC:1.8.3.4] | (RefSeq) selenium-binding protein 3	Sulfur metabolism (ko00920)	[P]	Inorganic ion transport and metabolism	56kDa selenium binding protein (SBP56)	Selenium-binding protein 3 OS=Arabidopsis thaliana OX=3702 GN=SBP3 PE=2 SV=1	P	Inorganic ion transport and metabolism	PREDICTED: selenium-binding protein 3 [Brassica oleracea var. oleracea]
Brassica_oleracea_newGene_2454	853	1141	84	0	0	0	60.4276	70.8573	6.88063	0	0	0	1.50079e-09	-12.0365	down	--	--	--	--	--	--	--	S locus-related glycoprotein 1 binding pollen coat protein (SLR1-BP)	--	--	--	unnamed protein product [Brassica oleracea]
gene_Bol005492	223	338	235	767	802	1450	7.67516	10.2295	9.3921	29.8465	28.3657	49.0739	6.63343e-09	1.6859	up	[R]	General function prediction only	--	K22684|1.5e-85|dosa:Os11t0134700-01|K22684 metacaspase-1 [EC:3.4.22.-] | (RefSeq) Os11g0134700; Similar to Metacaspase 7 (Metacaspase 4).	--	[DO]	Cell cycle control, cell division, chromosome partitioning;; Posttranslational modification, protein turnover, chaperones	Caspase domain	Metacaspase-9 OS=Arabidopsis thaliana OX=3702 GN=AMC9 PE=1 SV=1	--	--	unnamed protein product [Brassica oleracea]
gene_Bol032978	5	4	4	36	33	51	0.069441	0.049736	0.050499	0.573087	0.483205	0.724341	2.74373e-05	2.96551	up	--	--	Cellular Component: integral component of membrane (GO:0016021);;	K02184|6.9e-73|sind:105170502|K02184 formin 2 | (RefSeq) formin-like protein 1	--	[TZ]	Signal transduction mechanisms;; Cytoskeleton	Formin Homology 2 Domain	Formin-like protein 8 OS=Arabidopsis thaliana OX=3702 GN=FH8 PE=1 SV=1	--	--	PREDICTED: formin-like protein 8 [Brassica oleracea var. oleracea]
Brassica_oleracea_newGene_9255	5715	11719	591	175	178	210	117.771	232.083	12.4769	2.23259	2.05713	2.32638	8.28408e-07	-5.14028	down	--	--	Molecular Function: hydrolase activity, acting on ester bonds (GO:0016788);;	K14209|7.1e-52|ats:109773794|K14209 solute carrier family 36 (proton-coupled amino acid transporter) | (RefSeq) uncharacterized protein LOC109773794	--	--	--	GDSL-like Lipase/Acylhydrolase	GDSL esterase/lipase At5g42170 OS=Arabidopsis thaliana OX=3702 GN=At5g42170/At5g42160 PE=3 SV=2	I	Lipid transport and metabolism	PREDICTED: GDSL esterase/lipase At5g42170 isoform X2 [Brassica oleracea var. oleracea]
gene_Bol032880	163	193	354	67	56	77	3.99487	4.13895	10.0659	1.83415	1.38793	1.83089	9.77013e-06	-2.0959	down	--	--	Molecular Function: molecular_function (GO:0003674);; Molecular Function: binding (GO:0005488);; Molecular Function: protein binding (GO:0005515);; Cellular Component: cellular_component (GO:0005575);; Cellular Component: intracellular (GO:0005622);; Cellular Component: cell (GO:0005623);; Cellular Component: nucleus (GO:0005634);; Cellular Component: cytoskeleton (GO:0005856);; Cellular Componen…	--	--	--	--	IQ calmodulin-binding motif	Protein IQ-DOMAIN 1 OS=Arabidopsis thaliana OX=3702 GN=IQD1 PE=1 SV=1	S	Function unknown	protein IQ-DOMAIN 1-like isoform X1 [Brassica napus]
gene_Bol020529	120	266	192	0	0	0	3.65293	7.12835	6.81883	0	0	0	1.05923e-14	-10.2429	down	[M]	Cell wall/membrane/envelope biogenesis	Molecular Function: protein tyrosine kinase activity (GO:0004713);; Molecular Function: ATP binding (GO:0005524);;	K13436|1.0e-135|mus:103972822|K13436 pto-interacting protein 1 [EC:2.7.11.1] | (RefSeq) PTI1-like tyrosine-protein kinase 3	Plant-pathogen interaction (ko04626)	[T]	Signal transduction mechanisms	Protein tyrosine and serine/threonine kinase	Probable protein kinase At2g41970 OS=Arabidopsis thaliana OX=3702 GN=At2g41970 PE=2 SV=1	T	Signal transduction mechanisms	PREDICTED: probable protein kinase At2g41970 [Brassica oleracea var. oleracea]
gene_Bol020149	49	55	46	228	221	233	1.32202	1.30467	1.44682	7.04423	6.18967	6.24566	1.70654e-15	1.96114	up	[T]	Signal transduction mechanisms	Molecular Function: protein serine/threonine kinase activity (GO:0004674);; Molecular Function: ATP binding (GO:0005524);;	K00924|3.5e-233|bna:106381882|K00924 kinase [EC:2.7.1.-] | (RefSeq) probable serine/threonine-protein kinase PBL19	--	[T]	Signal transduction mechanisms	Protein tyrosine and serine/threonine kinase	Probable serine/threonine-protein kinase PBL19 OS=Arabidopsis thaliana OX=3702 GN=PBL19 PE=1 SV=1	T	Signal transduction mechanisms	probable serine/threonine-protein kinase PBL19 [Brassica napus]
gene_Bol019022	2196	3165	1824	1037	1533	646	64.2155	81.092	61.802	34.1377	45.8647	18.4833	0.000803985	-1.34615	down	[I]	Lipid transport and metabolism	--	K18368|8.9e-223|bna:106389614|K18368 caffeoylshikimate esterase [EC:3.1.1.-] | (RefSeq) caffeoylshikimate esterase	Phenylpropanoid biosynthesis (ko00940)	[I]	Lipid transport and metabolism	Serine aminopeptidase, S33	Caffeoylshikimate esterase OS=Arabidopsis thaliana OX=3702 GN=CSE PE=1 SV=1	I	Lipid transport and metabolism	unnamed protein product [Brassica oleracea]
gene_Bol033629	0	0	0	57	344	1353	0	0	0	4.25254	23.3376	87.7522	6.35134e-07	11.3179	up	--	--	--	--	--	--	--	--	--	--	--	PREDICTED: uncharacterized protein LOC106305368 [Brassica oleracea var. oleracea]
gene_Bol038318	647	381	801	175	89	137	31.2258	16.1189	44.7863	9.4806	4.35919	6.43503	1.9324e-07	-2.44922	down	--	--	--	--	--	--	--	Salt stress response/antifungal	Putative cysteine-rich repeat secretory protein 16 OS=Arabidopsis thaliana OX=3702 GN=CRRSP16 PE=3 SV=2	--	--	BnaCnng07240D [Brassica napus]
gene_Bol005765	80	51	52	185	132	270	1.7216	0.947588	1.29949	4.49655	2.9158	5.69801	0.00133951	1.42794	up	--	--	--	--	--	--	--	Plant protein of unknown function (DUF936)	--	S	Function unknown	PREDICTED: uncharacterized protein LOC106343116 [Brassica oleracea var. oleracea]
gene_Bol014830	323	489	293	633	1063	942	16.3336	21.7071	17.1496	36.0806	55.1429	46.7113	0.000157058	1.03911	up	--	--	--	--	--	--	--	Domain of unknown function (DUF4228)	Uncharacterized protein At1g66480 OS=Arabidopsis thaliana OX=3702 GN=At1g66480 PE=2 SV=1	S	Function unknown	BnaC02g33930D [Brassica napus]
gene_Bol037183	121	225	144	0	0	0	2.02379	3.32031	2.80533	0	0	0	2.32818e-14	-10.001	down	[G]	Carbohydrate transport and metabolism	Cellular Component: integral component of membrane (GO:0016021);; Molecular Function: transmembrane transporter activity (GO:0022857);;	K08150|0.0e+00|bna:106411034|K08150 MFS transporter, SP family, solute carrier family 2 (myo-inositol transporter), member 13 | (RefSeq) inositol transporter 4-like	--	[R]	General function prediction only	Sugar (and other) transporter	Inositol transporter 4 OS=Arabidopsis thaliana OX=3702 GN=INT4 PE=1 SV=1	U	Intracellular trafficking, secretion, and vesicular transport	BnaC07g33720D [Brassica napus]
gene_Bol015147	240	220	148	103	103	111	6.77503	5.44507	4.82138	3.2739	2.97427	3.0515	5.2617e-05	-1.16059	down	--	--	Molecular Function: DNA binding (GO:0003677);; Cellular Component: nucleus (GO:0005634);; Biological Process: regulation of transcription, DNA-templated (GO:0006355);;	K00521|2.1e-89|cmos:111447866|K00521 ferric-chelate reductase [EC:1.16.1.7] | (RefSeq) ferric reduction oxidase 7, chloroplastic-like	--	--	--	No apical meristem (NAM) protein	NAC domain-containing protein 35 OS=Arabidopsis thaliana OX=3702 GN=NAC035 PE=1 SV=2	K	Transcription	PREDICTED: NAC domain-containing protein 72-like isoform X1 [Brassica oleracea var. oleracea]
gene_Bol006948	6351	11472	7257	3510	5446	3600	73.0282	115.605	96.6853	45.4406	64.1074	40.5257	4.45165e-05	-1.20019	down	--	--	Molecular Function: actin filament binding (GO:0051015);; Biological Process: actin filament bundle assembly (GO:0051017);;	K05768|7.3e-253|cmax:111492524|K05768 gelsolin | (RefSeq) villin-4-like isoform X1	--	[Z]	Cytoskeleton	Gelsolin repeat	Villin-2 OS=Arabidopsis thaliana OX=3702 GN=VLN2 PE=1 SV=2	Z	Cytoskeleton	PREDICTED: villin-2 [Brassica oleracea var. oleracea]
gene_Bol029992	3	0	0	30	47	133	0.039718	0	0	0.665223	0.945427	2.58313	1.35507e-05	5.83328	up	--	--	--	--	--	--	--	--	--	--	--	PREDICTED: uncharacterized protein LOC106337841 [Brassica oleracea var. oleracea]
Brassica_oleracea_newGene_4522	396	367	306	888	1101	1610	8.45763	6.85948	7.56828	21.3457	24.0604	33.6522	7.80579e-10	1.50301	up	--	--	--	--	--	--	--	Domain of unknown function (DUF569)	--	S	Function unknown	PREDICTED: uncharacterized protein LOC106296299 [Brassica oleracea var. oleracea]
gene_Bol005012	61	116	29	0	0	0	1.596	2.65574	0.854499	0	0	0	4.59658e-09	-8.713	down	[P]	Inorganic ion transport and metabolism	Molecular Function: solute:proton antiporter activity (GO:0015299);; Cellular Component: integral component of membrane (GO:0016021);;	--	--	[P]	Inorganic ion transport and metabolism	Sodium/hydrogen exchanger family	Cation/H(+) antiporter 28 OS=Arabidopsis thaliana OX=3702 GN=CHX28 PE=2 SV=2	P	Inorganic ion transport and metabolism	cation/H(+) antiporter 28 isoform X1 [Brassica napus]
gene_Bol030307	1918	2832	4787	1467	1827	978	36.3458	47.0269	105.113	31.2926	35.4394	18.1425	0.00450123	-1.40266	down	[GI]	Carbohydrate transport and metabolism;; Lipid transport and metabolism	Molecular Function: enzyme inhibitor activity (GO:0004857);; Cellular Component: integral component of membrane (GO:0016021);; Molecular Function: pectinesterase activity (GO:0030599);; Biological Process: cell wall modification (GO:0042545);; Molecular Function: aspartyl esterase activity (GO:0045330);; Biological Process: pectin catabolic process (GO:0045490);;	K01051|2.1e-138|qsu:112018941|K01051 pectinesterase [EC:3.1.1.11] | (RefSeq) pectinesterase-like	Pentose and glucuronate interconversions (ko00040)	--	--	Pectinesterase	Probable pectinesterase/pectinesterase inhibitor 61 OS=Arabidopsis thaliana OX=3702 GN=PME61 PE=2 SV=1	G	Carbohydrate transport and metabolism	PREDICTED: probable pectinesterase/pectinesterase inhibitor 61 [Brassica oleracea var. oleracea]
Brassica_oleracea_newGene_5930	1811	2412	510	209	499	525	78.7106	91.8568	25.673	10.2125	22.1899	22.3082	0.000210362	-2.14015	down	--	--	Biological Process: defense response (GO:0006952);;	--	--	--	--	Pathogenesis-related protein Bet v 1 family	MLP-like protein 328 OS=Arabidopsis thaliana OX=3702 GN=MLP328 PE=2 SV=1	S	Function unknown	MLP-like protein 328 isoform X1 [Brassica napus]
gene_Bol017568	158	53	196	24	7	12	2.50114	0.725581	3.60231	0.416747	0.109443	0.180172	1.10524e-05	-3.50673	down	--	--	Biological Process: protein glycosylation (GO:0006486);; Molecular Function: transferase activity, transferring glycosyl groups (GO:0016757);;	K20888|0.0e+00|bna:106450028|K20888 xyloglucan galactosyltransferase MUR3 [EC:2.4.1.-] | (RefSeq) probable xyloglucan galactosyltransferase GT11	--	[GMW]	Carbohydrate transport and metabolism;; Cell wall/membrane/envelope biogenesis;; Extracellular structures	Exostosin family	Probable xyloglucan galactosyltransferase GT11 OS=Arabidopsis thaliana OX=3702 GN=GT11 PE=2 SV=1	--	--	hypothetical protein DY000_02030237 [Brassica cretica]
gene_Bol007182	46	43	42	8	8	8	1.78064	1.46426	1.88628	0.330991	0.281356	0.297269	1.50921e-06	-2.68209	down	--	--	Molecular Function: protein binding (GO:0005515);;	K03188|3.6e-43|dcr:108224146|K03188 urease accessory protein | (RefSeq) uncharacterized protein LOC108224146 isoform X1	--	--	--	Phloem protein 2	F-box protein At2g02240 OS=Arabidopsis thaliana OX=3702 GN=At2g02240 PE=2 SV=1	S	Function unknown	PREDICTED: F-box protein At2g02240-like [Brassica oleracea var. oleracea]
gene_Bol033384	873	1591	1634	3923	4924	5836	27.8414	44.4784	60.3978	140.919	160.813	182.329	9.82801e-08	1.59748	up	[R]	General function prediction only	Molecular Function: nitrilase activity (GO:0000257);; Biological Process: nitrogen compound metabolic process (GO:0006807);; Molecular Function: nitrile hydratase activity (GO:0018822);; Biological Process: detoxification of nitrogen compound (GO:0051410);;	K01501|5.9e-205|bna:106348366|K01501 nitrilase [EC:3.5.5.1] | (RefSeq) nitrilase 2-like isoform X2	Tryptophan metabolism (ko00380);; Cyanoamino acid metabolism (ko00460);; Nitrogen metabolism (ko00910)	[E]	Amino acid transport and metabolism	Carbon-nitrogen hydrolase	Nitrilase 2 OS=Arabidopsis thaliana OX=3702 GN=NIT2 PE=1 SV=1	E	Amino acid transport and metabolism	nitrilase 2-like [Brassica rapa]
gene_Bol040936	784	421	629	95	67	89	8.22724	3.8764	7.6459	1.11636	0.715678	0.910413	7.08915e-17	-3.12225	down	[HR]	Coenzyme transport and metabolism;; General function prediction only	Biological Process: sucrose metabolic process (GO:0005985);; Molecular Function: sucrose synthase activity (GO:0016157);; Molecular Function: sucrose-phosphate synthase activity (GO:0046524);;	K00696|0.0e+00|bna:106397279|K00696 sucrose-phosphate synthase [EC:2.4.1.14] | (RefSeq) probable sucrose-phosphate synthase 3	Starch and sucrose metabolism (ko00500)	[M]	Cell wall/membrane/envelope biogenesis	Glycosyl transferases group 1	Probable sucrose-phosphate synthase 3 OS=Arabidopsis thaliana OX=3702 GN=SPS3 PE=2 SV=1	M	Cell wall/membrane/envelope biogenesis	PREDICTED: probable sucrose-phosphate synthase 3 [Brassica oleracea var. oleracea]
gene_Bol044726	2104	2668	270	0	0	0	23.7787	26.4236	3.52446	0	0	0	5.58666e-13	-13.3211	down	[P]	Inorganic ion transport and metabolism	Molecular Function: calcium-transporting ATPase activity (GO:0005388);; Molecular Function: calmodulin binding (GO:0005516);; Molecular Function: ATP binding (GO:0005524);; Cellular Component: integral component of membrane (GO:0016021);; Molecular Function: cation-transporting ATPase activity (GO:0019829);; Cellular Component: intracellular membrane-bounded organelle (GO:0043231);;	K01537|0.0e+00|brp:103842447|K01537 P-type Ca2+ transporter type 2C [EC:7.2.2.10] | (RefSeq) putative calcium-transporting ATPase 7, plasma membrane-type	--	[P]	Inorganic ion transport and metabolism	E1-E2 ATPase	Putative calcium-transporting ATPase 7, plasma membrane-type OS=Arabidopsis thaliana OX=3702 GN=ACA7 PE=3 SV=2	P	Inorganic ion transport and metabolism	putative calcium-transporting ATPase 7, plasma membrane-type [Brassica rapa]
gene_Bol026865	60	63	210	3	7	12	8.18288	7.54153	33.5809	0.317582	0.959702	1.54157	6.54321e-07	-4.24799	down	--	--	--	--	--	--	--	--	--	--	--	hypothetical protein BRARA_F01381 [Brassica rapa]
gene_Bol009737	1453	1993	1460	855	829	815	35.8427	43.0853	41.7299	23.737	20.9224	19.6826	4.1272e-14	-1.18608	down	[T]	Signal transduction mechanisms	Molecular Function: MAP kinase activity (GO:0004707);; Molecular Function: ATP binding (GO:0005524);;	K20538|2.8e-255|bna:106369047|K20538 mitogen-activated protein kinase 8 [EC:2.7.11.24] | (RefSeq) mitogen-activated protein kinase 8 isoform X1	MAPK signaling pathway - plant (ko04016)	[T]	Signal transduction mechanisms	Protein kinase domain	Mitogen-activated protein kinase 8 OS=Arabidopsis thaliana OX=3702 GN=MPK8 PE=1 SV=2	T	Signal transduction mechanisms	hypothetical protein F2Q69_00063141 [Brassica cretica]
Brassica_oleracea_newGene_5861	53	59	52	148	178	177	0.758361	0.730907	0.883333	2.41412	2.64139	2.5214	1.41959e-07	1.38688	up	--	--	Cellular Component: peroxisome (GO:0005777);; Biological Process: regulation of gene expression (GO:0010468);;	K15292|5.2e-18|aly:110224866|K15292 syntaxin-binding protein 1 | (RefSeq) protein transport Sec1a-like isoform X1	--	--	--	NYN domain	--	--	--	unnamed protein product [Brassica oleracea]
gene_Bol013583	10	16	6	30	46	83	1.14707	1.60659	0.70515	3.95546	5.49294	9.67662	0.00359456	2.08228	up	--	--	--	--	--	--	--	--	--	--	--	hypothetical protein DY000_02036675 [Brassica cretica]
gene_Bol031328	2483	3019	1109	837	1143	769	248.254	264.578	128.436	94.1433	116.966	75.2334	0.000185919	-1.45114	down	--	--	--	--	--	--	--	--	--	S	Function unknown	PREDICTED: acanthoscurrin-1 [Brassica oleracea var. oleracea]
gene_Bol008212	108	98	127	292	244	258	2.53629	2.02815	3.46523	7.7447	5.88061	5.96272	0.0017015	1.01538	up	--	--	Molecular Function: cysteine-type endopeptidase inhibitor activity (GO:0004869);; Biological Process: protein glycosylation (GO:0006486);; Molecular Function: transferase activity, transferring glycosyl groups (GO:0016757);;	K20888|8.2e-202|bna:106454831|K20888 xyloglucan galactosyltransferase MUR3 [EC:2.4.1.-] | (RefSeq) probable xyloglucan galactosyltransferase GT15	--	[GMW]	Carbohydrate transport and metabolism;; Cell wall/membrane/envelope biogenesis;; Extracellular structures	Exostosin family	Probable xyloglucan galactosyltransferase GT15 OS=Arabidopsis thaliana OX=3702 GN=GT15 PE=2 SV=1	--	--	unnamed protein product [Brassica oleracea]
gene_Bol029427	9	11	0	66	43	49	0.412045	0.448548	0	3.73214	2.21006	2.4049	0.00703652	2.82525	up	--	--	--	--	--	--	--	--	--	B	Chromatin structure and dynamics	unnamed protein product [Brassica oleracea]
gene_Bol006592	750	901	988	1700	2714	2097	28.8609	30.385	44.0508	73.6599	106.922	79.0135	8.533e-05	1.06184	up	[M]	Cell wall/membrane/envelope biogenesis	Molecular Function: 3-beta-hydroxy-delta5-steroid dehydrogenase activity (GO:0003854);; Biological Process: steroid biosynthetic process (GO:0006694);;	K09753|1.5e-57|pop:7493223|K09753 cinnamoyl-CoA reductase [EC:1.2.1.44] | (RefSeq) cinnamoyl-CoA reductase 1	Phenylpropanoid biosynthesis (ko00940)	[V]	Defense mechanisms	NAD dependent epimerase/dehydratase family	Phenylacetaldehyde reductase OS=Rosa hybrid cultivar OX=128735 GN=PAR PE=1 SV=1	V	Defense mechanisms	PREDICTED: tetraketide alpha-pyrone reductase 1-like [Brassica oleracea var. oleracea]
Brassica_oleracea_newGene_408	334	114	677	110	104	66	6.83201	2.03223	16.1037	2.51753	2.16512	1.31288	0.00237548	-2.29517	down	--	--	--	--	--	--	--	--	--	--	--	BnaC01g21660D [Brassica napus]
gene_Bol005240	22	12	35	136	168	423	0.717885	0.336374	1.30769	4.97783	5.60043	13.5345	2.93502e-06	3.07659	up	[Q]	Secondary metabolites biosynthesis, transport and catabolism	Molecular Function: oxidoreductase activity (GO:0016491);; Molecular Function: metal ion binding (GO:0046872);;	K04125|2.9e-196|bna:106375617|K04125 gibberellin 2beta-dioxygenase [EC:1.14.11.13] | (RefSeq) gibberellin 2-beta-dioxygenase 2	Diterpenoid biosynthesis (ko00904)	[QR]	Secondary metabolites biosynthesis, transport and catabolism;; General function prediction only	2OG-Fe(II) oxygenase superfamily	Gibberellin 2-beta-dioxygenase 2 OS=Arabidopsis thaliana OX=3702 GN=GA2OX2 PE=2 SV=1	Q	Secondary metabolites biosynthesis, transport and catabolism	gibberellin 2-beta-dioxygenase 2 [Brassica napus]
Brassica_oleracea_newGene_3669	145	333	80	0	0	0	6.38157	12.5869	3.90241	0	0	0	5.52101e-13	-10.1428	down	--	--	--	K06228|9.1e-10|eus:EUTSA_v10011182mg|K06228 fused [EC:2.7.11.1] | (RefSeq) hypothetical protein	--	[R]	General function prediction only	--	--	L	Replication, recombination and repair	uncharacterized protein LOC106417292 [Brassica napus]
gene_Bol031211	144	322	233	53	130	78	2.38559	4.66962	4.45789	0.983795	2.18975	1.2545	0.00101073	-1.63692	down	[N]	Cell motility	Cellular Component: integral component of membrane (GO:0016021);;	K20887|0.0e+00|bna:106382149|K20887 xyloglucan glycosyltransferase 4 [EC:2.4.1.-] | (RefSeq) xyloglucan glycosyltransferase 4-like	--	--	--	Glycosyl transferase family group 2	Xyloglucan glycosyltransferase 4 OS=Arabidopsis thaliana OX=3702 GN=CSLC4 PE=1 SV=1	M	Cell wall/membrane/envelope biogenesis	hypothetical protein F2Q68_00011752 [Brassica cretica]
gene_Bol017392	73	101	294	24	39	38	2.13384	2.5872	9.94995	0.760324	1.16231	1.07466	0.000542112	-2.51292	down	[O]	Posttranslational modification, protein turnover, chaperones	Molecular Function: metalloendopeptidase activity (GO:0004222);; Molecular Function: zinc ion binding (GO:0008270);; Cellular Component: extracellular matrix (GO:0031012);;	K07761|2.3e-114|thj:104823666|K07761 metalloendoproteinase 5-MMP [EC:3.4.24.-] | (RefSeq) metalloendoproteinase 5-MMP	--	[OW]	Posttranslational modification, protein turnover, chaperones;; Extracellular structures	Matrixin	Metalloendoproteinase 2-MMP OS=Arabidopsis thaliana OX=3702 GN=2MMP PE=1 SV=1	O	Posttranslational modification, protein turnover, chaperones	PREDICTED: metalloendoproteinase 2-MMP-like [Brassica oleracea var. oleracea]
gene_Bol012684	9	4	2	258	142	193	0.343751	0.105623	0.046406	11.5786	5.80399	7.53293	3.87817e-16	5.09265	up	--	--	--	K02115|2.2e-16|vra:106762143|K02115 F-type H+-transporting ATPase subunit gamma | (RefSeq) ATP synthase gamma chain, chloroplastic-like	Oxidative phosphorylation (ko00190);; Photosynthesis (ko00195)	--	--	--	--	S	Function unknown	PREDICTED: uncharacterized protein LOC106316641 [Brassica oleracea var. oleracea]
Brassica_oleracea_newGene_7042	585	778	334	1411	1153	8353	11.9331	13.9087	7.89235	32.3993	24.0713	166.831	0.00124945	2.41541	up	--	--	Cellular Component: mitochondrion (GO:0005739);;	--	--	--	--	--	--	--	--	BnaCnng12640D [Brassica napus]
gene_Bol032200	47	95	169	0	0	0	5.3578	9.58768	22.5446	0	0	0	1.80763e-10	-9.40172	down	--	--	--	--	--	--	--	--	--	--	--	hypothetical protein DY000_02011002 [Brassica cretica]
gene_Bol036583	241	196	333	770	579	588	8.58973	6.12262	13.7681	31.0033	21.178	20.5913	0.00639944	1.0834	up	--	--	--	--	--	--	--	bHLH-MYC and R2R3-MYB transcription factors N-terminal	Protein RICE SALT SENSITIVE 3 OS=Oryza sativa subsp. japonica OX=39947 GN=RSS3 PE=1 SV=1	S	Function unknown	protein RICE SALT SENSITIVE 3 isoform X2 [Brassica napus]
gene_Bol029201	62	65	78	14	24	7	1.83031	1.66254	2.65979	0.458259	0.71083	0.176306	0.000178115	-2.41322	down	--	--	Biological Process: phototropism (GO:0009638);;	--	--	--	--	--	Protein PHYTOCHROME KINASE SUBSTRATE 2 OS=Arabidopsis thaliana OX=3702 GN=PKS2 PE=1 SV=1	S	Function unknown	hypothetical protein F2Q69_00060877 [Brassica cretica]
gene_Bol042309	344	208	255	902	5849	6343	8.47	4.49648	7.28037	25.0357	147.688	153.211	3.35078e-09	3.72764	up	--	--	Molecular Function: hydrolase activity, hydrolyzing O-glycosyl compounds (GO:0004553);; Biological Process: carbohydrate metabolic process (GO:0005975);;	K19891|3.8e-103|smo:SELMODRAFT_442025|K19891 glucan endo-1,3-beta-glucosidase 1/2/3 [EC:3.2.1.39] | (RefSeq) hypothetical protein	Starch and sucrose metabolism (ko00500)	--	--	Glycosyl hydrolases family 17	Glucan endo-1,3-beta-glucosidase 12 OS=Arabidopsis thaliana OX=3702 GN=At4g29360 PE=2 SV=1	G	Carbohydrate transport and metabolism	unnamed protein product [Brassica oleracea]
gene_Bol011925	613	1939	142	4	0	12	16.6396	46.1814	4.46025	0.117325	0	0.296156	1.91111e-06	-7.57167	down	[M]	Cell wall/membrane/envelope biogenesis	Molecular Function: UDP-glucose 4-epimerase activity (GO:0003978);; Biological Process: galactose metabolic process (GO:0006012);;	K12448|1.2e-236|bna:106389885|K12448 UDP-arabinose 4-epimerase [EC:5.1.3.5] | (RefSeq) probable UDP-arabinose 4-epimerase 3	Amino sugar and nucleotide sugar metabolism (ko00520)	[M]	Cell wall/membrane/envelope biogenesis	GDP-mannose 4,6 dehydratase	Probable UDP-arabinose 4-epimerase 3 OS=Arabidopsis thaliana OX=3702 GN=At4g20460 PE=2 SV=3	G	Carbohydrate transport and metabolism	unnamed protein product [Brassica oleracea]
gene_Bol039398	3014	5132	3790	2364	1988	1647	102.916	153.563	149.936	90.8782	69.465	55.0334	2.62175e-05	-1.19038	down	[G]	Carbohydrate transport and metabolism	Biological Process: biosynthetic process (GO:0009058);; Molecular Function: strictosidine synthase activity (GO:0016844);;	K01757|1.1e-181|brp:103852877|K01757 strictosidine synthase [EC:4.3.3.2] | (RefSeq) protein STRICTOSIDINE SYNTHASE-LIKE 12 isoform X1	Indole alkaloid biosynthesis (ko00901)	[R]	General function prediction only	Strictosidine synthase	Protein STRICTOSIDINE SYNTHASE-LIKE 12 OS=Arabidopsis thaliana OX=3702 GN=SSL12 PE=2 SV=2	J	Translation, ribosomal structure and biogenesis	PREDICTED: protein STRICTOSIDINE SYNTHASE-LIKE 12 isoform X2 [Brassica oleracea var. oleracea]
gene_Bol028719	408	551	327	1248	1470	1792	14.3886	17.0406	13.3764	49.6356	53.1539	61.971	3.91866e-17	1.59042	up	--	--	Biological Process: ribosomal large subunit assembly (GO:0000027);; Biological Process: maturation of LSU-rRNA (GO:0000470);; Molecular Function: rRNA binding (GO:0019843);;	K14847|2.0e-167|boe:106342301|K14847 ribosome production factor 2 | (RefSeq) ribosome production factor 2 homolog	--	[J]	Translation, ribosomal structure and biogenesis	Brix domain	Ribosome production factor 2 homolog OS=Arabidopsis thaliana OX=3702 GN=At3g23620 PE=2 SV=1	J	Translation, ribosomal structure and biogenesis	PREDICTED: ribosome production factor 2 homolog [Brassica oleracea var. oleracea]
gene_Bol023397	99	69	63	417	275	426	2.24293	1.37933	1.63923	10.7032	6.40354	9.49823	3.97585e-09	2.04153	up	[DL]	Cell cycle control, cell division, chromosome partitioning;; Replication, recombination and repair	Molecular Function: GTP binding (GO:0005525);;	K03979|3.7e-48|olu:OSTLU_13035|K03979 GTPase [EC:3.6.5.-] | (RefSeq) predicted protein	--	[R]	General function prediction only	GTP1/OBG	Probable GTP-binding protein OBGM, mitochondrial OS=Arabidopsis thaliana OX=3702 GN=ATOBGM PE=2 SV=1	S	Function unknown	PREDICTED: probable GTP-binding protein OBGM, mitochondrial [Brassica oleracea var. oleracea]
gene_Bol023327	223	369	1072	2	11	5	16.4133	23.8259	91.4502	0.108954	0.779954	0.292429	2.07771e-17	-6.83048	down	--	--	Molecular Function: calcium ion binding (GO:0005509);;	K13448|1.3e-28|boe:106310861|K13448 calcium-binding protein CML | (RefSeq) calmodulin-like protein 7	Plant-pathogen interaction (ko04626)	[T]	Signal transduction mechanisms	EF hand	Calmodulin-like protein 7 OS=Arabidopsis thaliana OX=3702 GN=CML7 PE=2 SV=1	T	Signal transduction mechanisms	PREDICTED: calmodulin-like protein 7 [Brassica oleracea var. oleracea]
gene_Bol036272	943	1440	1200	2645	3021	3246	16.0863	21.5376	23.7275	50.8313	52.8006	54.2567	8.43712e-10	1.08794	up	[BQ]	Chromatin structure and dynamics;; Secondary metabolites biosynthesis, transport and catabolism	Molecular Function: hydrolase activity (GO:0016787);;	K11406|0.0e+00|boe:106301381|K11406 histone deacetylase 4/5 [EC:3.5.1.98] | (RefSeq) histone deacetylase 5-like	--	[B]	Chromatin structure and dynamics	Histone deacetylase domain	Histone deacetylase 5 OS=Arabidopsis thaliana OX=3702 GN=HDA5 PE=1 SV=1	B	Chromatin structure and dynamics	unnamed protein product [Brassica oleracea]
gene_Bol029971	1094	626	650	846	4623	7450	36.2441	18.1507	24.9565	31.5528	156.788	241.694	0.00218734	2.14696	up	[IR]	Lipid transport and metabolism;; General function prediction only	Molecular Function: hydrolase activity, acting on ester bonds (GO:0016788);;	K10691|6.1e-82|ats:109762802|K10691 E3 ubiquitin-protein ligase UBR4 [EC:2.3.2.27] | (RefSeq) LOC109762802; auxin transport protein BIG	--	--	--	GDSL-like Lipase/Acylhydrolase	GDSL esterase/lipase At2g42990 OS=Arabidopsis thaliana OX=3702 GN=At2g42990 PE=2 SV=1	I	Lipid transport and metabolism	GDSL esterase/lipase At2g42990 [Brassica napus]
gene_Bol015480	1520	2923	363	160	149	102	101.937	171.784	28.1894	12.0345	10.2102	6.67466	4.8753e-09	-3.67816	down	--	--	Molecular Function: hydrolase activity (GO:0016787);;	K07025|5.3e-71|boe:106322978|K07025 putative hydrolase of the HAD superfamily | (RefSeq) suppressor of disruption of TFIIS-like	--	[R]	General function prediction only	--	--	S	Function unknown	BnaC02g09960D [Brassica napus]
gene_Bol041143	115	175	123	389	506	909	1.9574	2.59693	2.41484	7.44322	8.81192	15.149	8.24457e-08	1.88215	up	--	--	Molecular Function: protein serine/threonine phosphatase activity (GO:0004722);;	K01102|6.0e-126|gmx:100794388|K01102 pyruvate dehydrogenase phosphatase [EC:3.1.3.43] | (RefSeq) probable protein phosphatase 2C 4	--	[T]	Signal transduction mechanisms	Protein phosphatase 2C	Probable protein phosphatase 2C 4 OS=Arabidopsis thaliana OX=3702 GN=PLL5 PE=2 SV=1	T	Signal transduction mechanisms	PREDICTED: probable protein phosphatase 2C 4 isoform X1 [Brassica oleracea var. oleracea]
gene_Bol023360	226	408	202	8	5	3	3.03319	4.81611	3.1408	0.11664	0.055189	0.026393	6.29191e-29	-5.89157	down	[T]	Signal transduction mechanisms	Molecular Function: solute:proton antiporter activity (GO:0015299);; Cellular Component: integral component of membrane (GO:0016021);;	--	--	[P]	Inorganic ion transport and metabolism	Sodium/hydrogen exchanger family	Cation/H(+) antiporter 14 OS=Arabidopsis thaliana OX=3702 GN=CHX14 PE=2 SV=1	P	Inorganic ion transport and metabolism	unnamed protein product [Brassica oleracea]
gene_Bol034229	195	287	178	539	855	614	10.6346	13.7046	11.2199	33.0949	47.7937	32.8331	5.84614e-07	1.39575	up	--	--	Molecular Function: DNA binding (GO:0003677);; Molecular Function: transcription factor activity, sequence-specific DNA binding (GO:0003700);; Cellular Component: nucleus (GO:0005634);;	--	--	--	--	--	Ethylene-responsive transcription factor ERF113 OS=Arabidopsis thaliana OX=3702 GN=ERF113 PE=2 SV=1	K	Transcription	hypothetical protein F2Q68_00000434 [Brassica cretica]
gene_Bol006997	160	141	225	459	468	603	4.35864	3.38134	7.11558	14.1505	13.0967	16.1669	0.00013531	1.27626	up	--	--	Cellular Component: host cell nucleus (GO:0042025);;	K21777|3.1e-229|boe:106307669|K21777 G2/mitotic-specific cyclin-B, other | (RefSeq) cyclin-B2-3	--	[D]	Cell cycle control, cell division, chromosome partitioning	Cyclin, N-terminal domain	Cyclin-B2-3 OS=Arabidopsis thaliana OX=3702 GN=CYCB2-3 PE=2 SV=2	D	Cell cycle control, cell division, chromosome partitioning	PREDICTED: cyclin-B2-3 [Brassica oleracea var. oleracea]
gene_Bol040857	0	2	0	28	334	710	0	0.02919	0	0.644403	6.99694	14.2217	9.59406e-09	8.82184	up	--	--	Molecular Function: DNA binding (GO:0003677);; Cellular Component: nucleus (GO:0005634);; Biological Process: regulation of transcription, DNA-templated (GO:0006355);;	--	--	--	--	No apical meristem (NAM) protein	NAC domain-containing protein 6 OS=Arabidopsis thaliana OX=3702 GN=NAC006 PE=1 SV=1	--	--	unnamed protein product [Brassica oleracea]
gene_Bol008465	1614	2356	1635	4400	4134	4775	10.4683	13.3932	12.2875	32.1456	27.455	30.3321	7.19857e-12	1.03334	up	[NW]	Cell motility;; Extracellular structures	--	K17592|0.0e+00|sita:101760663|K17592 sacsin | (RefSeq) uncharacterized protein LOC101760663	--	--	--	--	Protein NO VEIN OS=Arabidopsis thaliana OX=3702 GN=NOV PE=1 SV=1	--	--	PREDICTED: uncharacterized protein LOC106305777 [Brassica oleracea var. oleracea]
gene_Bol023244	2	3	10	48	72	122	0.072823	0.100179	0.602638	3.01827	4.17142	6.79049	8.32199e-06	3.71096	up	--	--	--	--	--	--	--	VQ motif	VQ motif-containing protein 22 OS=Arabidopsis thaliana OX=3702 GN=VQ22 PE=2 SV=1	--	--	PREDICTED: VQ motif-containing protein 22-like [Brassica oleracea var. oleracea]
gene_Bol017000	2	8	3	48	88	188	0.076995	0.274483	0.139713	2.32253	3.90361	8.01308	7.0961e-08	4.40104	up	--	--	Molecular Function: DNA binding (GO:0003677);; Molecular Function: transcription factor activity, sequence-specific DNA binding (GO:0003700);; Cellular Component: nucleus (GO:0005634);;	K09286|2.3e-126|bna:106397199|K09286 EREBP-like factor | (RefSeq) ethylene-responsive transcription factor ERF104-like	--	--	--	AP2 domain	Ethylene-responsive transcription factor ERF104 OS=Arabidopsis thaliana OX=3702 GN=ERF104 PE=1 SV=1	K	Transcription	PREDICTED: ethylene-responsive transcription factor ERF104 [Brassica oleracea var. oleracea]
gene_Bol033147	18	7	32	42	233	871	0.431855	0.147279	0.925469	1.1606	5.94533	21.3198	0.000187203	3.94936	up	--	--	Biological Process: cellulose microfibril organization (GO:0010215);; Cellular Component: integral component of membrane (GO:0016021);; Cellular Component: anchored component of membrane (GO:0031225);;	--	--	--	--	COBRA-like protein	COBRA-like protein 2 OS=Arabidopsis thaliana OX=3702 GN=COBL2 PE=2 SV=2	S	Function unknown	PREDICTED: COBRA-like protein 2 [Brassica oleracea var. oleracea]
gene_Bol015808	4363	6675	1149	0	6	0	88.0481	118.042	26.8565	0	0.103297	0	1.83551e-10	-11.1429	down	[DPM]	Cell cycle control, cell division, chromosome partitioning;; Inorganic ion transport and metabolism;; Cell wall/membrane/envelope biogenesis	Molecular Function: copper ion binding (GO:0005507);; Molecular Function: oxidoreductase activity (GO:0016491);;	K00423|0.0e+00|bna:106426913|K00423 L-ascorbate oxidase [EC:1.10.3.3] | (RefSeq) L-ascorbate oxidase homolog	Ascorbate and aldarate metabolism (ko00053)	[Q]	Secondary metabolites biosynthesis, transport and catabolism	Multicopper oxidase	L-ascorbate oxidase homolog OS=Brassica napus OX=3708 GN=Bp10 PE=2 SV=1	Q	Secondary metabolites biosynthesis, transport and catabolism	unnamed protein product, partial [Brassica oleracea]
gene_Bol035773	108	105	89	37	32	56	1.25868	1.0768	1.2065	0.488462	0.380502	0.640359	3.57193e-05	-1.51268	down	[E]	Amino acid transport and metabolism	Molecular Function: 5-methyltetrahydropteroyltriglutamate-homocysteine S-methyltransferase activity (GO:0003871);; Molecular Function: zinc ion binding (GO:0008270);; Biological Process: methionine biosynthetic process (GO:0009086);;	K00549|0.0e+00|brp:103845623|K00549 5-methyltetrahydropteroyltriglutamate--homocysteine methyltransferase [EC:2.1.1.14] | (RefSeq) 5-methyltetrahydropteroyltriglutamate-- homocysteine methyltransferase 3, chloroplastic isoform X1	Cysteine and methionine metabolism (ko00270);; Selenocompound metabolism (ko00450);; Biosynthesis of amino acids (ko01230)	[E]	Amino acid transport and metabolism	Cobalamin-independent synthase, Catalytic domain	5-methyltetrahydropteroyltriglutamate--homocysteine methyltransferase 3, chloroplastic OS=Arabidopsis thaliana OX=3702 GN=MS3 PE=1 SV=1	E	Amino acid transport and metabolism	BnaC09g36890D [Brassica napus]
gene_Bol040379	15248	27564	17698	0	7	16	308.833	489.246	415.341	0	0.137254	0.314904	1.49912e-27	-11.6345	down	[DPM]	Cell cycle control, cell division, chromosome partitioning;; Inorganic ion transport and metabolism;; Cell wall/membrane/envelope biogenesis	Molecular Function: copper ion binding (GO:0005507);; Molecular Function: oxidoreductase activity (GO:0016491);;	K00423|0.0e+00|bna:106440591|K00423 L-ascorbate oxidase [EC:1.10.3.3] | (RefSeq) L-ascorbate oxidase homolog	Ascorbate and aldarate metabolism (ko00053)	[Q]	Secondary metabolites biosynthesis, transport and catabolism	Multicopper oxidase	L-ascorbate oxidase homolog OS=Brassica napus OX=3708 GN=Bp10 PE=2 SV=1	Q	Secondary metabolites biosynthesis, transport and catabolism	L-ascorbate oxidase homolog [Brassica napus]
gene_Bol040774	57907	86295	39874	0	2	4	1547.94	2021.57	1235.05	0	0.051444	0.086368	2.73805e-116	-15.1098	down	[G]	Carbohydrate transport and metabolism	Molecular Function: polygalacturonase activity (GO:0004650);; Cellular Component: extracellular region (GO:0005576);; Biological Process: carbohydrate metabolic process (GO:0005975);; Biological Process: cell wall organization (GO:0071555);;	K01213|8.2e-246|bna:106401622|K01213 galacturan 1,4-alpha-galacturonidase [EC:3.2.1.67] | (RefSeq) exopolygalacturonase clone GBGE184-like	Pentose and glucuronate interconversions (ko00040)	--	--	Glycosyl hydrolases family 28	Exopolygalacturonase clone GBGE184 OS=Arabidopsis thaliana OX=3702 GN=PGA3 PE=2 SV=1	G	Carbohydrate transport and metabolism	exopolygalacturonase clone GBGE184-like [Brassica napus]
Brassica_oleracea_newGene_1816	42	53	28	0	2	0	1.31769	1.43038	1.09869	0	0.045605	0	2.78206e-06	-6.14832	down	--	--	Molecular Function: GTPase activity (GO:0003924);; Molecular Function: protein kinase activity (GO:0004672);; Molecular Function: ATP binding (GO:0005524);; Molecular Function: GTP binding (GO:0005525);; Cellular Component: integral component of membrane (GO:0016021);;	K24104|2.2e-14|thj:104799061|K24104 GPN-loop GTPase | (RefSeq) LOW QUALITY PROTEIN: uncharacterized protein LOC104799061	--	--	--	Protein tyrosine and serine/threonine kinase	Cysteine-rich receptor-like protein kinase 36 OS=Arabidopsis thaliana OX=3702 GN=CRK36 PE=1 SV=1	T	Signal transduction mechanisms	cysteine-rich receptor-like protein kinase 36 [Brassica napus]
gene_Bol041334	530	904	157	0	0	2	21.4923	32.1163	7.33582	0	0	0.072091	6.02783e-15	-9.81719	down	--	--	Molecular Function: SNARE binding (GO:0000149);; Molecular Function: molecular_function (GO:0003674);; Molecular Function: transporter activity (GO:0005215);; Molecular Function: SNAP receptor activity (GO:0005484);; Molecular Function: binding (GO:0005488);; Molecular Function: protein binding (GO:0005515);; Cellular Component: cellular_component (GO:0005575);; Cellular Component: intracellular …	K08506|1.2e-131|boe:106333533|K08506 syntaxin of plants SYP7 | (RefSeq) syntaxin-72 isoform X1	SNARE interactions in vesicular transport (ko04130)	--	--	SNARE domain	Syntaxin-72 OS=Arabidopsis thaliana OX=3702 GN=SYP72 PE=2 SV=1	U	Intracellular trafficking, secretion, and vesicular transport	BnaA06g38790D [Brassica napus]
gene_Bol016782	202	130	182	307	456	953	6.28304	3.55006	6.54803	10.7638	14.5558	29.0834	0.00403374	1.44505	up	[G]	Carbohydrate transport and metabolism	Biological Process: lipid metabolic process (GO:0006629);; Molecular Function: phosphoric diester hydrolase activity (GO:0008081);;	--	--	--	--	--	PI-PLC X domain-containing protein At5g67130 OS=Arabidopsis thaliana OX=3702 GN=At5g67130 PE=1 SV=1	S	Function unknown	PREDICTED: PI-PLC X domain-containing protein At5g67130 [Brassica oleracea var. oleracea]
gene_Bol030560	512	62	602	68	54	30	11.0081	1.16152	15.0068	1.64365	1.18697	0.629426	0.000222393	-3.23095	down	--	--	Molecular Function: transcription factor activity, sequence-specific DNA binding (GO:0003700);; Cellular Component: nucleus (GO:0005634);; Molecular Function: sequence-specific DNA binding (GO:0043565);;	K13424|1.2e-20|jre:108995192|K13424 WRKY transcription factor 33 | (RefSeq) probable WRKY transcription factor 33	MAPK signaling pathway - plant (ko04016);; Plant-pathogen interaction (ko04626)	--	--	WRKY DNA -binding domain	WRKY transcription factor 42 OS=Arabidopsis thaliana OX=3702 GN=WRKY42 PE=1 SV=1	K	Transcription	WRKY transcription factor 42 [Brassica napus]
gene_Bol011908	2	0	0	48	94	149	0.154282	0	0	4.39059	7.88617	11.9643	9.41248e-08	6.91684	up	--	--	Cellular Component: cytoplasm (GO:0005737);; Biological Process: autophagy (GO:0006914);;	K08341|4.5e-52|bna:106420977|K08341 GABA(A) receptor-associated protein | (RefSeq) autophagy-related protein 8a isoform X1	Autophagy - other (ko04136)	[Z]	Cytoskeleton	Autophagy protein Atg8 ubiquitin like	Autophagy-related protein 8a OS=Arabidopsis thaliana OX=3702 GN=ATG8A PE=1 SV=2	S	Function unknown	BnaC03g63710D [Brassica napus]
gene_Bol035836	3059	4674	3955	1430	1897	628	335.816	449.749	503.133	176.723	213.156	67.4362	0.000148308	-1.75813	down	--	--	Molecular Function: RNA polymerase II regulatory region sequence-specific DNA binding (GO:0000977);; Molecular Function: transcription factor activity, sequence-specific DNA binding (GO:0003700);; Cellular Component: nucleus (GO:0005634);; Biological Process: positive regulation of transcription from RNA polymerase II promoter (GO:0045944);; Molecular Function: protein dimerization activity (GO:0…	K09264|4.9e-43|bna:106439488|K09264 MADS-box transcription factor, plant | (RefSeq) floral homeotic protein PISTILLATA-like isoform X2	--	[K]	Transcription	K-box region	Floral homeotic protein PISTILLATA OS=Arabidopsis thaliana OX=3702 GN=PI PE=1 SV=1	K	Transcription	hypothetical protein DY000_02018370 [Brassica cretica]
gene_Bol039080	66	66	32	4	10	0	5.81136	5.02739	3.20742	0.385909	0.826357	0	0.000451937	-3.72826	down	--	--	--	--	--	--	--	zinc-finger of the FCS-type, C2-C2	FCS-Like Zinc finger 17 OS=Arabidopsis thaliana OX=3702 GN=FLZ17 PE=1 SV=1	S	Function unknown	PREDICTED: uncharacterized protein LOC106300479 [Brassica oleracea var. oleracea]
gene_Bol026204	50	62	70	9	21	30	1.69619	1.84007	2.75042	0.324438	0.716212	0.972976	0.00194561	-1.86855	down	--	--	Molecular Function: DNA binding (GO:0003677);; Cellular Component: nucleus (GO:0005634);;	K09422|1.1e-186|boe:106298877|K09422 transcription factor MYB, plant | (RefSeq) transcription factor MYB122-like	--	[K]	Transcription	Myb-like DNA-binding domain	Transcription factor MYB122 OS=Arabidopsis thaliana OX=3702 GN=MYB122 PE=1 SV=1	--	--	hypothetical protein F2Q69_00051549 [Brassica cretica]
gene_Bol013967	0	0	0	35	52	99	0	0	0	2.6573	3.62561	6.61444	3.82071e-08	8.13093	up	--	--	Cellular Component: extracellular region (GO:0005576);; Cellular Component: integral component of membrane (GO:0016021);; Biological Process: rejection of self pollen (GO:0060320);;	--	--	--	--	Plant self-incompatibility protein S1	--	--	--	BnaC07g03820D [Brassica napus]
gene_Bol016989	29	75	76	0	1	10	4.06763	9.42391	12.55	0	0.101915	1.33283	0.00034631	-4.33801	down	--	--	--	--	--	--	--	--	--	S	Function unknown	uncharacterized protein LOC106408301 [Brassica napus]
gene_Bol030540	8	18	17	46	59	165	0.524258	1.057	1.31647	3.40643	3.98477	10.8131	0.00138645	2.37774	up	--	--	--	K11855|1.0e-18|bvg:104906049|K11855 ubiquitin carboxyl-terminal hydrolase 36/42 [EC:3.4.19.12] | (RefSeq) ubiquitin carboxyl-terminal hydrolase 36	--	--	--	Hydrophobic seed protein	pEARLI1-like lipid transfer protein 3 OS=Arabidopsis thaliana OX=3702 GN=At4g12500 PE=2 SV=1	S	Function unknown	PREDICTED: lipid transfer protein EARLI 1-like [Brassica oleracea var. oleracea]
Brassica_oleracea_newGene_5032	3	11	4	38	41	50	0.112282	0.389962	0.16604	1.733	1.71756	2.02643	0.000259092	2.64186	up	--	--	Molecular Function: protein binding (GO:0005515);;	--	--	--	--	F-box associated domain	Putative F-box protein At1g47790 OS=Arabidopsis thaliana OX=3702 GN=At1g47790 PE=4 SV=1	S	Function unknown	BnaCnng47230D [Brassica napus]
gene_Bol032387	2010	2241	1515	5017	4295	6249	41.9067	40.9558	36.6095	117.807	91.6932	127.609	4.03319e-11	1.20869	up	[J]	Translation, ribosomal structure and biogenesis	--	K14565|7.0e-258|boe:106317908|K14565 nucleolar protein 58 | (RefSeq) probable nucleolar protein 5-1	Ribosome biogenesis in eukaryotes (ko03008)	[AJ]	RNA processing and modification;; Translation, ribosomal structure and biogenesis	snoRNA binding domain, fibrillarin	Probable nucleolar protein 5-1 OS=Arabidopsis thaliana OX=3702 GN=NOP5-1 PE=1 SV=2	--	--	PREDICTED: probable nucleolar protein 5-1 [Brassica oleracea var. oleracea]
gene_Bol013131	667	1476	515	4	0	0	8.98972	17.4553	8.04054	0.05014	0	0	1.77897e-27	-9.53528	down	[MDT]	Cell wall/membrane/envelope biogenesis;; Cell cycle control, cell division, chromosome partitioning;; Signal transduction mechanisms	Molecular Function: ATP binding (GO:0005524);;	K03231|1.5e-118|mtr:MTR_1g101870|K03231 elongation factor 1-alpha | (RefSeq) elongation factor 1-alpha	RNA transport (ko03013)	[O]	Posttranslational modification, protein turnover, chaperones	ATPase family associated with various cellular activities (AAA)	ATPase family AAA domain-containing protein FIGL1 OS=Arabidopsis thaliana OX=3702 GN=FIGL1 PE=2 SV=2	O	Posttranslational modification, protein turnover, chaperones	PREDICTED: uncharacterized protein LOC106308497 isoform X2 [Brassica oleracea var. oleracea]
gene_Bol016410	9	0	8	128	231	235	0.205169	0	0.214544	3.42191	5.63637	5.49243	6.61648e-10	4.82615	up	[S]	Function unknown	Cellular Component: caveola (GO:0005901);;	K07192|2.4e-225|boe:106326646|K07192 flotillin | (RefSeq) flotillin-like protein 1 isoform X1	--	[UZ]	Intracellular trafficking, secretion, and vesicular transport;; Cytoskeleton	SPFH domain / Band 7 family	Flotillin-like protein 1 OS=Arabidopsis thaliana OX=3702 GN=FLOT1 PE=2 SV=1	--	--	unnamed protein product [Brassica oleracea]
Brassica_oleracea_newGene_2562	1042	1480	493	429	405	416	35.0805	43.644	19.2158	16.2528	13.9359	13.7015	0.000135928	-1.45107	down	--	--	Molecular Function: zinc ion binding (GO:0008270);;	--	--	--	--	B-box zinc finger	Putative zinc finger protein CONSTANS-LIKE 11 OS=Arabidopsis thaliana OX=3702 GN=COL11 PE=1 SV=2	S	Function unknown	PREDICTED: protein BFR2 [Brassica oleracea var. oleracea]
gene_Bol027970	330	322	247	3340	3912	7713	10.2517	8.77396	8.88617	116.963	124.574	234.934	4.63542e-35	3.80113	up	[O]	Posttranslational modification, protein turnover, chaperones	Cellular Component: membrane (GO:0016020);;	K13412|1.8e-39|mng:MNEG_7244|K13412 calcium-dependent protein kinase [EC:2.7.11.1] | (RefSeq) hypothetical protein	--	[C]	Energy production and conversion	SPFH domain / Band 7 family	--	C	Energy production and conversion	PREDICTED: stomatin-like protein 2, mitochondrial [Brassica oleracea var. oleracea]
gene_Bol027807	21	8	11	74	102	123	1.08151	0.359604	0.643477	4.3058	5.40909	6.26479	2.48966e-06	2.64115	up	--	--	--	--	--	--	--	Protein of unknown function (DUF1639)	--	--	--	BnaCnng54010D [Brassica napus]
gene_Bol024565	94	72	103	228	239	297	3.43045	2.30231	4.33469	9.37857	8.92883	10.6374	0.000113325	1.24949	up	--	--	--	--	--	--	--	--	--	--	--	PREDICTED: uncharacterized protein LOC106326908 [Brassica oleracea var. oleracea]
gene_Bol008068	557	1145	252	197	101	116	9.31181	16.7865	4.87164	3.70154	1.72228	1.89729	3.44186e-05	-2.37632	down	[C]	Energy production and conversion	Molecular Function: phosphoenolpyruvate carboxykinase (ATP) activity (GO:0004612);; Molecular Function: ATP binding (GO:0005524);; Biological Process: gluconeogenesis (GO:0006094);;	K01610|0.0e+00|bna:106382945|K01610 phosphoenolpyruvate carboxykinase (ATP) [EC:4.1.1.49] | (RefSeq) phosphoenolpyruvate carboxykinase (ATP)-like	Glycolysis / Gluconeogenesis (ko00010);; Citrate cycle (TCA cycle) (ko00020);; Pyruvate metabolism (ko00620);; Carbon fixation in photosynthetic organisms (ko00710);; Carbon metabolism (ko01200)	--	--	Phosphoenolpyruvate carboxykinase	Phosphoenolpyruvate carboxykinase (ATP) 2 OS=Arabidopsis thaliana OX=3702 GN=PCK2 PE=1 SV=1	C	Energy production and conversion	phosphoenolpyruvate carboxykinase (ATP)-like [Brassica napus]
gene_Bol018412	1281	1798	1872	303	669	186	28.0698	34.5276	47.5422	7.46989	14.9898	3.98135	7.53739e-06	-2.31313	down	[G]	Carbohydrate transport and metabolism	Molecular Function: cellulase activity (GO:0008810);; Biological Process: response to nematode (GO:0009624);; Biological Process: cellulose catabolic process (GO:0030245);;	K01179|8.4e-301|boe:106309984|K01179 endoglucanase [EC:3.2.1.4] | (RefSeq) endoglucanase 1	Starch and sucrose metabolism (ko00500)	--	--	Glycosyl hydrolase family 9	Endoglucanase 1 OS=Arabidopsis thaliana OX=3702 GN=CEL2 PE=2 SV=1	G	Carbohydrate transport and metabolism	PREDICTED: endoglucanase 1 [Brassica oleracea var. oleracea]
gene_Bol032274	401	411	175	4	9	12	18.5285	16.6613	9.38077	0.187585	0.399554	0.504111	1.33595e-26	-5.52301	down	--	--	Molecular Function: phosphatidic acid binding (GO:0070300);;	--	--	--	--	--	Uncharacterized protein At5g39570 OS=Arabidopsis thaliana OX=3702 GN=At5g39570 PE=1 SV=1	S	Function unknown	hypothetical protein F2Q69_00039645 [Brassica cretica]
gene_Bol031905	566	973	656	358	482	365	36.8449	55.4956	49.4718	26.2031	32.098	23.2303	6.86221e-05	-1.07219	down	[O]	Posttranslational modification, protein turnover, chaperones	Molecular Function: enzyme activator activity (GO:0008047);; Biological Process: cell redox homeostasis (GO:0045454);;	K03671|1.5e-89|bna:106445639|K03671 thioredoxin 1 | (RefSeq) thioredoxin M3, chloroplastic isoform X1	--	[O]	Posttranslational modification, protein turnover, chaperones	Thioredoxin	Thioredoxin M3, chloroplastic OS=Arabidopsis thaliana OX=3702 GN=GAT1 PE=2 SV=2	O	Posttranslational modification, protein turnover, chaperones	PREDICTED: thioredoxin M3, chloroplastic isoform X2 [Brassica oleracea var. oleracea]
gene_Bol005842	93	70	49	174	260	223	6.40876	4.22171	3.87637	13.5279	18.342	15.0543	0.00014692	1.40224	up	[C]	Energy production and conversion	Molecular Function: oxygen transporter activity (GO:0005344);; Molecular Function: oxygen binding (GO:0019825);; Molecular Function: heme binding (GO:0020037);; Molecular Function: metal ion binding (GO:0046872);;	--	--	[C]	Energy production and conversion	Globin	Non-symbiotic hemoglobin 2 OS=Brassica napus OX=3708 GN=HB2 PE=3 SV=1	C	Energy production and conversion	PREDICTED: non-symbiotic hemoglobin 2-like [Brassica oleracea var. oleracea]
gene_Bol038034	4	0	0	26	46	32	0.079802	0	0	0.754326	1.2465	0.815987	0.000910869	4.45281	up	[T]	Signal transduction mechanisms	Molecular Function: protein serine/threonine kinase activity (GO:0004674);; Molecular Function: ATP binding (GO:0005524);;	K00924|1.4e-115|ath:AT3G55450|K00924 kinase [EC:2.7.1.-] | (RefSeq) PBL1; PBS1-like 1	--	[T]	Signal transduction mechanisms	Protein tyrosine and serine/threonine kinase	Probable serine/threonine-protein kinase PBL2 OS=Arabidopsis thaliana OX=3702 GN=PBL2 PE=1 SV=1	T	Signal transduction mechanisms	probable serine/threonine-protein kinase PBL2 [Brassica napus]
gene_Bol028766	1115	1192	547	4542	4370	6472	33.3663	31.2631	18.9498	153.12	133.96	189.762	3.75712e-14	2.21523	up	--	--	Biological Process: immune effector process (GO:0002252);; Biological Process: immune system process (GO:0002376);; Molecular Function: molecular_function (GO:0003674);; Molecular Function: nucleic acid binding (GO:0003676);; Molecular Function: RNA binding (GO:0003723);; Molecular Function: catalytic activity (GO:0003824);; Molecular Function: nuclease activity (GO:0004518);; Molecular Function:…	K11592|1.8e-90|boe:106292552|K11592 endoribonuclease Dicer [EC:3.1.26.-] | (RefSeq) endoribonuclease Dicer homolog 2-like	--	[A]	RNA processing and modification	Dicer dimerisation domain	Endoribonuclease Dicer homolog 2 OS=Arabidopsis thaliana OX=3702 GN=At3g03300 PE=1 SV=2	A	RNA processing and modification	unnamed protein product, partial [Brassica oleracea]
gene_Bol040066	209	504	76	2	0	0	3.61145	7.62148	1.51012	0.034249	0	0	2.66881e-11	-8.75104	down	[T]	Signal transduction mechanisms	Molecular Function: protein kinase activity (GO:0004672);; Molecular Function: ATP binding (GO:0005524);; Cellular Component: integral component of membrane (GO:0016021);;	K00924|3.6e-30|mus:103979740|K00924 kinase [EC:2.7.1.-] | (RefSeq) receptor-like protein kinase HSL1	--	--	--	Protein tyrosine and serine/threonine kinase	Pollen receptor-like kinase 3 OS=Arabidopsis thaliana OX=3702 GN=PRK3 PE=1 SV=1	T	Signal transduction mechanisms	PREDICTED: pollen receptor-like kinase 3 [Brassica oleracea var. oleracea]
gene_Bol017423	343	482	466	83	102	126	16.7367	20.659	26.4096	4.55644	5.07118	6.03088	2.05038e-19	-2.29466	down	--	--	Molecular Function: molecular_function (GO:0003674);; Molecular Function: GTPase activator activity (GO:0005096);; Molecular Function: binding (GO:0005488);; Molecular Function: phospholipid binding (GO:0005543);; Cellular Component: cellular_component (GO:0005575);; Cellular Component: intracellular (GO:0005622);; Cellular Component: cell (GO:0005623);; Cellular Component: nucleus (GO:0005634);;…	K12486|4.6e-33|oeu:111377862|K12486 stromal membrane-associated protein | (RefSeq) probable ADP-ribosylation factor GTPase-activating protein AGD11	Endocytosis (ko04144)	[R]	General function prediction only	C2 domain	Protein C2-DOMAIN ABA-RELATED 9 OS=Arabidopsis thaliana OX=3702 GN=CAR9 PE=2 SV=1	S	Function unknown	protein C2-DOMAIN ABA-RELATED 9-like [Brassica napus]
gene_Bol042200	82	53	53	181	208	164	1.81787	1.01611	1.34623	4.50529	4.72147	3.5679	0.000497579	1.32542	up	--	--	Biological Process: regulation of response to biotic stimulus (GO:0002831);; Biological Process: positive regulation of response to biotic stimulus (GO:0002833);; Molecular Function: molecular_function (GO:0003674);; Molecular Function: nucleic acid binding (GO:0003676);; Molecular Function: DNA binding (GO:0003677);; Molecular Function: RNA binding (GO:0003723);; Molecular Function: catalytic ac…	--	--	[D]	Cell cycle control, cell division, chromosome partitioning	Morc6 ribosomal protein S5 domain 2-like	Protein MICRORCHIDIA 7 OS=Arabidopsis thaliana OX=3702 GN=MORC7 PE=1 SV=1	D	Cell cycle control, cell division, chromosome partitioning	unnamed protein product [Brassica oleracea]
gene_Bol012251	214	150	251	583	425	750	2.44173	1.50131	3.32219	7.49891	4.97712	8.39133	0.00154041	1.24656	up	--	--	Biological Process: transport (GO:0006810);; Biological Process: biological_process (GO:0008150);; Biological Process: vascular transport (GO:0010232);; Biological Process: phloem transport (GO:0010233);; Biological Process: multicellular organismal process (GO:0032501);; Biological Process: carbohydrate homeostasis (GO:0033500);; Biological Process: homeostatic process (GO:0042592);; Biological …	--	--	[O]	Posttranslational modification, protein turnover, chaperones	Clp amino terminal domain, pathogenicity island component	Protein SMAX1-LIKE 5 OS=Arabidopsis thaliana OX=3702 GN=SMXL5 PE=2 SV=1	O	Posttranslational modification, protein turnover, chaperones	protein SMAX1-LIKE 5-like [Brassica napus]
gene_Bol010180	53	84	24	0	0	0	7.24605	10.1586	3.83757	0	0	0	2.23931e-08	-8.36718	down	--	--	Molecular Function: GTPase activator activity (GO:0005096);; Biological Process: signal transduction (GO:0007165);;	--	--	[T]	Signal transduction mechanisms	--	Rho GTPase-activating protein REN1 OS=Arabidopsis thaliana OX=3702 GN=REN1 PE=1 SV=2	T	Signal transduction mechanisms	hypothetical protein F2Q70_00039640 [Brassica cretica]
gene_Bol035230	386	307	255	128	105	174	10.0219	6.97173	7.66306	3.73869	2.7753	4.40841	2.04078e-06	-1.4601	down	[G]	Carbohydrate transport and metabolism	--	K06617|3.0e-251|bna:106418461|K06617 raffinose synthase [EC:2.4.1.82] | (RefSeq) probable galactinol--sucrose galactosyltransferase 1	Galactose metabolism (ko00052)	--	--	Raffinose synthase or seed imbibition protein Sip1	Probable galactinol--sucrose galactosyltransferase 1 OS=Arabidopsis thaliana OX=3702 GN=RFS1 PE=2 SV=1	S	Function unknown	BnaC03g70760D [Brassica napus]
gene_Bol018542	111	85	89	309	323	440	13.7842	9.21803	12.6956	43.2855	41.0778	53.6105	5.8377e-10	1.66325	up	--	--	--	--	--	--	--	--	--	--	--	PREDICTED: uncharacterized protein LOC106306145 [Brassica oleracea var. oleracea]
gene_Bol005289	486	666	291	88	94	209	7.11432	8.55352	4.92911	1.44428	1.40647	2.99213	8.62515e-07	-2.11127	down	--	--	Molecular Function: ubiquitin-protein transferase activity (GO:0004842);;	K10260|1.5e-19|csl:COCSUDRAFT_23114|K10260 F-box and WD-40 domain protein 7 | (RefSeq) WD40 repeat-like protein	Ubiquitin mediated proteolysis (ko04120)	[S]	Function unknown	U-box domain	U-box domain-containing protein 6 OS=Arabidopsis thaliana OX=3702 GN=PUB6 PE=2 SV=2	S	Function unknown	PREDICTED: U-box domain-containing protein 6-like [Brassica oleracea var. oleracea]
gene_Bol035800	3229	5565	3546	2056	3114	1722	142.908	215.891	181.868	102.461	141.119	74.6082	0.002105	-1.03693	down	--	--	--	--	--	--	--	zinc-finger of the FCS-type, C2-C2	FCS-Like Zinc finger 14 OS=Arabidopsis thaliana OX=3702 GN=FLZ14 PE=1 SV=1	S	Function unknown	PREDICTED: uncharacterized protein LOC106312966 [Brassica oleracea var. oleracea]
gene_Bol038996	1593	3691	2074	625	1759	579	60.2788	122.392	90.9213	26.5915	68.114	21.4348	0.00750386	-1.49965	down	[E]	Amino acid transport and metabolism	Cellular Component: cytoplasm (GO:0005737);; Biological Process: cysteine biosynthetic process from serine (GO:0006535);; Molecular Function: serine O-acetyltransferase activity (GO:0009001);;	K00640|2.5e-156|boe:106296968|K00640 serine O-acetyltransferase [EC:2.3.1.30] | (RefSeq) serine acetyltransferase 1, chloroplastic-like	Cysteine and methionine metabolism (ko00270);; Sulfur metabolism (ko00920);; Carbon metabolism (ko01200);; Biosynthesis of amino acids (ko01230)	[E]	Amino acid transport and metabolism	Serine acetyltransferase, N-terminal	Serine acetyltransferase 1, chloroplastic OS=Arabidopsis thaliana OX=3702 GN=SAT1 PE=1 SV=2	E	Amino acid transport and metabolism	PREDICTED: serine acetyltransferase 1, chloroplastic-like [Brassica oleracea var. oleracea]
gene_Bol033196	110	142	90	55	77	60	6.08769	6.89904	5.76593	3.43164	4.36753	3.22691	0.00206251	-1.04587	down	--	--	Molecular Function: DNA binding (GO:0003677);; Cellular Component: nucleus (GO:0005634);;	K23865|5.4e-94|boe:106322776|K23865 transcription factor MYB30 | (RefSeq) myb-related protein 306-like	Plant-pathogen interaction (ko04626)	[K]	Transcription	--	Transcription factor MYB30 OS=Arabidopsis thaliana OX=3702 GN=MYB30 PE=1 SV=1	--	--	PREDICTED: myb-related protein 306-like [Brassica oleracea var. oleracea]
gene_Bol044824	1737	3230	4279	745	795	506	37.3276	60.8525	106.574	18.0146	17.4807	10.6375	1.02572e-08	-2.40579	down	[N]	Cell motility	Cellular Component: integral component of membrane (GO:0016021);; Molecular Function: transferase activity, transferring glycosyl groups (GO:0016757);;	--	--	[IM]	Lipid transport and metabolism;; Cell wall/membrane/envelope biogenesis	Glycosyl transferase family 21	--	--	--	uncharacterized protein BNAC08G36500D isoform X1 [Brassica napus]
gene_Bol014359	118	127	40	0	0	2	4.94755	4.66448	1.90296	0	0	0.048464	1.40816e-08	-7.36841	down	[R]	General function prediction only	Molecular Function: oxidoreductase activity (GO:0016491);;	K01456|5.0e-79|pper:18774423|K01456 peptide-N4-(N-acetyl-beta-glucosaminyl)asparagine amidase [EC:3.5.1.52] | (RefSeq) peptide-N(4)-(N-acetyl-beta- glucosaminyl)asparagine amidase isoform X1	Protein processing in endoplasmic reticulum (ko04141)	[C]	Energy production and conversion	Aldo/keto reductase family	Probable aldo-keto reductase 4 OS=Arabidopsis thaliana OX=3702 GN=At1g60710 PE=2 SV=1	C	Energy production and conversion	PREDICTED: probable aldo-keto reductase 3 [Brassica oleracea var. oleracea]
gene_Bol037925	93	249	296	0	0	0	7.20985	16.9557	26.6552	0	0	0	7.46424e-14	-10.4135	down	--	--	--	--	--	--	--	--	CRIB domain-containing protein RIC1 OS=Arabidopsis thaliana OX=3702 GN=RIC1 PE=1 SV=1	S	Function unknown	PREDICTED: CRIB domain-containing protein RIC1-like isoform X2 [Brassica oleracea var. oleracea]
gene_Bol023452	0	0	1	86	109	341	0	0	0.083375	9.82424	11.3355	33.985	2.20816e-09	8.67866	up	--	--	Cellular Component: integral component of membrane (GO:0016021);;	--	--	--	--	--	Precursor of CEP16 OS=Arabidopsis thaliana OX=3702 GN=CEP16 PE=3 SV=1	--	--	unnamed protein product [Brassica oleracea]
gene_Bol045513	1821	1942	1058	2	1	2	328.899	307.419	221.395	0.234571	0.16027	0.351387	2.36757e-45	-10.1251	down	--	--	Cellular Component: integral component of membrane (GO:0016021);;	--	--	--	--	--	Arabinogalactan protein 23 OS=Arabidopsis thaliana OX=3702 GN=AGP23 PE=1 SV=2	--	--	unnamed protein product [Brassica oleracea]
gene_Bol038789	8449	6461	2385	12	17	7	1391.64	932.63	455.091	2.15728	2.70731	1.04877	2.37384e-68	-9.10132	down	--	--	--	--	--	--	--	--	--	S	Function unknown	PREDICTED: stress-induced protein KIN2-like [Brassica oleracea var. oleracea]
gene_Bol032964	197	301	154	57	98	60	3.69744	4.94156	3.33252	1.20372	1.86692	1.09919	3.30194e-06	-1.79823	down	[O]	Posttranslational modification, protein turnover, chaperones	Molecular Function: protein kinase activity (GO:0004672);; Molecular Function: ATP binding (GO:0005524);; Cellular Component: integral component of membrane (GO:0016021);;	K13415|5.2e-60|lsv:111882481|K13415 protein brassinosteroid insensitive 1 [EC:2.7.10.1 2.7.11.1] | (RefSeq) systemin receptor SR160-like	Plant hormone signal transduction (ko04075)	--	--	Protein tyrosine and serine/threonine kinase	Probable LRR receptor-like serine/threonine-protein kinase At1g69990 OS=Arabidopsis thaliana OX=3702 GN=At1g69990 PE=1 SV=1	T	Signal transduction mechanisms	probable LRR receptor-like serine/threonine-protein kinase At1g69990 [Brassica napus]
Brassica_oleracea_newGene_2510	6	0	4	44	47	55	0.098124	0	0.077707	0.932575	0.914772	1.01419	0.000135522	3.59047	up	--	--	Molecular Function: protein binding (GO:0005515);;	K01322|5.7e-09|csat:104767606|K01322 prolyl oligopeptidase [EC:3.4.21.26] | (RefSeq) putative F-box/LRR-repeat protein At3g18150	--	--	--	FBD	FBD-associated F-box protein At3g49020 OS=Arabidopsis thaliana OX=3702 GN=At3g49020 PE=2 SV=1	--	--	FBD-associated F-box protein At3g49020-like [Brassica napus]
gene_Bol005750	0	0	1	81	121	158	0	0	0.043758	3.50608	4.77531	5.94045	1.76282e-09	8.13738	up	--	--	--	K02115|4.8e-19|vra:106762143|K02115 F-type H+-transporting ATPase subunit gamma | (RefSeq) ATP synthase gamma chain, chloroplastic-like	Oxidative phosphorylation (ko00190);; Photosynthesis (ko00195)	--	--	--	--	S	Function unknown	hypothetical protein F2Q69_00058461 [Brassica cretica]
gene_Bol017336	17	13	20	222	338	587	0.434665	0.274247	0.583567	6.49472	8.9702	14.9315	1.72203e-19	4.23966	up	--	--	Molecular Function: RNA binding (GO:0003723);;	--	--	[T]	Signal transduction mechanisms	Nuclear transport factor 2 (NTF2) domain	Nuclear transport factor 2 OS=Arabidopsis thaliana OX=3702 GN=NTF2 PE=1 SV=1	A	RNA processing and modification	hypothetical protein F2Q70_00044806 [Brassica cretica]
gene_Bol033363	251	260	176	14	42	9	3.30571	3.0016	2.68165	0.198198	0.566012	0.110435	3.4542e-09	-3.60691	down	--	--	Cellular Component: integral component of membrane (GO:0016021);; Molecular Function: myosin binding (GO:0017022);;	K11844|2.9e-11|cmo:103483482|K11844 ubiquitin carboxyl-terminal hydrolase 16/45 [EC:3.4.19.12] | (RefSeq) ubiquitin carboxyl-terminal hydrolase 2	--	--	--	Zein-binding	Probable myosin-binding protein 4 OS=Arabidopsis thaliana OX=3702 GN=MYOB4 PE=3 SV=1	S	Function unknown	BnaCnng56840D [Brassica napus]
gene_Bol023148	378	640	143	8	92	15	9.97556	14.8146	4.3726	0.208182	2.47481	0.379028	0.000256729	-3.50074	down	--	--	Molecular Function: aspartic-type endopeptidase activity (GO:0004190);;	K22683|3.5e-18|peq:110018834|K22683 aspartyl protease family protein [EC:3.4.23.-] | (RefSeq) protein ASPARTIC PROTEASE IN GUARD CELL 1-like	--	[O]	Posttranslational modification, protein turnover, chaperones	Xylanase inhibitor C-terminal	Probable aspartic proteinase GIP2 OS=Nicotiana benthamiana OX=4100 GN=GIP2 PE=1 SV=1	O	Posttranslational modification, protein turnover, chaperones	basic 7S globulin-like [Brassica napus]
gene_Bol037301	86	128	93	69	51	42	4.176	5.4755	5.23019	3.75764	2.53542	1.99433	0.00929793	-1.12107	down	--	--	Molecular Function: phosphoprotein phosphatase activity (GO:0004721);; Cellular Component: cytoplasm (GO:0005737);; Biological Process: protein dephosphorylation (GO:0006470);; Molecular Function: protein tyrosine/serine/threonine phosphatase activity (GO:0008138);; Biological Process: negative regulation of MAP kinase activity (GO:0043407);;	K20551|3.2e-50|tcc:18602899|K20551 dual specificity protein phosphatase 1B [EC:3.1.3.16 3.1.3.48] | (RefSeq) dual specificity protein phosphatase 1B	MAPK signaling pathway - plant (ko04016)	[V]	Defense mechanisms	Dual specificity phosphatase, catalytic domain	Dual specificity protein phosphatase 1 OS=Arabidopsis thaliana OX=3702 GN=DSPTP1 PE=1 SV=1	V	Defense mechanisms	hypothetical protein DY000_02022849, partial [Brassica cretica]
gene_Bol012271	249	322	117	87	59	80	20.3469	23.0069	11.0141	8.00405	4.86515	6.33099	5.52282e-05	-1.79264	down	[L]	Replication, recombination and repair	--	K07466|7.9e-65|csat:104741073|K07466 replication factor A1 | (RefSeq) uncharacterized protein At4g28440	DNA replication (ko03030);; Nucleotide excision repair (ko03420);; Mismatch repair (ko03430);; Homologous recombination (ko03440)	--	--	--	Uncharacterized protein At4g28440 OS=Arabidopsis thaliana OX=3702 GN=At4g28440 PE=1 SV=1	S	Function unknown	PREDICTED: uncharacterized protein At4g28440-like [Brassica oleracea var. oleracea]
gene_Bol042335	736	628	661	360	441	288	47.3767	35.4166	49.246	26.0846	29.0533	18.1243	0.000143171	-1.12323	down	--	--	Cellular Component: integral component of membrane (GO:0016021);;	--	--	--	--	Protein of unknown function (DUF1218)	--	S	Function unknown	PREDICTED: uncharacterized protein LOC106303751 [Brassica oleracea var. oleracea]
gene_Bol008063	367	279	167	683	588	807	11.4282	7.60759	6.00854	23.9618	18.7478	24.6419	0.00117273	1.12961	up	--	--	Molecular Function: protein dimerization activity (GO:0046983);;	K13422|4.4e-14|gmx:100790168|K13422 transcription factor MYC2 | (RefSeq) transcription factor MYC2	MAPK signaling pathway - plant (ko04016);; Plant hormone signal transduction (ko04075)	--	--	Helix-loop-helix DNA-binding domain	Transcription factor bHLH93 OS=Arabidopsis thaliana OX=3702 GN=BHLH93 PE=1 SV=1	K	Transcription	transcription factor bHLH93 [Brassica napus]
gene_Bol023033	73	137	67	26	27	31	3.27518	5.37251	3.45356	1.2701	1.22053	1.33032	8.61521e-06	-1.92106	down	[V]	Defense mechanisms	Molecular Function: antiporter activity (GO:0015297);; Cellular Component: integral component of membrane (GO:0016021);; Molecular Function: xenobiotic transporter activity (GO:0042910);;	K20456|3.6e-15|smo:SELMODRAFT_417928|K20456 oxysterol-binding protein 1 | (RefSeq) hypothetical protein	--	[R]	General function prediction only	--	Protein DETOXIFICATION 43 OS=Arabidopsis thaliana OX=3702 GN=DTX43 PE=1 SV=1	V	Defense mechanisms	PREDICTED: MATE efflux family protein FRD3-like isoform X1 [Brassica oleracea var. oleracea]
gene_Bol043880	9113	13124	8596	0	9	2	281.957	355.858	308.151	0	0.253828	0.046449	7.70543e-127	-11.6672	down	[GI]	Carbohydrate transport and metabolism;; Lipid transport and metabolism	Molecular Function: pectinesterase activity (GO:0030599);; Biological Process: cell wall modification (GO:0042545);; Molecular Function: aspartyl esterase activity (GO:0045330);;	K01051|1.7e-146|eus:EUTSA_v10013901mg|K01051 pectinesterase [EC:3.1.1.11] | (RefSeq) hypothetical protein	Pentose and glucuronate interconversions (ko00040)	--	--	Pectinesterase	Probable pectinesterase 49 OS=Arabidopsis thaliana OX=3702 GN=PME49 PE=2 SV=1	G	Carbohydrate transport and metabolism	PREDICTED: probable pectinesterase 49 [Brassica oleracea var. oleracea]
gene_Bol012493	126	97	59	17	19	27	5.38872	3.64427	2.93324	0.777563	0.802023	1.12711	7.86237e-07	-2.39451	down	[S]	Function unknown	Cellular Component: integral component of membrane (GO:0016021);;	--	--	--	--	Protein of unknown function (DUF502)	Protein LIKE COV 3 OS=Arabidopsis thaliana OX=3702 GN=LCV3 PE=2 SV=1	S	Function unknown	PREDICTED: protein LIKE COV 3 [Brassica oleracea var. oleracea]
gene_Bol020424	251	370	106	61	54	40	8.97072	11.5895	4.36338	2.45456	1.94193	1.39535	3.28087e-06	-2.39318	down	[I]	Lipid transport and metabolism	--	K18368|1.1e-178|bna:106420616|K18368 caffeoylshikimate esterase [EC:3.1.1.-] | (RefSeq) caffeoylshikimate esterase-like isoform X1	Phenylpropanoid biosynthesis (ko00940)	[I]	Lipid transport and metabolism	Serine aminopeptidase, S33	--	I	Lipid transport and metabolism	caffeoylshikimate esterase-like isoform X2 [Brassica napus]
gene_Bol022159	109	130	141	330	306	586	3.2716	3.4128	4.90439	11.1672	9.40778	17.2662	3.42322e-05	1.42703	up	[G]	Carbohydrate transport and metabolism	Cellular Component: integral component of membrane (GO:0016021);; Molecular Function: transmembrane transporter activity (GO:0022857);;	K03444|2.1e-192|bna:106453182|K03444 MFS transporter, SP family, ERD6-like sugar transporter | (RefSeq) sugar transporter ERD6-like 3	--	[R]	General function prediction only	Sugar (and other) transporter	Sugar transporter ESL1 OS=Arabidopsis thaliana OX=3702 GN=ESL1 PE=1 SV=1	U	Intracellular trafficking, secretion, and vesicular transport	sugar transporter ERD6-like 3 [Brassica napus]
gene_Bol028918	350	102	420	4	8	6	7.8182	1.99245	10.8766	0.09862	0.162332	0.131331	6.75912e-16	-5.89792	down	[QV]	Secondary metabolites biosynthesis, transport and catabolism;; Defense mechanisms	Molecular Function: monooxygenase activity (GO:0004497);; Molecular Function: iron ion binding (GO:0005506);; Molecular Function: oxidoreductase activity, acting on paired donors, with incorporation or reduction of molecular oxygen (GO:0016705);; Molecular Function: heme binding (GO:0020037);;	K00517|7.2e-281|bna:106426842|K00517 indol-3-yl-methylglucosinolate hydroxylase [EC:1.14.-.-] | (RefSeq) cytochrome P450 81F4	--	[Q]	Secondary metabolites biosynthesis, transport and catabolism	Cytochrome P450	Cytochrome P450 81F4 OS=Arabidopsis thaliana OX=3702 GN=CYP81F4 PE=1 SV=1	Q	Secondary metabolites biosynthesis, transport and catabolism	cytochrome P450 81F4 [Brassica napus]
gene_Bol023749	95	71	76	232	150	218	2.40563	1.56894	2.21954	6.63291	3.89446	5.41053	0.00475112	1.07499	up	--	--	Biological Process: RNA splicing, via transesterification reactions (GO:0000375);; Biological Process: RNA splicing, via transesterification reactions with bulged adenosine as nucleophile (GO:0000377);; Biological Process: mRNA splicing, via spliceosome (GO:0000398);; Molecular Function: molecular_function (GO:0003674);; Molecular Function: nucleic acid binding (GO:0003676);; Molecular Function: …	--	--	--	--	Domain of unknown function (DUF4378)	--	A	RNA processing and modification	PREDICTED: uncharacterized protein LOC106300116 [Brassica oleracea var. oleracea]
gene_Bol033621	516	960	138	0	0	2	15.7435	25.6562	4.86405	0	0	0.054382	2.02506e-14	-9.83293	down	--	--	Molecular Function: protein binding (GO:0005515);;	--	--	[R]	General function prediction only	Leucine rich repeat	Plant intracellular Ras-group-related LRR protein 7 OS=Arabidopsis thaliana OX=3702 GN=PIRL7 PE=2 SV=1	S	Function unknown	PREDICTED: plant intracellular Ras-group-related LRR protein 7 [Brassica oleracea var. oleracea]
gene_Bol033068	1045	1598	123	2	0	1	69.6597	93.3193	9.44467	0.149117	0	0.04134	1.18763e-11	-9.98579	down	[T]	Signal transduction mechanisms	--	--	--	--	--	Universal stress protein family	--	T	Signal transduction mechanisms	universal stress protein PHOS34 [Brassica napus]
gene_Bol021235	1855	2302	1524	952	1215	997	43.1802	46.9663	41.1174	24.9491	28.943	22.7168	1.09661e-08	-1.05661	down	[M]	Cell wall/membrane/envelope biogenesis	Molecular Function: UDP-glucose 6-dehydrogenase activity (GO:0003979);; Molecular Function: NAD binding (GO:0051287);;	K00012|5.5e-278|bna:106367179|K00012 UDPglucose 6-dehydrogenase [EC:1.1.1.22] | (RefSeq) UDP-glucose 6-dehydrogenase 3-like	Pentose and glucuronate interconversions (ko00040);; Ascorbate and aldarate metabolism (ko00053);; Amino sugar and nucleotide sugar metabolism (ko00520)	[GT]	Carbohydrate transport and metabolism;; Signal transduction mechanisms	UDP-glucose/GDP-mannose dehydrogenase family, NAD binding domain	UDP-glucose 6-dehydrogenase 3 OS=Arabidopsis thaliana OX=3702 GN=UGD3 PE=1 SV=1	--	--	UDP-glucose 6-dehydrogenase 3 [Brassica rapa]
gene_Bol022363	793	845	109	89	121	82	17.8642	16.6828	2.82047	2.25464	2.78216	1.80525	9.03663e-05	-2.74875	down	--	--	--	--	--	--	--	ACT domain	ACT domain-containing protein ACR2 OS=Arabidopsis thaliana OX=3702 GN=ACR2 PE=4 SV=1	S	Function unknown	PREDICTED: ACT domain-containing protein ACR2 [Brassica oleracea var. oleracea]
gene_Bol043374	277	121	287	646	829	1290	4.14711	1.58608	4.97266	10.882	12.6959	18.9055	0.000428471	1.71427	up	[T]	Signal transduction mechanisms	Biological Process: mitotic cell cycle (GO:0000278);; Biological Process: mitotic cytokinesis (GO:0000281);; Biological Process: cell morphogenesis (GO:0000902);; Biological Process: cell morphogenesis involved in differentiation (GO:0000904);; Biological Process: cytokinesis (GO:0000910);; Biological Process: action potential (GO:0001508);; Biological Process: regulation of sodium ion transport …	K19044|6.2e-10|psom:113297792|K19044 E3 ubiquitin-protein ligase XBAT32/33 [EC:2.3.2.27] | (RefSeq) probable E3 ubiquitin-protein ligase XBOS32	--	[R]	General function prediction only	Ankyrin repeats (3 copies)	--	S	Function unknown	BnaC09g54400D [Brassica napus]
gene_Bol017791	109	110	116	198	367	230	5.41631	4.78126	6.64868	11.0668	18.6835	11.1854	0.00873021	1.01028	up	--	--	Molecular Function: RNA binding (GO:0003723);;	K14396|2.1e-107|boe:106342211|K14396 polyadenylate-binding protein 2 | (RefSeq) nucleolin 1-like isoform X1	mRNA surveillance pathway (ko03015)	[K]	Transcription	RNA recognition motif. (a.k.a. RRM, RBD, or RNP domain)	--	S	Function unknown	polyadenylate-binding protein 2-like isoform X2 [Brassica napus]
gene_Bol028907	195	163	208	444	315	696	5.20412	3.80446	6.42632	13.3589	8.60284	18.2133	0.00547987	1.09691	up	--	--	Molecular Function: ribonuclease III activity (GO:0004525);; Biological Process: RNA processing (GO:0006396);; Cellular Component: host cell nucleus (GO:0042025);;	K21777|5.9e-220|bna:106426858|K21777 G2/mitotic-specific cyclin-B, other | (RefSeq) cyclin-B1-1-like	--	[D]	Cell cycle control, cell division, chromosome partitioning	Cyclin, N-terminal domain	Cyclin-B1-1 OS=Arabidopsis thaliana OX=3702 GN=CYCB1-1 PE=1 SV=2	D	Cell cycle control, cell division, chromosome partitioning	cyclin-B1-1-like [Brassica napus]
gene_Bol019617	644	527	425	1339	1151	1615	21.9914	15.7413	16.7982	51.476	40.2205	53.9791	1.7394e-06	1.1289	up	--	--	Molecular Function: protein kinase activity (GO:0004672);; Molecular Function: ATP binding (GO:0005524);; Molecular Function: metal ion binding (GO:0046872);;	K13209|3.4e-13|smo:SELMODRAFT_443638|K13209 RNA-binding protein EWS | (RefSeq) hypothetical protein	--	--	--	--	--	T	Signal transduction mechanisms	PREDICTED: uncharacterized protein LOC106304851 [Brassica oleracea var. oleracea]
gene_Bol032060	769	286	1484	46	94	184	18.6222	6.05797	41.681	1.24898	2.30848	4.34878	5.01323e-06	-3.32212	down	[QV]	Secondary metabolites biosynthesis, transport and catabolism;; Defense mechanisms	Molecular Function: monooxygenase activity (GO:0004497);; Molecular Function: iron ion binding (GO:0005506);; Molecular Function: oxidoreductase activity, acting on paired donors, with incorporation or reduction of molecular oxygen (GO:0016705);; Molecular Function: heme binding (GO:0020037);;	K09843|2.6e-269|bna:106416491|K09843 (+)-abscisic acid 8'-hydroxylase [EC:1.14.14.137] | (RefSeq) abscisic acid 8'-hydroxylase 3	Carotenoid biosynthesis (ko00906)	[QI]	Secondary metabolites biosynthesis, transport and catabolism;; Lipid transport and metabolism	Cytochrome P450	Abscisic acid 8'-hydroxylase 3 OS=Arabidopsis thaliana OX=3702 GN=CYP707A3 PE=1 SV=1	Q	Secondary metabolites biosynthesis, transport and catabolism	abscisic acid 8'-hydroxylase 3 [Brassica napus]
gene_Bol041810	134	152	130	363	388	516	6.56508	6.53861	7.39795	20.1351	19.5629	24.9256	6.47398e-12	1.37025	up	--	--	Biological Process: protein deubiquitination (GO:0016579);; Molecular Function: hydrolase activity (GO:0016787);;	K09602|8.7e-117|boe:106306655|K09602 ubiquitin thioesterase protein OTUB1 [EC:3.4.19.12] | (RefSeq) ubiquitin thioesterase otubain-like	--	[S]	Function unknown	Peptidase C65 Otubain	OVARIAN TUMOR DOMAIN-containing deubiquitinating enzyme 1 OS=Arabidopsis thaliana OX=3702 GN=OTU1 PE=1 SV=2	O	Posttranslational modification, protein turnover, chaperones	PREDICTED: ubiquitin thioesterase otubain-like [Brassica oleracea var. oleracea]
gene_Bol039316	6369	11278	5070	2612	3756	2291	182.444	283.121	168.264	84.2157	110.112	64.235	2.81567e-06	-1.57291	down	[GER]	Carbohydrate transport and metabolism;; Amino acid transport and metabolism;; General function prediction only	Cellular Component: plasma membrane (GO:0005886);; Cellular Component: integral component of membrane (GO:0016021);; Molecular Function: transmembrane transporter activity (GO:0022857);;	K17500|1.2e-113|nto:104085001|K17500 integrin-linked kinase-associated serine/threonine phosphatase 2C [EC:3.1.3.16] | (RefSeq) WAT1-related protein At3g18200 isoform X1	--	--	--	EamA-like transporter family	Protein WALLS ARE THIN 1 OS=Arabidopsis thaliana OX=3702 GN=WAT1 PE=1 SV=1	S	Function unknown	PREDICTED: protein WALLS ARE THIN 1-like [Brassica oleracea var. oleracea]
gene_Bol044960	2	0	11	26	74	111	0.126545	0	0.900938	2.09627	5.47286	7.80032	0.00577519	3.64978	up	--	--	--	--	--	[O]	Posttranslational modification, protein turnover, chaperones	--	--	O	Posttranslational modification, protein turnover, chaperones	unnamed protein product [Brassica oleracea]
gene_Bol012331	252	261	267	3817	4458	5928	5.46875	4.95528	6.69375	93.2735	99.0443	125.963	1.98851e-101	3.93775	up	--	--	Molecular Function: DNA binding (GO:0003677);; Cellular Component: nucleus (GO:0005634);; Biological Process: regulation of transcription, DNA-templated (GO:0006355);; Cellular Component: integral component of membrane (GO:0016021);;	K00521|7.0e-37|cmos:111447866|K00521 ferric-chelate reductase [EC:1.16.1.7] | (RefSeq) ferric reduction oxidase 7, chloroplastic-like	--	--	--	No apical meristem (NAM) protein	NAC domain-containing protein 13 OS=Arabidopsis thaliana OX=3702 GN=NAC013 PE=1 SV=1	P	Inorganic ion transport and metabolism	NAC domain-containing protein 13 isoform X1 [Brassica napus]
gene_Bol038290	4	3	2	82	100	61	0.387829	0.285123	0.148322	10.4568	11.6066	6.79003	2.52909e-10	4.54369	up	--	--	--	--	--	--	--	VQ motif	VQ motif-containing protein 1 OS=Arabidopsis thaliana OX=3702 GN=VQ1 PE=1 SV=1	S	Function unknown	PREDICTED: VQ motif-containing protein 1 [Brassica oleracea var. oleracea]
gene_Bol039520	900	842	696	2116	1972	2603	21.8426	17.9229	19.5776	57.8679	49.0284	61.9006	1.88099e-13	1.22303	up	[O]	Posttranslational modification, protein turnover, chaperones	Molecular Function: peptidyl-prolyl cis-trans isomerase activity (GO:0003755);;	K14826|5.2e-217|boe:106322889|K14826 FK506-binding nuclear protein [EC:5.2.1.8] | (RefSeq) peptidyl-prolyl cis-trans isomerase FKBP53-like	--	[O]	Posttranslational modification, protein turnover, chaperones	FKBP-type peptidyl-prolyl cis-trans isomerase	Peptidyl-prolyl cis-trans isomerase FKBP53 OS=Arabidopsis thaliana OX=3702 GN=FKBP53 PE=1 SV=1	O	Posttranslational modification, protein turnover, chaperones	PREDICTED: peptidyl-prolyl cis-trans isomerase FKBP53-like [Brassica oleracea var. oleracea]
gene_Bol011768	1218	1514	527	42	75	107	20.4397	22.2786	10.2503	0.783186	1.27427	1.74767	3.48961e-21	-4.08045	down	[I]	Lipid transport and metabolism	Molecular Function: catalytic activity (GO:0003824);;	K01897|0.0e+00|bna:106395304|K01897 long-chain acyl-CoA synthetase [EC:6.2.1.3] | (RefSeq) long chain acyl-CoA synthetase 5-like	Fatty acid biosynthesis (ko00061);; Fatty acid degradation (ko00071);; Fatty acid metabolism (ko01212);; Peroxisome (ko04146)	[I]	Lipid transport and metabolism	AMP-binding enzyme	Long chain acyl-CoA synthetase 5 OS=Arabidopsis thaliana OX=3702 GN=LACS5 PE=2 SV=1	I	Lipid transport and metabolism	long chain acyl-CoA synthetase 5-like [Brassica napus]
gene_Bol013709	8758	12557	9017	0	6	0	116.088	145.855	138.482	0	0.068607	0	3.08702e-18	-12.5104	down	[G]	Carbohydrate transport and metabolism	Molecular Function: beta-galactosidase activity (GO:0004565);; Biological Process: carbohydrate metabolic process (GO:0005975);; Molecular Function: carbohydrate binding (GO:0030246);;	K12309|1.6e-176|eus:EUTSA_v10010152mg|K12309 beta-galactosidase [EC:3.2.1.23] | (RefSeq) hypothetical protein	Galactose metabolism (ko00052);; Other glycan degradation (ko00511);; Glycosaminoglycan degradation (ko00531);; Sphingolipid metabolism (ko00600);; Glycosphingolipid biosynthesis - ganglio series (ko00604)	[G]	Carbohydrate transport and metabolism	Glycosyl hydrolases family 35	Beta-galactosidase 11 OS=Arabidopsis thaliana OX=3702 GN=BGAL11 PE=2 SV=1	G	Carbohydrate transport and metabolism	PREDICTED: beta-galactosidase 11 [Brassica oleracea var. oleracea]
gene_Bol032395	5	2	7	96	147	210	0.116365	0.039755	0.184983	2.56963	3.56833	4.86708	5.61351e-14	4.73839	up	--	--	Biological Process: flower development (GO:0009908);; Biological Process: cell differentiation (GO:0030154);;	K20283|1.5e-09|pop:18098881|K20283 golgin subfamily A member 4 | (RefSeq) uncharacterized protein LOC18098881	--	--	--	Frigida-like protein	FRIGIDA-like protein 5 OS=Arabidopsis thaliana OX=3702 GN=FRL5 PE=2 SV=1	J	Translation, ribosomal structure and biogenesis	unnamed protein product [Brassica oleracea]
gene_Bol042964	112	74	84	208	217	282	2.45593	1.41285	2.11604	5.11978	4.86076	6.0487	0.000579449	1.1381	up	[T]	Signal transduction mechanisms	Molecular Function: protein kinase activity (GO:0004672);; Molecular Function: ATP binding (GO:0005524);; Cellular Component: integral component of membrane (GO:0016021);;	K13415|2.9e-59|fve:101312480|K13415 protein brassinosteroid insensitive 1 [EC:2.7.10.1 2.7.11.1] | (RefSeq) systemin receptor SR160	Plant hormone signal transduction (ko04075)	--	--	Protein tyrosine and serine/threonine kinase	Inactive LRR receptor-like serine/threonine-protein kinase BIR2 OS=Arabidopsis thaliana OX=3702 GN=BIR2 PE=1 SV=1	T	Signal transduction mechanisms	hypothetical protein DY000_02025740 [Brassica cretica]
gene_Bol026928	4127	93	5536	283	77	112	120.68	2.37405	187.583	9.30936	2.30447	3.18981	0.00360873	-4.65166	down	[IR]	Lipid transport and metabolism;; General function prediction only	Biological Process: lipid metabolic process (GO:0006629);; Cellular Component: integral component of membrane (GO:0016021);; Molecular Function: lipase activity (GO:0016298);;	K00679|7.4e-68|cic:CICLE_v10027727mg|K00679 phospholipid:diacylglycerol acyltransferase [EC:2.3.1.158] | (RefSeq) hypothetical protein	Glycerolipid metabolism (ko00561)	--	--	GDSL-like Lipase/Acylhydrolase	Anther-specific proline-rich protein APG (Fragment) OS=Brassica napus OX=3708 GN=APG PE=2 SV=1	I	Lipid transport and metabolism	PREDICTED: anther-specific proline-rich protein APG [Brassica oleracea var. oleracea]
gene_Bol033836	463	532	412	1540	1308	1783	11.5444	11.6176	11.8869	43.2481	33.3798	43.5238	1.64681e-20	1.49272	up	--	--	Cellular Component: integral component of membrane (GO:0016021);;	--	--	--	--	--	--	--	--	PREDICTED: myb-like protein X [Brassica oleracea var. oleracea]
gene_Bol020160	581	748	329	246	302	257	30.9705	34.9417	20.2955	14.7596	16.4601	13.3686	0.000114343	-1.23803	down	--	--	Cellular Component: endoplasmic reticulum membrane (GO:0005789);; Cellular Component: integral component of membrane (GO:0016021);;	K20222|2.1e-24|nsy:104217451|K20222 importin-5 | (RefSeq) importin-5-like isoform X1	--	[U]	Intracellular trafficking, secretion, and vesicular transport	MSP (Major sperm protein) domain	Vesicle-associated protein 2-1 OS=Arabidopsis thaliana OX=3702 GN=PVA21 PE=1 SV=1	U	Intracellular trafficking, secretion, and vesicular transport	PREDICTED: vesicle-associated protein 2-1 [Brassica oleracea var. oleracea]
gene_Bol019460	423	530	539	2257	2006	2453	4.20648	4.6177	6.21192	25.2981	20.4383	23.9103	4.37222e-25	1.9361	up	[J]	Translation, ribosomal structure and biogenesis	Molecular Function: tRNA binding (GO:0000049);; Molecular Function: aminoacyl-tRNA editing activity (GO:0002161);; Molecular Function: isoleucine-tRNA ligase activity (GO:0004822);; Molecular Function: ATP binding (GO:0005524);; Biological Process: isoleucyl-tRNA aminoacylation (GO:0006428);;	K01870|0.0e+00|bna:106390566|K01870 isoleucyl-tRNA synthetase [EC:6.1.1.5] | (RefSeq) isoleucine--tRNA ligase, cytoplasmic isoform X1	Aminoacyl-tRNA biosynthesis (ko00970)	[J]	Translation, ribosomal structure and biogenesis	tRNA synthetases class I (I, L, M and V)	Isoleucine--tRNA ligase, cytoplasmic OS=Arabidopsis thaliana OX=3702 GN=At4g10320 PE=2 SV=1	J	Translation, ribosomal structure and biogenesis	isoleucine--tRNA ligase, cytoplasmic isoform X3 [Brassica napus]
gene_Bol023018	105	63	78	292	180	331	7.10511	3.76578	6.13141	22.4105	12.5384	22.1288	0.000645638	1.45609	up	--	--	Molecular Function: metal ion binding (GO:0046872);;	K19720|7.1e-12|cvr:CHLNCDRAFT_142094|K19720 collagen type III alpha | (RefSeq) hypothetical protein	--	[R]	General function prediction only	Zn-finger in Ran binding protein and others	--	S	Function unknown	unnamed protein product, partial [Brassica oleracea]
gene_Bol015168	67	129	625	0	0	2	4.46056	7.54261	48.5255	0	0	0.087129	1.25463e-09	-9.03363	down	--	--	Molecular Function: pectate lyase activity (GO:0030570);; Biological Process: pectin catabolic process (GO:0045490);; Molecular Function: metal ion binding (GO:0046872);;	K01728|1.0e-58|bna:106443623|K01728 pectate lyase [EC:4.2.2.2] | (RefSeq) probable pectate lyase 6	Pentose and glucuronate interconversions (ko00040)	--	--	Pectate lyase, N terminus	Probable pectate lyase 6 OS=Arabidopsis thaliana OX=3702 GN=At2g02720 PE=2 SV=1	G	Carbohydrate transport and metabolism	hypothetical protein F2Q68_00035793 [Brassica cretica]
gene_Bol029096	25488	38915	31479	15259	22466	11028	2146.43	2871.96	3071.67	1446.69	1936.65	909.25	0.000700734	-1.18154	down	--	--	--	--	--	--	--	--	--	--	--	hypothetical protein F2Q69_00060711 [Brassica cretica]
gene_Bol039903	284	223	193	1009	836	1230	4.95126	3.41421	3.90115	19.8466	14.9525	21.0258	1.4104e-14	1.89766	up	[J]	Translation, ribosomal structure and biogenesis	Molecular Function: catalytic activity (GO:0003824);; Biological Process: tRNA processing (GO:0008033);; Molecular Function: FMN binding (GO:0010181);; Molecular Function: 4 iron, 4 sulfur cluster binding (GO:0051539);; Biological Process: oxidation-reduction process (GO:0055114);;	K15449|0.0e+00|boe:106296548|K15449 tRNA wybutosine-synthesizing protein 1 [EC:4.1.3.44] | (RefSeq) S-adenosyl-L-methionine-dependent tRNA 4-demethylwyosine synthase-like	--	[C]	Energy production and conversion	Flavodoxin	S-adenosyl-L-methionine-dependent tRNA 4-demethylwyosine synthase OS=Arabidopsis thaliana OX=3702 GN=TYW1 PE=2 SV=1	C	Energy production and conversion	PREDICTED: S-adenosyl-L-methionine-dependent tRNA 4-demethylwyosine synthase-like [Brassica oleracea var. oleracea]
gene_Bol038199	0	0	0	83	53	139	0	0	0	3.00532	1.7382	4.37338	8.53069e-10	8.70955	up	[M]	Cell wall/membrane/envelope biogenesis	Molecular Function: protein serine/threonine kinase activity (GO:0004674);; Molecular Function: ATP binding (GO:0005524);; Cellular Component: integral component of membrane (GO:0016021);; Molecular Function: polysaccharide binding (GO:0030247);;	K23544|3.4e-120|brp:103842861|K23544 serine incorporator 1/3 | (RefSeq) serine incorporator 3	--	--	--	Protein kinase domain	Wall-associated receptor kinase-like 1 OS=Arabidopsis thaliana OX=3702 GN=WAKL1 PE=2 SV=1	T	Signal transduction mechanisms	unnamed protein product [Brassica oleracea]
gene_Bol034597	940	1743	727	519	526	533	32.4896	52.8016	29.1038	20.1932	18.5998	18.0381	3.23086e-05	-1.29614	down	--	--	Cellular Component: integral component of membrane (GO:0016021);;	K18789|4.4e-106|cic:CICLE_v10010628mg|K18789 xylogalacturonan beta-1,3-xylosyltransferase [EC:2.4.2.41] | (RefSeq) hypothetical protein	--	[RT]	General function prediction only;; Signal transduction mechanisms	Haemolysin-III related	Heptahelical transmembrane protein 1 OS=Arabidopsis thaliana OX=3702 GN=HHP1 PE=1 SV=1	T	Signal transduction mechanisms	PREDICTED: heptahelical transmembrane protein 1 [Brassica oleracea var. oleracea]
gene_Bol007324	261	311	308	569	799	1110	17.038	17.814	23.3638	41.8977	53.5283	71.1724	8.22169e-06	1.23896	up	--	--	--	--	--	[K]	Transcription	--	--	K	Transcription	uncharacterized protein LOC106374119 [Brassica napus]
gene_Bol035807	558	340	663	2150	1376	2477	29.7537	15.8589	40.9551	129.081	75.1141	129.322	4.67836e-05	1.67076	up	--	--	Cellular Component: cell wall (GO:0005618);; Molecular Function: manganese ion binding (GO:0030145);; Molecular Function: nutrient reservoir activity (GO:0045735);; Cellular Component: apoplast (GO:0048046);;	--	--	--	--	Cupin	Germin-like protein 1 OS=Sinapis alba OX=3728 GN=GLP1 PE=2 SV=1	S	Function unknown	germin-like protein 1 [Brassica rapa]
gene_Bol029625	46	84	61	146	183	191	1.49994	2.39354	2.30404	5.35056	6.10823	6.08155	0.000138448	1.22363	up	[J]	Translation, ribosomal structure and biogenesis	Molecular Function: rRNA (adenine-N6,N6-)-dimethyltransferase activity (GO:0000179);; Molecular Function: RNA binding (GO:0003723);;	K14191|6.6e-185|brp:103858246|K14191 18S rRNA (adenine1779-N6/adenine1780-N6)-dimethyltransferase [EC:2.1.1.183] | (RefSeq) ribosomal RNA small subunit methyltransferase	--	[A]	RNA processing and modification	Ribosomal RNA adenine dimethylase	Ribosomal RNA small subunit methyltransferase OS=Arabidopsis thaliana OX=3702 GN=DIM1A PE=1 SV=1	A	RNA processing and modification	unnamed protein product [Brassica oleracea]
Brassica_oleracea_newGene_892	0	0	0	52	43	73	0	0	0	1.73213	1.28674	2.10346	1.66958e-08	8.00847	up	--	--	--	--	--	--	--	F-box associated domain	Putative F-box protein At1g50870 OS=Arabidopsis thaliana OX=3702 GN=At1g50870 PE=4 SV=1	--	--	unnamed protein product, partial [Brassica oleracea]
gene_Bol042377	107	103	51	13	20	22	5.20411	4.39006	2.8552	0.705576	0.991338	1.00563	7.14246e-07	-2.46736	down	--	--	Molecular Function: DNA binding (GO:0003677);; Molecular Function: transcription factor activity, sequence-specific DNA binding (GO:0003700);; Cellular Component: nucleus (GO:0005634);;	K09286|7.6e-129|boe:106304753|K09286 EREBP-like factor | (RefSeq) ethylene-responsive transcription factor ERF054-like	--	--	--	AP2 domain	Ethylene-responsive transcription factor ERF054 OS=Arabidopsis thaliana OX=3702 GN=ERF054 PE=2 SV=1	K	Transcription	PREDICTED: ethylene-responsive transcription factor ERF054-like [Brassica oleracea var. oleracea]
gene_Bol005481	414	362	3911	32	81	6	19.552	14.9846	214.124	1.69156	3.89197	0.234366	0.0002965	-5.60656	down	[G]	Carbohydrate transport and metabolism	Molecular Function: catalytic activity (GO:0003824);;	K15634|6.9e-125|bna:106369988|K15634 2,3-bisphosphoglycerate-dependent phosphoglycerate mutase [EC:5.4.2.11] | (RefSeq) metal-independent phosphoserine phosphatase-like	Glycolysis / Gluconeogenesis (ko00010);; Glycine, serine and threonine metabolism (ko00260);; Carbon metabolism (ko01200);; Biosynthesis of amino acids (ko01230)	[G]	Carbohydrate transport and metabolism	Histidine phosphatase superfamily (branch 1)	Metal-independent phosphoserine phosphatase OS=Arabidopsis thaliana OX=3702 GN=IPSP PE=1 SV=1	G	Carbohydrate transport and metabolism	PREDICTED: metal-independent phosphoserine phosphatase [Brassica oleracea var. oleracea]
gene_Bol032160	1007	1814	2328	674	681	520	36.7211	57.9832	98.377	27.6681	25.4292	18.5738	2.26706e-05	-1.68963	down	--	--	--	K18643|1.5e-55|gra:105795008|K18643 katanin p80 WD40 repeat-containing subunit B1 | (RefSeq) uncharacterized LOC105795008	--	--	--	Protein of unknown function (DUF789)	--	S	Function unknown	unnamed protein product [Brassica oleracea]
gene_Bol009327	235	346	961	138	115	125	12.6269	16.3194	59.9014	8.30797	6.3185	6.55858	0.000264279	-2.31022	down	--	--	--	--	--	--	--	--	--	--	--	unnamed protein product [Brassica oleracea]
gene_Bol037747	17	15	13	37	105	58	0.759408	0.577538	0.657078	1.89215	4.9884	2.59516	0.00371527	1.91673	up	--	--	Molecular Function: DNA binding (GO:0003677);; Cellular Component: nucleus (GO:0005634);;	K09287|2.9e-38|qsu:111984860|K09287 RAV-like factor | (RefSeq) AP2/ERF and B3 domain-containing transcription factor RAV1-like	--	--	--	B3 DNA binding domain	B3 domain-containing protein At2g36080 OS=Arabidopsis thaliana OX=3702 GN=ARF31 PE=2 SV=1	K	Transcription	B3 domain-containing protein At2g36080 [Brassica napus]
gene_Bol033203	3083	8263	1361	0	0	5	39.5492	92.9	20.2187	0	0	0.06264	1.53135e-13	-11.5369	down	--	--	--	--	--	--	--	Protein of unknown function (DUF1216)	--	S	Function unknown	hypothetical protein F2Q68_00011780 [Brassica cretica]
gene_Bol010064	717	361	634	0	0	6	13.8913	6.1266	14.2337	0	0	0.099669	5.04145e-09	-8.50222	down	--	--	Molecular Function: protein binding (GO:0005515);;	--	--	--	--	NPH3 family	BTB/POZ domain-containing protein At5g03250 OS=Arabidopsis thaliana OX=3702 GN=At5g03250 PE=2 SV=1	S	Function unknown	unnamed protein product [Brassica oleracea]
gene_Bol026662	265	174	251	555	484	814	7.09909	4.08296	7.78981	16.7195	13.2613	21.3396	0.00112974	1.15792	up	--	--	--	--	--	--	--	Protein of unknown function (DUF1666)	--	S	Function unknown	uncharacterized protein BNAC03G41500D [Brassica napus]
gene_Bol043814	317	333	271	738	711	893	27.4918	25.3276	27.2294	72.078	63.1748	75.8823	2.0727e-13	1.11635	up	[J]	Translation, ribosomal structure and biogenesis	Molecular Function: RNA binding (GO:0003723);; Cellular Component: nucleolus (GO:0005730);;	K11129|9.4e-60|bna:106433867|K11129 H/ACA ribonucleoprotein complex subunit 2 | (RefSeq) H/ACA ribonucleoprotein complex subunit 2-like protein	Ribosome biogenesis in eukaryotes (ko03008)	[A]	RNA processing and modification	Ribosomal protein L7Ae/L30e/S12e/Gadd45 family	H/ACA ribonucleoprotein complex subunit 2-like protein OS=Arabidopsis thaliana OX=3702 GN=At5g08180 PE=1 SV=1	A	RNA processing and modification	PREDICTED: H/ACA ribonucleoprotein complex subunit 2-like protein [Brassica oleracea var. oleracea]
Brassica_oleracea_newGene_8491	312	172	33	5	14	15	6.99351	3.31885	0.865406	0.099617	0.317578	0.336646	2.02637e-06	-4.15769	down	--	--	Molecular Function: protein binding (GO:0005515);;	--	--	--	--	IQ calmodulin-binding motif	--	S	Function unknown	PREDICTED: protein IQ-DOMAIN 31 [Brassica oleracea var. oleracea]
gene_Bol041820	1883	1118	1551	4445	2793	7644	69.8041	36.3307	66.6171	185.586	106.014	277.565	0.00113295	1.43131	up	--	--	Biological Process: response to acid chemical (GO:0001101);; Cellular Component: cellular_component (GO:0005575);; Cellular Component: cell wall (GO:0005618);; Cellular Component: cell (GO:0005623);; Cellular Component: plasma membrane (GO:0005886);; Cellular Component: cell-cell junction (GO:0005911);; Biological Process: biological_process (GO:0008150);; Cellular Component: plant-type cell wall…	--	--	--	--	Pollen protein Ole e 1 like	Non-classical arabinogalactan protein 31 OS=Arabidopsis thaliana OX=3702 GN=AGP31 PE=1 SV=1	S	Function unknown	PREDICTED: non-classical arabinogalactan protein 31-like [Brassica oleracea var. oleracea]
gene_Bol027505	990	1584	1011	454	486	140	33.6875	47.2455	39.8619	17.3671	16.9313	4.63665	0.000395257	-1.90193	down	--	--	--	--	--	--	--	--	--	--	--	PREDICTED: uncharacterized protein LOC106298526 [Brassica oleracea var. oleracea]
gene_Bol016973	23	22	28	97	84	134	0.867913	0.73273	1.25151	4.29742	3.35728	5.16617	1.00466e-05	1.85923	up	--	--	--	--	--	--	--	--	--	--	--	unnamed protein product, partial [Brassica oleracea]
gene_Bol012308	242	448	416	141	237	150	7.65383	12.4524	15.2878	5.00883	7.68284	4.64926	0.00125644	-1.29024	down	[P]	Inorganic ion transport and metabolism	Molecular Function: secondary active sulfate transmembrane transporter activity (GO:0008271);; Cellular Component: integral component of membrane (GO:0016021);;	K17471|6.2e-178|bna:106358167|K17471 sulfate transporter 3 | (RefSeq) probable sulfate transporter 3.3 isoform X1	--	[P]	Inorganic ion transport and metabolism	Sulfate permease family	Probable sulfate transporter 3.3 OS=Arabidopsis thaliana OX=3702 GN=SULTR3;3 PE=2 SV=2	P	Inorganic ion transport and metabolism	BnaC07g13290D [Brassica napus]
gene_Bol015547	1105	1203	329	136	249	143	46.843	44.7113	16.17	6.48454	10.7999	5.93942	1.21822e-06	-2.50444	down	[HR]	Coenzyme transport and metabolism;; General function prediction only	Molecular Function: molecular_function (GO:0003674);; Molecular Function: catalytic activity (GO:0003824);; Molecular Function: hydrolase activity (GO:0016787);; Molecular Function: hydrolase activity, acting on ester bonds (GO:0016788);; Molecular Function: carboxylic ester hydrolase activity (GO:0052689);; Molecular Function: methyl indole-3-acetate esterase activity (GO:0080030);;	K13544|1.6e-77|thj:104804464|K13544 pheophorbidase [EC:3.1.1.82] | (RefSeq) pheophorbidase isoform X1	Porphyrin and chlorophyll metabolism (ko00860)	--	--	Alpha/beta hydrolase family	Methylesterase 18 OS=Arabidopsis thaliana OX=3702 GN=MES18 PE=2 SV=1	S	Function unknown	methylesterase 18-like [Brassica napus]
gene_Bol021988	4	0	2	26	58	99	0.061812	0	0.037962	0.588308	1.21512	1.9764	1.87052e-05	4.62629	up	--	--	Cellular Component: cellular_component (GO:0005575);; Cellular Component: intracellular (GO:0005622);; Cellular Component: cell (GO:0005623);; Cellular Component: cytoplasm (GO:0005737);; Cellular Component: mitochondrion (GO:0005739);; Cellular Component: mitochondrial envelope (GO:0005740);; Cellular Component: mitochondrial outer membrane (GO:0005741);; Cellular Component: membrane (GO:0016020…	--	--	--	--	--	--	S	Function unknown	PREDICTED: uncharacterized protein LOC106294417 [Brassica oleracea var. oleracea]
gene_Bol043452	11	3	5	872	965	1165	0.743393	0.157896	0.343294	70.8795	71.3547	82.4071	5.59419e-71	7.06498	up	--	--	--	K07456|1.9e-43|pavi:110766748|K07456 DNA mismatch repair protein MutS2 | (RefSeq) uncharacterized protein LOC110766748	Mismatch repair (ko03430)	--	--	Domain of unknown function (DUF2828)	--	S	Function unknown	hypothetical protein F2Q69_00044956 [Brassica cretica]
Brassica_oleracea_newGene_9981	34	40	23	69	168	176	0.593109	0.612562	0.448245	1.37517	3.01405	3.03312	0.0002965	1.85349	up	--	--	Molecular Function: oxidoreductase activity (GO:0016491);; Molecular Function: metal ion binding (GO:0046872);;	K13229|1.2e-30|sita:101778204|K13229 2,4-dihydroxy-1,4-benzoxazin-3-one-glucoside dioxygenase [EC:1.14.11.59] | (RefSeq) DIBOA-glucoside dioxygenase BX6	Benzoxazinoid biosynthesis (ko00402)	[QR]	Secondary metabolites biosynthesis, transport and catabolism;; General function prediction only	non-haem dioxygenase in morphine synthesis N-terminal	1-aminocyclopropane-1-carboxylate oxidase homolog 12 OS=Arabidopsis thaliana OX=3702 GN=At5g59540 PE=2 SV=1	Q	Secondary metabolites biosynthesis, transport and catabolism	hypothetical protein BRARA_C01084 [Brassica rapa]
gene_Bol008519	33	17	26	76	62	180	2.47835	1.1214	2.23602	6.49309	4.77286	13.3782	0.00724013	1.77615	up	--	--	--	K13993|1.8e-46|brp:103827635|K13993 HSP20 family protein | (RefSeq) 14.7 kDa heat shock protein	Protein processing in endoplasmic reticulum (ko04141)	--	--	--	14.7 kDa heat shock protein OS=Arabidopsis thaliana OX=3702 GN=HSP14.7 PE=2 SV=1	--	--	unnamed protein product [Brassica oleracea]
gene_Bol044485	197	365	51	63	53	70	11.2173	18.2532	3.35667	4.02444	3.09724	3.90789	0.00804939	-1.87694	down	--	--	Molecular Function: enzyme inhibitor activity (GO:0004857);; Molecular Function: pectinesterase activity (GO:0030599);; Biological Process: cell wall modification (GO:0042545);; Molecular Function: aspartyl esterase activity (GO:0045330);; Biological Process: pectin catabolic process (GO:0045490);;	K01051|1.3e-31|lsv:111899589|K01051 pectinesterase [EC:3.1.1.11] | (RefSeq) pectinesterase 2-like	Pentose and glucuronate interconversions (ko00040)	--	--	Pectinesterase	Probable pectinesterase/pectinesterase inhibitor 35 OS=Arabidopsis thaliana OX=3702 GN=PME35 PE=2 SV=1	G	Carbohydrate transport and metabolism	hypothetical protein F2Q69_00062130 [Brassica cretica]
gene_Bol007701	29	32	39	281	196	288	1.10632	1.05769	1.73824	12.2637	7.76843	10.932	1.11168e-14	2.69836	up	[J]	Translation, ribosomal structure and biogenesis	Molecular Function: 3'-5'-exoribonuclease activity (GO:0000175);; Cellular Component: nuclear exosome (RNase complex) (GO:0000176);; Cellular Component: cytoplasmic exosome (RNase complex) (GO:0000177);; Cellular Component: exosome (RNase complex) (GO:0000178);; Biological Process: nuclear-transcribed mRNA catabolic process, deadenylation-dependent decay (GO:0000288);; Biological Process: nuclear…	K12589|3.0e-154|boe:106293461|K12589 exosome complex component RRP42 | (RefSeq) exosome complex component RRP42-like	RNA degradation (ko03018)	[J]	Translation, ribosomal structure and biogenesis	3' exoribonuclease family, domain 1	--	J	Translation, ribosomal structure and biogenesis	PREDICTED: exosome complex component RRP42-like [Brassica oleracea var. oleracea]
gene_Bol014242	342	363	116	36	97	64	15.6082	14.5345	6.13701	1.83744	4.49265	2.82553	7.98099e-05	-2.26224	down	--	--	Molecular Function: protein dimerization activity (GO:0046983);;	K13422|8.5e-17|ppp:112288376|K13422 transcription factor MYC2 | (RefSeq) transcription factor MYC3-like isoform X1	MAPK signaling pathway - plant (ko04016);; Plant hormone signal transduction (ko04075)	--	--	Helix-loop-helix DNA-binding domain	Transcription factor bHLH35 OS=Arabidopsis thaliana OX=3702 GN=BHLH35 PE=2 SV=1	K	Transcription	Unknown [Brassica oleracea]
gene_Bol018095	34172	91598	24830	3277	4306	1344	848.647	1993.56	714.5	91.6172	109.453	32.6645	3.22474e-14	-4.20649	down	[O]	Posttranslational modification, protein turnover, chaperones	Molecular Function: cysteine-type peptidase activity (GO:0008234);; Cellular Component: integral component of membrane (GO:0016021);;	K16292|2.1e-106|smo:SELMODRAFT_428615|K16292 KDEL-tailed cysteine endopeptidase [EC:3.4.22.-] | (RefSeq) hypothetical protein	--	[O]	Posttranslational modification, protein turnover, chaperones	Papain family cysteine protease	Probable cysteine protease RD21C OS=Arabidopsis thaliana OX=3702 GN=RD21C PE=1 SV=1	O	Posttranslational modification, protein turnover, chaperones	probable cysteine protease RD21C [Brassica napus]
gene_Bol024437	233	447	273	80	34	27	7.43846	12.5198	10.1017	2.85488	1.08977	0.82967	8.0932e-08	-2.92063	down	--	--	--	--	--	[R]	General function prediction only	C2H2-type zinc finger	Zinc finger protein ZAT5 OS=Arabidopsis thaliana OX=3702 GN=ZAT5 PE=2 SV=1	S	Function unknown	PREDICTED: zinc finger protein ZAT5-like [Brassica oleracea var. oleracea]
gene_Bol010967	171	168	178	500	501	743	5.63851	4.86267	6.82443	18.6171	16.9915	24.0811	1.72459e-10	1.50471	up	--	--	Molecular Function: DNA binding (GO:0003677);; Cellular Component: nucleus (GO:0005634);; Biological Process: regulation of transcription, DNA-templated (GO:0006355);;	K00521|4.4e-08|cmos:111447866|K00521 ferric-chelate reductase [EC:1.16.1.7] | (RefSeq) ferric reduction oxidase 7, chloroplastic-like	--	--	--	No apical meristem (NAM) protein	NAC domain containing protein 50 OS=Arabidopsis thaliana OX=3702 GN=NAC050 PE=1 SV=1	K	Transcription	NAC domain-containing protein 100-like [Brassica napus]
gene_Bol025794	10	23	30	158	384	628	0.185679	0.380589	0.668865	3.4914	7.73112	12.1233	1.90335e-10	3.93061	up	--	--	Biological Process: nucleotide-excision repair (GO:0006289);; Biological Process: response to UV-C (GO:0010225);;	K15082|1.0e-286|bna:106386970|K15082 DNA repair protein RAD7 | (RefSeq) F-box/LRR-repeat protein 2-like	--	[R]	General function prediction only	Leucine Rich repeat	--	S	Function unknown	F-box/LRR-repeat protein 2-like [Brassica napus]
gene_Bol030720	286	609	1980	2	6	0	6.11998	11.4281	49.1118	0.033916	0.131389	0	1.54405e-09	-8.75944	down	--	--	Cellular Component: integral component of membrane (GO:0016021);; Molecular Function: myosin binding (GO:0017022);;	--	--	--	--	Zein-binding	Probable myosin-binding protein 5 OS=Arabidopsis thaliana OX=3702 GN=MYOB5 PE=2 SV=1	S	Function unknown	hypothetical protein F2Q68_00013653 [Brassica cretica]
gene_Bol025606	621	1414	986	348	354	602	22.0456	44.0327	40.6158	13.9	12.8695	20.953	6.21202e-05	-1.43963	down	--	--	Cellular Component: cellular_component (GO:0005575);; Cellular Component: cell wall (GO:0005618);; Cellular Component: intracellular (GO:0005622);; Cellular Component: cell (GO:0005623);; Cellular Component: cytoplasm (GO:0005737);; Cellular Component: Golgi apparatus (GO:0005794);; Biological Process: biological_process (GO:0008150);; Cellular Component: plant-type cell wall (GO:0009505);; Biolo…	K00020|7.8e-23|mtr:MTR_8g088900|K00020 3-hydroxyisobutyrate dehydrogenase [EC:1.1.1.31] | (RefSeq) 6-phosphogluconate dehydrogenase-like protein	Valine, leucine and isoleucine degradation (ko00280)	--	--	Phosphate-induced protein 1 conserved region	Protein EXORDIUM OS=Arabidopsis thaliana OX=3702 GN=EXO PE=2 SV=1	L	Replication, recombination and repair	PREDICTED: protein EXORDIUM [Brassica oleracea var. oleracea]
gene_Bol035837	555	1322	104	22	38	80	34.8766	72.873	7.51569	1.49052	2.43351	4.87437	8.62612e-07	-4.00088	down	--	--	Molecular Function: electron carrier activity (GO:0009055);;	--	--	--	--	Plastocyanin-like domain	Blue copper protein OS=Arabidopsis thaliana OX=3702 GN=BCB PE=2 SV=2	S	Function unknown	PREDICTED: umecyanin [Brassica oleracea var. oleracea]
gene_Bol037354	11579	15779	5841	4	5	3	1013.14	1209.96	592.168	0.370415	0.40786	0.211897	7.72732e-103	-11.6218	down	--	--	--	--	--	--	--	--	--	--	--	PREDICTED: uncharacterized protein LOC106310979 [Brassica oleracea var. oleracea]
gene_Bol029063	979	1191	224	0	0	3	42.4974	45.3005	11.2542	0	0	0.085437	1.28874e-19	-9.84282	down	--	--	Biological Process: reproduction (GO:0000003);; Biological Process: developmental process involved in reproduction (GO:0003006);; Molecular Function: molecular_function (GO:0003674);; Molecular Function: transcription factor activity, sequence-specific DNA binding (GO:0003700);; Cellular Component: cellular_component (GO:0005575);; Cellular Component: intracellular (GO:0005622);; Cellular Compone…	--	--	[R]	General function prediction only	--	Zinc finger protein ZAT3 OS=Arabidopsis thaliana OX=3702 GN=ZAT3 PE=1 SV=1	S	Function unknown	PREDICTED: zinc finger protein ZAT9 [Brassica oleracea var. oleracea]
gene_Bol028737	5916	4148	2260	1739	2171	1792	157.016	96.4617	69.4928	51.94	58.98	46.5644	0.000433159	-1.3277	down	--	--	--	--	--	--	--	--	--	S	Function unknown	hypothetical protein F2Q68_00031840 [Brassica cretica]
gene_Bol034423	30	20	19	1698	1628	4473	0.570306	0.329242	0.408037	37.2826	32.5143	85.4484	5.3482e-48	6.54597	up	[C]	Energy production and conversion	Molecular Function: calcium ion binding (GO:0005509);; Molecular Function: oxidoreductase activity (GO:0016491);;	K17871|2.0e-306|bna:106386229|K17871 NADH:ubiquinone reductase (non-electrogenic) [EC:1.6.5.9] | (RefSeq) external alternative NAD(P)H-ubiquinone oxidoreductase B4, mitochondrial-like	--	[C]	Energy production and conversion	Pyridine nucleotide-disulphide oxidoreductase	External alternative NAD(P)H-ubiquinone oxidoreductase B4, mitochondrial OS=Arabidopsis thaliana OX=3702 GN=NDB4 PE=1 SV=1	C	Energy production and conversion	external alternative NAD(P)H-ubiquinone oxidoreductase B4, mitochondrial-like [Brassica napus]
gene_Bol044691	47	88	54	25	21	33	1.36658	2.24901	1.81211	0.796701	0.61597	0.921475	0.00207231	-1.47247	down	--	--	--	--	--	--	--	FBD	F-box/FBD/LRR-repeat protein At1g80470 OS=Arabidopsis thaliana OX=3702 GN=At1g80470 PE=2 SV=1	--	--	PREDICTED: F-box/FBD/LRR-repeat protein At1g80470-like [Brassica oleracea var. oleracea]
gene_Bol032523	1068	284	495	2	11	16	25.985	6.05558	13.9467	0.054825	0.24925	0.377407	1.23869e-18	-6.29616	down	--	--	Molecular Function: aspartic-type endopeptidase activity (GO:0004190);;	K22683|5.9e-72|ppp:112279701|K22683 aspartyl protease family protein [EC:3.4.23.-] | (RefSeq) aspartic proteinase nepenthesin-1-like	--	[O]	Posttranslational modification, protein turnover, chaperones	Xylanase inhibitor N-terminal	Aspartic proteinase nepenthesin-1 OS=Nepenthes gracilis OX=150966 GN=nep1 PE=1 SV=1	O	Posttranslational modification, protein turnover, chaperones	PREDICTED: aspartic proteinase nepenthesin-1 [Brassica oleracea var. oleracea]
gene_Bol026269	48	67	112	23	27	22	3.41724	4.13218	9.20102	1.83505	1.93185	1.53526	0.00126798	-1.91114	down	--	--	Cellular Component: integral component of membrane (GO:0016021);;	--	--	--	--	--	--	--	--	unnamed protein product [Brassica rapa]
gene_Bol043960	75	50	47	344	340	495	4.09474	2.39477	2.9793	21.3368	19.1558	26.6963	5.03586e-16	2.53057	up	[R]	General function prediction only	Biological Process: cytokinin biosynthetic process (GO:0009691);; Molecular Function: hydrolase activity (GO:0016787);;	K22522|1.1e-107|boe:106318770|K22522 cytokinin riboside 5'-monophosphate phosphoribohydrolase [EC:3.2.2.-] | (RefSeq) cytokinin riboside 5'-monophosphate phosphoribohydrolase LOG7	--	--	--	Possible lysine decarboxylase	Cytokinin riboside 5'-monophosphate phosphoribohydrolase LOG7 OS=Arabidopsis thaliana OX=3702 GN=LOG7 PE=1 SV=2	G	Carbohydrate transport and metabolism	cytokinin riboside 5'-monophosphate phosphoribohydrolase LOG7 [Brassica rapa]
gene_Bol041274	233	519	107	0	21	5	5.61153	10.9407	2.97968	0	0.506289	0.116943	9.36145e-07	-5.21311	down	--	--	Molecular Function: aspartic-type endopeptidase activity (GO:0004190);;	K00924|4.3e-86|pmum:103326453|K00924 kinase [EC:2.7.1.-] | (RefSeq) aspartic proteinase-like protein 2	--	[O]	Posttranslational modification, protein turnover, chaperones	Xylanase inhibitor N-terminal	Aspartic proteinase 36 OS=Arabidopsis thaliana OX=3702 GN=A36 PE=1 SV=1	O	Posttranslational modification, protein turnover, chaperones	BnaC06g42180D [Brassica napus]
gene_Bol012816	88	162	132	0	0	0	1.59293	2.58587	2.79437	0	0	0	3.83558e-13	-9.65405	down	--	--	--	K14500|2.1e-16|cqi:110731516|K14500 BR-signaling kinase [EC:2.7.11.1] | (RefSeq) probable serine/threonine-protein kinase BSK3	Plant hormone signal transduction (ko04075)	--	--	--	Serine/threonine-protein kinase BSK6 OS=Arabidopsis thaliana OX=3702 GN=BSK6 PE=1 SV=1	T	Signal transduction mechanisms	hypothetical protein F2Q70_00027215 [Brassica cretica]
gene_Bol017308	448	608	340	264	222	315	8.54604	10.1612	7.5015	5.66793	4.31834	5.87649	6.6702e-05	-1.01228	down	[Z]	Cytoskeleton	Molecular Function: DNA binding (GO:0003677);; Molecular Function: ATP binding (GO:0005524);; Cellular Component: cytoplasm (GO:0005737);; Cellular Component: cytoskeleton (GO:0005856);; Cellular Component: host cell nucleus (GO:0042025);;	K10355|2.7e-194|bna:106347536|K10355 actin, other eukaryote | (RefSeq) actin-12-like	--	[Z]	Cytoskeleton	Actin	Actin-12 OS=Arabidopsis thaliana OX=3702 GN=ACT12 PE=1 SV=1	Z	Cytoskeleton	unnamed protein product [Brassica rapa]
gene_Bol010314	1802	2007	969	3	0	0	63.8562	62.3159	39.7757	0.097101	0	0	3.49815e-32	-10.8366	down	--	--	Molecular Function: protein binding (GO:0005515);;	K01188|1.9e-16|sita:101778196|K01188 beta-glucosidase [EC:3.2.1.21] | (RefSeq) beta-glucosidase 12	Cyanoamino acid metabolism (ko00460);; Starch and sucrose metabolism (ko00500);; Phenylpropanoid biosynthesis (ko00940)	--	--	Leucine rich repeat	Leucine-rich repeat protein FLOR 1 OS=Arabidopsis thaliana OX=3702 GN=FLR1 PE=1 SV=1	--	--	hypothetical protein F2Q69_00031844 [Brassica cretica]
Brassica_oleracea_newGene_1331	94	10	141	628	485	586	2.05612	0.195515	3.62407	15.4475	10.8882	12.1541	0.00482163	2.48263	up	--	--	--	K10523|1.7e-11|boe:106329934|K10523 speckle-type POZ protein | (RefSeq) MATH domain and coiled-coil domain-containing protein At2g42460-like	--	[DR]	Cell cycle control, cell division, chromosome partitioning;; General function prediction only	--	MATH domain and coiled-coil domain-containing protein At2g42470 OS=Arabidopsis thaliana OX=3702 GN=At2g42470 PE=4 SV=1	S	Function unknown	unnamed protein product [Brassica oleracea]
gene_Bol039236	4017	4087	3600	1715	1599	2245	77.2887	68.9287	80.2632	37.1376	31.4867	42.2981	7.59117e-18	-1.31202	down	[I]	Lipid transport and metabolism	Molecular Function: hydroxymethylglutaryl-CoA reductase (NADPH) activity (GO:0004420);; Cellular Component: endoplasmic reticulum membrane (GO:0005789);; Biological Process: isoprenoid biosynthetic process (GO:0008299);; Biological Process: coenzyme A metabolic process (GO:0015936);; Cellular Component: integral component of membrane (GO:0016021);;	K00021|0.0e+00|bna:106381415|K00021 hydroxymethylglutaryl-CoA reductase (NADPH) [EC:1.1.1.34] | (RefSeq) 3-hydroxy-3-methylglutaryl-coenzyme A reductase 1-like	Terpenoid backbone biosynthesis (ko00900)	[I]	Lipid transport and metabolism	Hydroxymethylglutaryl-coenzyme A reductase	3-hydroxy-3-methylglutaryl-coenzyme A reductase 1 OS=Arabidopsis thaliana OX=3702 GN=HMG1 PE=1 SV=1	I	Lipid transport and metabolism	3-hydroxy-3-methylglutaryl-coenzyme A reductase 1-like [Brassica napus]
gene_Bol018334	504	627	531	59	38	48	12.7804	13.9389	15.6124	1.66681	0.973049	1.17685	5.40524e-50	-3.73873	down	--	--	Molecular Function: DNA binding (GO:0003677);; Cellular Component: nucleus (GO:0005634);;	K09272|4.9e-07|vra:106755885|K09272 structure-specific recognition protein 1 | (RefSeq) FACT complex subunit SSRP1 isoform X1	--	[K]	Transcription	ARID/BRIGHT DNA binding domain	High mobility group B protein 15 OS=Arabidopsis thaliana OX=3702 GN=HMGB15 PE=2 SV=1	K	Transcription	unnamed protein product [Brassica oleracea]
gene_Bol010246	612	1344	659	0	0	0	9.94449	19.1393	12.395	0	0	0	4.04572e-22	-12.4004	down	[M]	Cell wall/membrane/envelope biogenesis	Molecular Function: protein kinase activity (GO:0004672);; Molecular Function: ATP binding (GO:0005524);; Cellular Component: integral component of membrane (GO:0016021);;	K13430|1.0e-59|nsy:104215202|K13430 serine/threonine-protein kinase PBS1 [EC:2.7.11.1] | (RefSeq) serine/threonine-protein kinase PBS1	Plant-pathogen interaction (ko04626)	--	--	Protein tyrosine and serine/threonine kinase	Protein STRUBBELIG-RECEPTOR FAMILY 4 OS=Arabidopsis thaliana OX=3702 GN=SRF4 PE=2 SV=1	T	Signal transduction mechanisms	unnamed protein product [Brassica oleracea]
gene_Bol035055	2423	4455	1877	818	1523	1038	51.4847	82.9754	46.2011	19.5546	33.1308	21.5968	1.73999e-05	-1.56291	down	--	--	Molecular Function: molecular_function (GO:0003674);; Molecular Function: protein disulfide isomerase activity (GO:0003756);; Molecular Function: catalytic activity (GO:0003824);; Cellular Component: cellular_component (GO:0005575);; Cellular Component: intracellular (GO:0005622);; Cellular Component: cell (GO:0005623);; Cellular Component: cytoplasm (GO:0005737);; Cellular Component: endoplasmic…	K09580|8.7e-269|bna:106360468|K09580 protein disulfide-isomerase A1 [EC:5.3.4.1] | (RefSeq) protein disulfide isomerase-like 1-5	Protein processing in endoplasmic reticulum (ko04141)	[O]	Posttranslational modification, protein turnover, chaperones	Thioredoxin	Protein disulfide isomerase-like 1-5 OS=Arabidopsis thaliana OX=3702 GN=PDIL1-5 PE=2 SV=1	O	Posttranslational modification, protein turnover, chaperones	unnamed protein product [Brassica oleracea]
gene_Bol015781	315	470	42	0	0	7	5.16462	6.75154	0.797187	0	0	0.099653	0.000562286	-7.13998	down	[M]	Cell wall/membrane/envelope biogenesis	Molecular Function: protein kinase activity (GO:0004672);; Molecular Function: ATP binding (GO:0005524);; Cellular Component: integral component of membrane (GO:0016021);;	K13430|1.6e-60|pxb:103941019|K13430 serine/threonine-protein kinase PBS1 [EC:2.7.11.1] | (RefSeq) serine/threonine-protein kinase PBS1-like	Plant-pathogen interaction (ko04626)	--	--	Protein tyrosine and serine/threonine kinase	Protein STRUBBELIG-RECEPTOR FAMILY 4 OS=Arabidopsis thaliana OX=3702 GN=SRF4 PE=2 SV=1	I	Lipid transport and metabolism	unnamed protein product [Brassica oleracea]
gene_Bol038120	78	84	65	227	268	274	5.41152	5.10448	5.22728	17.7097	19.0361	18.6276	3.24868e-12	1.53327	up	[CO]	Energy production and conversion;; Posttranslational modification, protein turnover, chaperones	Cellular Component: mitochondrial inner membrane (GO:0005743);; Cellular Component: integral component of membrane (GO:0016021);; Molecular Function: metal ion binding (GO:0046872);;	K02200|3.5e-80|boe:106343625|K02200 cytochrome c-type biogenesis protein CcmH | (RefSeq) cytochrome c-type biogenesis CcmH-like mitochondrial protein	--	--	--	Cytochrome C biogenesis protein	Cytochrome c-type biogenesis CcmH-like mitochondrial protein OS=Arabidopsis thaliana OX=3702 GN=CCMH PE=1 SV=1	C	Energy production and conversion	cytochrome c-type biogenesis CcmH-like mitochondrial protein isoform X2 [Brassica rapa]
Brassica_oleracea_newGene_9186	242	464	282	137	213	129	5.86579	8.37336	6.28394	3.47106	4.68492	2.70842	0.00108254	-1.24204	down	--	--	Molecular Function: nucleic acid binding (GO:0003676);; Molecular Function: RNA-DNA hybrid ribonuclease activity (GO:0004523);;	K19042|8.4e-09|bna:106422546|K19042 E3 ubiquitin-protein ligase BOI and related proteins [EC:2.3.2.27] | (RefSeq) BOI-related E3 ubiquitin-protein ligase 1-like	--	[R]	General function prediction only	--	--	E	Amino acid transport and metabolism	uncharacterized protein LOC106433469 [Brassica napus]
gene_Bol021313	204	230	132	1117	1186	1604	3.81019	3.76318	2.84646	23.5017	22.6856	29.3577	7.26427e-32	2.56374	up	[R]	General function prediction only	Molecular Function: ATP binding (GO:0005524);; Cellular Component: mitochondrion (GO:0005739);; Biological Process: mitochondrion organization (GO:0007005);;	K17681|4.4e-301|bna:106380426|K17681 ATPase family AAA domain-containing protein 3A/B | (RefSeq) ATPase family AAA domain-containing protein 3-B-like	--	[O]	Posttranslational modification, protein turnover, chaperones	Domain of unknown function (DUF3523)	Cell division control protein 48 homolog D OS=Arabidopsis thaliana OX=3702 GN=CDC48D PE=1 SV=1	O	Posttranslational modification, protein turnover, chaperones	hypothetical protein F2Q69_00018920 [Brassica cretica]
gene_Bol024886	280	286	339	160	168	108	12.2869	10.9924	17.2136	7.88157	7.51929	4.63558	0.000324362	-1.28082	down	--	--	Molecular Function: DNA binding (GO:0003677);; Cellular Component: nucleus (GO:0005634);; Biological Process: regulation of transcription, DNA-templated (GO:0006355);;	K16222|7.4e-40|bna:106369019|K16222 Dof zinc finger protein DOF5.5 | (RefSeq) cyclic dof factor 1	Circadian rhythm - plant (ko04712)	--	--	--	Cyclic dof factor 3 OS=Arabidopsis thaliana OX=3702 GN=CDF3 PE=1 SV=2	K	Transcription	PREDICTED: cyclic dof factor 3 [Brassica oleracea var. oleracea]
gene_Bol013134	408	435	472	1457	1722	2449	12.6082	11.7856	16.9069	50.7373	54.5205	74.1638	5.61863e-16	1.84204	up	--	--	Cellular Component: integral component of membrane (GO:0016021);; Molecular Function: transmembrane transporter activity (GO:0022857);;	K17500|3.2e-44|nta:107765414|K17500 integrin-linked kinase-associated serine/threonine phosphatase 2C [EC:3.1.3.16] | (RefSeq) WAT1-related protein At3g18200-like	--	--	--	EamA-like transporter family	WAT1-related protein At4g28040 OS=Arabidopsis thaliana OX=3702 GN=At4g28040 PE=2 SV=1	S	Function unknown	PREDICTED: WAT1-related protein At4g28040 [Brassica oleracea var. oleracea]
gene_Bol004937	193	521	305	0	0	1	3.6122	8.57001	6.63093	0	0	0.01728	2.92711e-14	-10.085	down	[S]	Function unknown	--	K15015|1.4e-12|aip:107609646|K15015 solute carrier family 32 (vesicular inhibitory amino acid transporter) | (RefSeq) uncharacterized protein LOC107609646 isoform X1	--	--	--	--	IQ domain-containing protein IQM6 OS=Arabidopsis thaliana OX=3702 GN=IQM6 PE=2 SV=1	S	Function unknown	unnamed protein product [Brassica oleracea]
gene_Bol042389	231	358	321	1	3	0	20.4502	27.8885	32.9797	0.084764	0.257822	0	9.12407e-23	-8.05468	down	--	--	Cellular Component: integral component of membrane (GO:0016021);;	K11584|1.4e-31|dcr:108200982|K11584 serine/threonine-protein phosphatase 2A regulatory subunit B' | (RefSeq) serine/threonine protein phosphatase 2A 57 kDa regulatory subunit B' beta isoform-like	mRNA surveillance pathway (ko03015)	--	--	--	GPI-anchored protein LLG3 OS=Arabidopsis thaliana OX=3702 GN=LLG3 PE=2 SV=1	S	Function unknown	PREDICTED: GPI-anchored protein LORELEI-like [Brassica oleracea var. oleracea]
gene_Bol011741	292	500	136	0	6	0	6.19628	9.29857	3.32688	0	0.122906	0	2.56587e-15	-7.4416	down	[T]	Signal transduction mechanisms	Cellular Component: integral component of membrane (GO:0016021);;	K13436|2.1e-12|cam:105851362|K13436 pto-interacting protein 1 [EC:2.7.11.1] | (RefSeq) probable receptor-like protein kinase At2g47060	Plant-pathogen interaction (ko04626)	--	--	CBS domain	CBS domain-containing protein CBSCBSPB2 OS=Arabidopsis thaliana OX=3702 GN=CBSCBSPB2 PE=2 SV=1	S	Function unknown	PREDICTED: CBS domain-containing protein CBSCBSPB2 [Brassica oleracea var. oleracea]
gene_Bol017091	57	93	1252	0	0	3	1.20829	1.74068	31.06	0	0	0.041935	6.82411e-05	-9.3022	down	[G]	Carbohydrate transport and metabolism	Cellular Component: integral component of membrane (GO:0016021);; Molecular Function: transmembrane transporter activity (GO:0022857);;	K24193|2.7e-294|bna:106444268|K24193 MFS transporter, SP family, sugar:H+ symporter | (RefSeq) sugar transport protein 11	--	[R]	General function prediction only	Sugar (and other) transporter	Sugar transport protein 11 OS=Arabidopsis thaliana OX=3702 GN=STP11 PE=1 SV=1	U	Intracellular trafficking, secretion, and vesicular transport	unnamed protein product [Brassica oleracea]
gene_Bol034700	96	236	172	70	85	28	7.11361	15.3861	14.8326	5.84482	6.48232	2.0163	0.00985162	-1.6426	down	--	--	--	--	--	--	--	--	--	--	--	PREDICTED: uncharacterized protein LOC106315772 [Brassica oleracea var. oleracea]
gene_Bol021508	251	334	244	608	622	739	3.39371	3.9647	3.8281	9.28114	8.62548	9.80223	2.41327e-11	1.02471	up	--	--	Cellular Component: mitochondrion (GO:0005739);;	--	--	[R]	General function prediction only	PPR repeat family	Pentatricopeptide repeat-containing protein At1g79490, mitochondrial OS=Arabidopsis thaliana OX=3702 GN=EMB2217 PE=2 SV=1	S	Function unknown	PREDICTED: pentatricopeptide repeat-containing protein At1g79490, mitochondrial [Brassica oleracea var. oleracea]
gene_Bol015876	2713	7951	6759	25436	21508	13628	38.8952	99.9207	112.31	410.675	315.748	191.341	0.0008667	1.60641	up	[G]	Carbohydrate transport and metabolism	Molecular Function: hydrolase activity, hydrolyzing O-glycosyl compounds (GO:0004553);; Biological Process: carbohydrate metabolic process (GO:0005975);;	K15920|0.0e+00|bna:106377238|K15920 xylan 1,4-beta-xylosidase [EC:3.2.1.37] | (RefSeq) beta-D-xylosidase 4	Amino sugar and nucleotide sugar metabolism (ko00520)	--	--	Glycosyl hydrolase family 3 C-terminal domain	Beta-D-xylosidase 4 OS=Arabidopsis thaliana OX=3702 GN=BXL4 PE=1 SV=1	G	Carbohydrate transport and metabolism	PREDICTED: beta-D-xylosidase 4 [Brassica oleracea var. oleracea]
gene_Bol038995	755	635	1019	392	489	427	22.284	16.4205	34.8707	13.0179	14.7725	12.3302	0.000624999	-1.13943	down	--	--	Molecular Function: lipid binding (GO:0008289);; Cellular Component: integral component of membrane (GO:0016021);;	--	--	[I]	Lipid transport and metabolism	START domain	--	I	Lipid transport and metabolism	PREDICTED: phosphatidylcholine transfer protein [Brassica oleracea var. oleracea]
gene_Bol008122	209	362	102	50	27	81	10.3349	15.6937	5.8555	2.78347	1.3373	3.9216	0.000122327	-2.2852	down	[O]	Posttranslational modification, protein turnover, chaperones	--	K09518|6.4e-11|cann:107851227|K09518 DnaJ homolog subfamily B member 12 | (RefSeq) chaperone protein dnaJ 49-like	Protein processing in endoplasmic reticulum (ko04141)	--	--	DnaJ domain	Chaperone protein dnaJ 6 OS=Arabidopsis thaliana OX=3702 GN=ATJ6 PE=2 SV=1	O	Posttranslational modification, protein turnover, chaperones	hypothetical protein DY000_02043742 [Brassica cretica]
gene_Bol024670	51	109	39	9	25	23	1.61127	3.03289	1.42082	0.311955	0.814451	0.715512	0.00296117	-2.00271	down	--	--	Molecular Function: calmodulin binding (GO:0005516);;	--	--	--	--	Plant calmodulin-binding domain	--	--	--	nucleolin-like [Brassica napus]
gene_Bol025993	100	111	130	541	491	683	2.43803	2.38007	3.6936	14.9726	12.3498	16.4545	4.21371e-17	2.08466	up	--	--	--	--	--	--	--	--	--	S	Function unknown	hypothetical protein F2Q69_00001046 [Brassica cretica]
gene_Bol022139	985	1276	639	401	403	391	56.8222	64.5553	42.7362	26.0574	23.7816	22.0694	2.89707e-09	-1.47735	down	[R]	General function prediction only	Cellular Component: nucleosome (GO:0000786);; Molecular Function: DNA binding (GO:0003677);; Molecular Function: GTP binding (GO:0005525);; Cellular Component: nucleus (GO:0005634);; Biological Process: intracellular protein transport (GO:0006886);; Cellular Component: integral component of membrane (GO:0016021);; Molecular Function: protein heterodimerization activity (GO:0046982);;	K07953|4.1e-107|bna:106453166|K07953 GTP-binding protein SAR1 [EC:3.6.5.-] | (RefSeq) GTP-binding protein SAR1B	Protein processing in endoplasmic reticulum (ko04141)	[U]	Intracellular trafficking, secretion, and vesicular transport	ADP-ribosylation factor family	GTP-binding protein SAR1B OS=Arabidopsis thaliana OX=3702 GN=SAR1B PE=1 SV=1	B	Chromatin structure and dynamics	unnamed protein product [Brassica oleracea]
Brassica_oleracea_newGene_9717	3	0	0	29	42	36	0.097924	0	0	1.15234	1.47402	1.15745	0.000100993	4.91466	up	--	--	Molecular Function: structural constituent of ribosome (GO:0003735);; Cellular Component: ribosome (GO:0005840);; Biological Process: translation (GO:0006412);;	K02891|3.4e-32|bna:106449599|K02891 large subunit ribosomal protein L22e | (RefSeq) 60S ribosomal protein L22-3-like	Ribosome (ko03010)	[J]	Translation, ribosomal structure and biogenesis	Ribosomal L22e protein family	60S ribosomal protein L22-3 OS=Arabidopsis thaliana OX=3702 GN=RPL22C PE=2 SV=1	J	Translation, ribosomal structure and biogenesis	unnamed protein product [Brassica oleracea]
gene_Bol041123	373	398	332	723	701	1259	13.1611	12.3205	13.5549	28.7473	25.3411	43.5259	0.000128173	1.03545	up	[J]	Translation, ribosomal structure and biogenesis	Molecular Function: RNA binding (GO:0003723);; Biological Process: response to high light intensity (GO:0009644);; Biological Process: regulation of RNA splicing (GO:0043484);;	K12897|2.6e-42|jcu:105645778|K12897 transformer-2 protein | (RefSeq) serine/arginine-rich splicing factor SR45a	Spliceosome (ko03040)	[K]	Transcription	RNA recognition motif. (a.k.a. RRM, RBD, or RNP domain)	Serine/arginine-rich splicing factor SR45a OS=Arabidopsis thaliana OX=3702 GN=SR45A PE=1 SV=1	A	RNA processing and modification	PREDICTED: serine/arginine-rich splicing factor SR45a isoform X1 [Brassica oleracea var. oleracea]
gene_Bol034594	2655	3467	2095	1359	1688	1331	135.752	155.39	124.13	78.2001	88.3519	66.6205	1.17417e-07	-1.11316	down	--	--	--	--	--	--	--	Tetratricopeptide repeat	--	S	Function unknown	hypothetical protein F2Q69_00000852 [Brassica cretica]
gene_Bol025914	9	16	1	89	92	203	0.6539	1.1031	0.069217	7.97785	7.49358	15.8377	3.59254e-06	3.68646	up	--	--	--	--	--	[R]	General function prediction only	C2H2-type zinc finger	Zinc finger protein ZAT12 OS=Arabidopsis thaliana OX=3702 GN=ZAT12 PE=2 SV=1	K	Transcription	zinc finger protein ZAT12 [Brassica napus]
gene_Bol042820	223	328	51	23	32	41	4.94818	6.38152	1.30881	0.5531	0.716668	0.876128	3.4909e-05	-2.83066	down	[V]	Defense mechanisms	Molecular Function: antiporter activity (GO:0015297);; Cellular Component: integral component of membrane (GO:0016021);; Molecular Function: xenobiotic transporter activity (GO:0042910);;	K03327|4.0e-279|boe:106305789|K03327 multidrug resistance protein, MATE family | (RefSeq) protein TRANSPARENT TESTA 12	--	[R]	General function prediction only	MatE	Protein DETOXIFICATION 29 OS=Arabidopsis thaliana OX=3702 GN=DTX29 PE=1 SV=1	V	Defense mechanisms	PREDICTED: protein TRANSPARENT TESTA 12 [Brassica oleracea var. oleracea]
gene_Bol015785	44	91	27	6	8	4	2.60865	4.76786	1.863	0.343043	0.45903	0.234651	1.04364e-05	-3.33429	down	--	--	--	--	--	[P]	Inorganic ion transport and metabolism	--	--	O	Posttranslational modification, protein turnover, chaperones	unnamed protein product [Brassica oleracea]
gene_Bol015630	7575	7714	2059	5	0	0	203.46	181.575	64.0703	0.147972	0	0	3.22851e-15	-11.8758	down	--	--	Cellular Component: extracellular region (GO:0005576);; Cellular Component: cell wall (GO:0005618);; Molecular Function: hydrolase activity (GO:0016787);; Biological Process: cell wall organization (GO:0071555);;	K01280|3.3e-106|spen:107013676|K01280 tripeptidyl-peptidase II [EC:3.4.14.10] | (RefSeq) tripeptidyl-peptidase 2-like isoform X1	--	[M]	Cell wall/membrane/envelope biogenesis	Pectinacetylesterase	Pectin acetylesterase 2 OS=Arabidopsis thaliana OX=3702 GN=PAE2 PE=2 SV=1	M	Cell wall/membrane/envelope biogenesis	unnamed protein product [Brassica oleracea]
gene_Bol004420	1158	1106	178	0	0	0	83.6714	69.9996	14.837	0	0	0	8.86534e-13	-12.2934	down	--	--	Molecular Function: hydrolase activity, hydrolyzing O-glycosyl compounds (GO:0004553);; Biological Process: carbohydrate metabolic process (GO:0005975);; Cellular Component: integral component of membrane (GO:0016021);; Molecular Function: carbohydrate binding (GO:0030246);;	--	--	[G]	Carbohydrate transport and metabolism	Galactose binding lectin domain	--	G	Carbohydrate transport and metabolism	PREDICTED: beta-galactosidase 11-like [Brassica oleracea var. oleracea]
gene_Bol029060	3394	5179	1610	0	5	0	150.83	201.691	82.8714	0	0.216668	0	4.25921e-14	-11.1639	down	--	--	--	--	--	[R]	General function prediction only	--	--	B	Chromatin structure and dynamics	PREDICTED: uncharacterized protein LOC106299535 [Brassica oleracea var. oleracea]
gene_Bol020469	27	105	37	120	279	378	0.536661	1.84509	0.851208	2.70266	5.73411	7.45446	0.00249565	1.99845	up	--	--	Molecular Function: metal ion binding (GO:0046872);;	K23047|3.5e-42|ccaj:109810336|K23047 E3 ubiquitin-protein ligase UNKL [EC:2.3.2.27] | (RefSeq) zinc finger CCCH domain-containing protein 2	--	[R]	General function prediction only	Ankyrin repeat	Zinc finger CCCH domain-containing protein 29 OS=Arabidopsis thaliana OX=3702 GN=At2g40140 PE=1 SV=1	S	Function unknown	PREDICTED: zinc finger CCCH domain-containing protein 29-like [Brassica oleracea var. oleracea]
gene_Bol025020	209	137	193	398	333	712	6.19232	3.54504	6.61476	13.2523	10.0811	20.6344	0.0071797	1.14498	up	--	--	--	--	--	--	--	--	--	--	--	uncharacterized protein BNAC08G23440D [Brassica napus]
gene_Bol021703	1242	1670	625	0	0	0	84.279	99.3242	49.1509	0	0	0	1.93034e-23	-12.836	down	--	--	--	--	--	--	--	--	--	--	--	PREDICTED: uncharacterized protein LOC106321498 [Brassica oleracea var. oleracea]
gene_Bol039161	193	207	251	97	138	89	31.196	29.4234	47.0312	17.6575	22.8445	14.1447	0.000666928	-1.24389	down	--	--	--	--	--	--	--	--	--	--	--	uncharacterized protein LOC103871178 [Brassica rapa]
gene_Bol040866	332	244	204	30	39	33	6.67308	4.29596	4.74451	0.659826	0.784024	0.641399	1.72149e-20	-3.16709	down	--	--	--	--	--	--	--	Vacuolar protein sorting-associated protein 62	--	S	Function unknown	uncharacterized protein BNAC05G02270D [Brassica napus]
gene_Bol039193	94	88	71	210	201	203	1.29713	1.07075	1.13789	3.28379	2.85493	2.75765	6.37741e-05	1.05622	up	--	--	Molecular Function: molecular_function (GO:0003674);; Molecular Function: nucleic acid binding (GO:0003676);; Molecular Function: RNA binding (GO:0003723);; Molecular Function: catalytic activity (GO:0003824);; Molecular Function: nuclease activity (GO:0004518);; Molecular Function: endonuclease activity (GO:0004519);; Molecular Function: binding (GO:0005488);; Cellular Component: cellular_compon…	--	--	[R]	General function prediction only	PPR repeat family	Pentatricopeptide repeat-containing protein At1g52620 OS=Arabidopsis thaliana OX=3702 GN=At1g52620 PE=2 SV=1	S	Function unknown	pentatricopeptide repeat-containing protein At1g52620 [Brassica napus]
gene_Bol004955	1527	2101	1306	800	992	848	65.2401	78.6805	64.6819	38.4829	43.3789	35.4721	5.35936e-09	-1.11052	down	[C]	Energy production and conversion	Molecular Function: ATPase activity, coupled to transmembrane movement of substances (GO:0042626);;	K02149|2.7e-130|boe:106337098|K02149 V-type H+-transporting ATPase subunit D | (RefSeq) V-type proton ATPase subunit D-like	Oxidative phosphorylation (ko00190);; Phagosome (ko04145)	[C]	Energy production and conversion	ATP synthase subunit D	V-type proton ATPase subunit D OS=Arabidopsis thaliana OX=3702 GN=VHA-D PE=1 SV=2	C	Energy production and conversion	unnamed protein product [Brassica oleracea]
gene_Bol017048	1730	1202	1004	3140	2793	3368	67.0143	40.8246	45.0465	137.007	110.77	127.773	0.000246901	1.00791	up	[J]	Translation, ribosomal structure and biogenesis	Cellular Component: exocyst (GO:0000145);; Molecular Function: RNA binding (GO:0003723);; Cellular Component: cytosol (GO:0005829);; Cellular Component: plasma membrane (GO:0005886);; Biological Process: exocytosis (GO:0006887);; Biological Process: immune response (GO:0006955);; Biological Process: protein transport (GO:0015031);; Biological Process: defense response by callose deposition (GO:00…	K12741|3.8e-93|boe:106306305|K12741 heterogeneous nuclear ribonucleoprotein A1/A3 | (RefSeq) glycine-rich RNA-binding protein 3, mitochondrial	Spliceosome (ko03040)	[R]	General function prediction only	RNA recognition motif. (a.k.a. RRM, RBD, or RNP domain)	Glycine-rich RNA-binding protein 3, mitochondrial OS=Arabidopsis thaliana OX=3702 GN=RBG3 PE=1 SV=1	U	Intracellular trafficking, secretion, and vesicular transport	PREDICTED: glycine-rich RNA-binding protein 3, mitochondrial [Brassica oleracea var. oleracea]
gene_Bol038368	7	16	11	28	90	111	0.2089	0.453202	0.412264	1.0173	3.04222	3.60228	0.000838499	2.50444	up	--	--	Molecular Function: protein dimerization activity (GO:0046983);;	K16189|2.0e-08|dct:110111385|K16189 phytochrome-interacting factor 4 | (RefSeq) transcription factor PHYTOCHROME INTERACTING FACTOR-LIKE 13 isoform X1	Plant hormone signal transduction (ko04075)	--	--	Helix-loop-helix DNA-binding domain	Transcription factor bHLH87 OS=Arabidopsis thaliana OX=3702 GN=BHLH87 PE=1 SV=1	K	Transcription	Unknown [Brassica oleracea]
gene_Bol023210	84	170	413	0	0	0	6.70587	11.978	38.5101	0	0	0	1.03407e-12	-10.521	down	--	--	--	--	--	--	--	--	--	S	Function unknown	PREDICTED: uncharacterized protein LOC106301044 [Brassica oleracea var. oleracea]
gene_Bol032572	335	433	5029	0	0	0	8.85613	10.0297	154.295	0	0	0	3.42269e-08	-13.7015	down	[IR]	Lipid transport and metabolism;; General function prediction only	Molecular Function: hydrolase activity, acting on ester bonds (GO:0016788);;	K00679|3.5e-34|cic:CICLE_v10027727mg|K00679 phospholipid:diacylglycerol acyltransferase [EC:2.3.1.158] | (RefSeq) hypothetical protein	Glycerolipid metabolism (ko00561)	--	--	GDSL-like Lipase/Acylhydrolase	GDSL esterase/lipase At2g03980 OS=Arabidopsis thaliana OX=3702 GN=At2g03980 PE=2 SV=1	S	Function unknown	BnaC09g22170D [Brassica napus]
gene_Bol039196	62	90	608	0	4	0	2.17821	2.77801	24.9535	0	0.145132	0	0.000209156	-7.88803	down	[O]	Posttranslational modification, protein turnover, chaperones	Molecular Function: serine-type endopeptidase activity (GO:0004252);; Cellular Component: integral component of membrane (GO:0016021);;	--	--	[T]	Signal transduction mechanisms	Rhomboid family	RHOMBOID-like protein 5 OS=Arabidopsis thaliana OX=3702 GN=RBL5 PE=3 SV=1	T	Signal transduction mechanisms	RHOMBOID-like protein 5 [Brassica napus]
gene_Bol038814	695	1427	1915	14	3	7	59.8375	107.716	191.15	1.31466	0.263412	0.508378	5.189e-38	-7.62311	down	--	--	--	--	--	[C]	Energy production and conversion	--	--	C	Energy production and conversion	thioredoxin domain-containing protein 3 homolog [Brassica napus]
gene_Bol033331	88	179	96	255	367	308	3.40648	6.09372	4.32998	11.1623	14.6241	11.7364	0.000929262	1.15596	up	--	--	Molecular Function: transcription factor activity, sequence-specific DNA binding (GO:0003700);; Cellular Component: nucleus (GO:0005634);; Molecular Function: sequence-specific DNA binding (GO:0043565);;	K13423|8.3e-149|bna:106407015|K13423 WRKY transcription factor 25 | (RefSeq) probable WRKY transcription factor 25	MAPK signaling pathway - plant (ko04016);; Plant-pathogen interaction (ko04626)	--	--	WRKY DNA -binding domain	Probable WRKY transcription factor 25 OS=Arabidopsis thaliana OX=3702 GN=WRKY25 PE=1 SV=1	K	Transcription	WRKY transcription factor [Brassica oleracea var. capitata]
gene_Bol036735	3623	6474	1336	356	1148	285	98.4805	154.235	42.0737	10.8951	31.9274	7.56076	3.68472e-05	-2.82746	down	--	--	--	--	--	--	--	--	--	S	Function unknown	BnaC05g07940D [Brassica napus]
gene_Bol018350	46	45	25	0	0	0	3.05346	2.62375	1.86021	0	0	0	6.44929e-08	-7.92823	down	--	--	--	--	--	--	--	--	CRIB domain-containing protein RIC3 OS=Arabidopsis thaliana OX=3702 GN=RIC3 PE=1 SV=1	--	--	CRIB domain-containing protein RIC3 [Brassica napus]
gene_Bol042800	14	24	17	99	119	115	0.307978	0.471769	0.424962	2.48535	2.72298	2.51237	5.00862e-10	2.37844	up	[QV]	Secondary metabolites biosynthesis, transport and catabolism;; Defense mechanisms	Molecular Function: monooxygenase activity (GO:0004497);; Molecular Function: iron ion binding (GO:0005506);; Cellular Component: integral component of membrane (GO:0016021);; Molecular Function: oxidoreductase activity, acting on paired donors, with incorporation or reduction of molecular oxygen (GO:0016705);; Molecular Function: heme binding (GO:0020037);;	K01773|2.2e-141|pop:7480951|K01773 aldoxime dehydratase [EC:4.99.1.-] | (RefSeq) cytochrome P450 71B36	--	[Q]	Secondary metabolites biosynthesis, transport and catabolism	Cytochrome P450	Cytochrome P450 71B34 OS=Arabidopsis thaliana OX=3702 GN=CYP71B34 PE=2 SV=1	Q	Secondary metabolites biosynthesis, transport and catabolism	PREDICTED: cytochrome P450 71B34-like [Brassica oleracea var. oleracea]
gene_Bol025327	35	30	14	80	92	97	0.964713	0.731656	0.455867	2.51225	2.63168	2.66273	0.00114937	1.55039	up	--	--	--	K15111|2.3e-24|spen:107015750|K15111 solute carrier family 25 (mitochondrial S-adenosylmethionine transporter), member 26 | (RefSeq) LOW QUALITY PROTEIN: protein MITOFERRINLIKE 1, chloroplastic	--	--	--	Plant organelle RNA recognition domain	Protein WHAT'S THIS FACTOR 9, mitochondrial OS=Arabidopsis thaliana OX=3702 GN=WTF9 PE=4 SV=1	S	Function unknown	unnamed protein product [Brassica oleracea]
gene_Bol041811	243	321	164	332	810	1071	4.4676	5.16315	3.49253	6.85392	15.2444	19.2762	0.00364668	1.36651	up	[IQ]	Lipid transport and metabolism;; Secondary metabolites biosynthesis, transport and catabolism	Cellular Component: integral component of membrane (GO:0016021);;	K14487|0.0e+00|boe:106302095|K14487 auxin responsive GH3 gene family | (RefSeq) indole-3-acetic acid-amido synthetase GH3.17	Plant hormone signal transduction (ko04075)	--	--	GH3 auxin-responsive promoter	Indole-3-acetic acid-amido synthetase GH3.17 OS=Arabidopsis thaliana OX=3702 GN=GH3.17 PE=1 SV=1	S	Function unknown	PREDICTED: indole-3-acetic acid-amido synthetase GH3.17 [Brassica oleracea var. oleracea]
gene_Bol026599	1911	3592	3772	158	291	125	75.3599	124.146	172.349	6.98859	11.7453	4.8102	8.97005e-24	-4.23576	down	--	--	Molecular Function: GTPase activity (GO:0003924);; Molecular Function: GTP binding (GO:0005525);;	K07976|2.2e-157|bna:106346876|K07976 Rab family, other | (RefSeq) septum-promoting GTP-binding protein 1-like	--	[R]	General function prediction only	Ras family	Ras-related protein RABF1 OS=Arabidopsis thaliana OX=3702 GN=RABF1 PE=1 SV=1	S	Function unknown	PREDICTED: septum-promoting GTP-binding protein 1-like [Brassica oleracea var. oleracea]
gene_Bol017588	739	566	630	1553	1217	1937	31.4479	21.1023	31.0426	74.414	53.0471	80.7375	0.000140671	1.0328	up	[IQR]	Lipid transport and metabolism;; Secondary metabolites biosynthesis, transport and catabolism;; General function prediction only	--	K08081|2.3e-145|bna:106368967|K08081 tropinone reductase I [EC:1.1.1.206] | (RefSeq) tropinone reductase homolog At2g29310-like	Tropane, piperidine and pyridine alkaloid biosynthesis (ko00960)	[R]	General function prediction only	Enoyl-(Acyl carrier protein) reductase	Tropinone reductase homolog At2g29310 OS=Arabidopsis thaliana OX=3702 GN=At2g29310 PE=2 SV=1	Q	Secondary metabolites biosynthesis, transport and catabolism	BnaC04g14100D [Brassica napus]
gene_Bol039762	507	670	549	0	0	0	27.0215	31.2714	33.9125	0	0	0	2.84682e-21	-11.8339	down	--	--	Cellular Component: membrane (GO:0016020);;	K17338|4.7e-109|brp:103857603|K17338 receptor expression-enhancing protein 1/2/3/4 | (RefSeq) HVA22-like protein j	--	--	--	TB2/DP1, HVA22 family	HVA22-like protein j OS=Arabidopsis thaliana OX=3702 GN=HVA22J PE=2 SV=2	V	Defense mechanisms	HVA22-like protein j [Brassica rapa]
gene_Bol008668	145	232	565	0	0	13	2.62956	3.68976	11.8836	0	0	0.226679	0.00362912	-6.57214	down	--		Molecular Function: protein kinase activity (GO:0004672);; Molecular Function: ATP binding (GO:0005524);; Cellular Component: integral component of membrane (GO:0016021);;	K01180|9.4e-97|cmax:111487562|K01180 endo-1,3(4)-beta-glucanase [EC:3.2.1.6] | (RefSeq) uncharacterized protein LOC111487562	--	[T]	Signal transduction mechanisms	Protein tyrosine and serine/threonine kinase	Proline-rich receptor-like protein kinase PERK12 OS=Arabidopsis thaliana OX=3702 GN=PERK12 PE=2 SV=2	T	Signal transduction mechanisms	hypothetical protein F2Q69_00061238 [Brassica cretica]
gene_Bol026936	1064	1230	536	490	566	535	51.1214	51.8133	29.8534	26.467	27.8267	25.1353	0.00131223	-1.03026	down	--	--	--	--	--	[S]	Function unknown	Thioredoxin	--	L	Replication, recombination and repair	uncharacterized protein BNACNNG49470D [Brassica napus]
gene_Bol006659	382	798	1673	3	3	5	30.4957	55.8951	155.032	0.238802	0.18454	0.382138	1.50383e-29	-8.30291	down	--	--	--	--	--	--	--	--	--	--	--	enolase-phosphatase E1 [Brassica napus]
gene_Bol045494	751	1113	678	474	612	291	32.6874	42.4883	34.1927	23.2225	27.2884	12.4017	0.00621858	-1.07251	down	--	--	Molecular Function: RNA polymerase II regulatory region sequence-specific DNA binding (GO:0000977);; Molecular Function: transcription factor activity, sequence-specific DNA binding (GO:0003700);; Cellular Component: nucleus (GO:0005634);; Biological Process: positive regulation of transcription from RNA polymerase II promoter (GO:0045944);; Molecular Function: protein dimerization activity (GO:0…	K09264|6.8e-33|aof:109848924|K09264 MADS-box transcription factor, plant | (RefSeq) MADS-box transcription factor 27-like isoform X1	--	[K]	Transcription	SRF-type transcription factor (DNA-binding and dimerisation domain)	Agamous-like MADS-box protein AGL18 OS=Arabidopsis thaliana OX=3702 GN=AGL18 PE=1 SV=1	K	Transcription	agamous-like MADS-box protein AGL18 [Brassica napus]
gene_Bol022712	1109	1826	398	7	2	3	39.4279	56.881	16.3767	0.273014	0.071583	0.100262	9.21999e-34	-8.27022	down	--	--	Molecular Function: protein binding (GO:0005515);;	--	--	[R]	General function prediction only	Leucine rich repeat	Plant intracellular Ras-group-related LRR protein 6 OS=Arabidopsis thaliana OX=3702 GN=PIRL6 PE=2 SV=1	S	Function unknown	plant intracellular Ras-group-related LRR protein 6 [Brassica rapa]
gene_Bol008242	707	739	576	150	160	270	32.1646	29.4603	30.3401	7.65824	7.41962	12.0116	2.1177e-16	-2.04493	down	[I]	Lipid transport and metabolism	Biological Process: fatty acid biosynthetic process (GO:0006633);; Cellular Component: integral component of membrane (GO:0016021);; Molecular Function: oxidoreductase activity, acting on paired donors, with oxidation of a pair of donors resulting in the reduction of molecular oxygen to two molecules of water (GO:0016717);;	K23119|1.2e-119|bna:106379785|K23119 very-long-chain acyl-lipid omega-9 desaturase [EC:1.14.19.75] | (RefSeq) delta-9 acyl-lipid desaturase 2	--	[I]	Lipid transport and metabolism	Fatty acid desaturase	Delta-9 acyl-lipid desaturase 2 OS=Arabidopsis thaliana OX=3702 GN=ADS2 PE=2 SV=2	I	Lipid transport and metabolism	PREDICTED: delta-9 acyl-lipid desaturase 2 [Brassica oleracea var. oleracea]
gene_Bol015071	41	44	49	242	224	339	2.85402	2.72355	3.97231	19.2452	16.1939	23.4925	4.504e-15	2.34101	up	--	--	--	--	--	--	--	Domain of unknown function (DUF4228)	--	S	Function unknown	unnamed protein product [Brassica oleracea]
Brassica_oleracea_newGene_8626	462	522	180	159	175	241	9.21414	8.94228	4.14916	3.53893	3.50462	4.68518	0.00585749	-1.22368	down	--	--	Molecular Function: serine-type carboxypeptidase activity (GO:0004185);;	K16296|3.0e-251|boe:106322553|K16296 serine carboxypeptidase-like clade I [EC:3.4.16.-] | (RefSeq) serine carboxypeptidase-like 11	--	[OE]	Posttranslational modification, protein turnover, chaperones;; Amino acid transport and metabolism	Serine carboxypeptidase	Serine carboxypeptidase-like 11 OS=Arabidopsis thaliana OX=3702 GN=SCPL11 PE=2 SV=2	L	Replication, recombination and repair	BnaC02g06770D [Brassica napus]
gene_Bol017163	132	90	117	346	282	327	7.81433	4.63121	7.96637	23.0541	17.0805	18.965	0.000142664	1.2515	up	--	--	Biological Process: response to acid chemical (GO:0001101);; Molecular Function: molecular_function (GO:0003674);; Molecular Function: enzyme inhibitor activity (GO:0004857);; Molecular Function: protein phosphatase inhibitor activity (GO:0004864);; Molecular Function: binding (GO:0005488);; Molecular Function: protein binding (GO:0005515);; Cellular Component: cellular_component (GO:0005575);; C…	K14496|2.7e-103|bna:106367534|K14496 abscisic acid receptor PYR/PYL family | (RefSeq) abscisic acid receptor PYL8 isoform X1	MAPK signaling pathway - plant (ko04016);; Plant hormone signal transduction (ko04075)	--	--	Polyketide cyclase / dehydrase and lipid transport	Abscisic acid receptor PYL8 OS=Arabidopsis thaliana OX=3702 GN=PYL8 PE=1 SV=1	S	Function unknown	PREDICTED: abscisic acid receptor PYL8-like [Brassica oleracea var. oleracea]
gene_Bol008652	527	209	675	111	125	171	23.289	8.0844	34.6126	5.52841	5.66055	7.39887	0.000135313	-2.09482	down	--	--	Molecular Function: intramolecular lyase activity (GO:0016872);;	K01859|3.5e-135|boe:106298325|K01859 chalcone isomerase [EC:5.5.1.6] | (RefSeq) chalcone--flavonone isomerase-like	Flavonoid biosynthesis (ko00941)	--	--	Chalcone-flavanone isomerase	Chalcone--flavonone isomerase OS=Raphanus sativus OX=3726 GN=CHI PE=2 SV=1	S	Function unknown	PREDICTED: chalcone--flavonone isomerase-like [Brassica oleracea var. oleracea]
gene_Bol016763	50	91	206	0	0	0	0.812463	1.2924	3.88251	0	0	0	1.77748e-10	-9.57362	down	[T]	Signal transduction mechanisms	Molecular Function: protein kinase activity (GO:0004672);; Molecular Function: ATP binding (GO:0005524);; Cellular Component: integral component of membrane (GO:0016021);;	K01180|4.8e-118|cmax:111487562|K01180 endo-1,3(4)-beta-glucanase [EC:3.2.1.6] | (RefSeq) uncharacterized protein LOC111487562	--	[T]	Signal transduction mechanisms	Protein tyrosine and serine/threonine kinase	Proline-rich receptor-like protein kinase PERK7 OS=Arabidopsis thaliana OX=3702 GN=PERK7 PE=2 SV=1	T	Signal transduction mechanisms	PREDICTED: proline-rich receptor-like protein kinase PERK7 isoform X2 [Brassica oleracea var. oleracea]
gene_Bol019327	506	1333	433	0	0	0	6.94381	16.0543	6.88816	0	0	0	3.8221e-20	-12.1753	down	[T]	Signal transduction mechanisms	Molecular Function: solute:proton antiporter activity (GO:0015299);; Cellular Component: integral component of membrane (GO:0016021);;	--	--	[P]	Inorganic ion transport and metabolism	Sodium/hydrogen exchanger family	Cation/H(+) antiporter 15 OS=Arabidopsis thaliana OX=3702 GN=CHX15 PE=2 SV=1	P	Inorganic ion transport and metabolism	cation/H(+) antiporter 15 [Brassica napus]
gene_Bol010112	6027	9478	220	7	0	0	141.21	194.615	5.95187	0.176573	0	0	3.0323e-06	-11.1792	down	--	--	Cellular Component: integral component of membrane (GO:0016021);;	K20367|1.8e-26|mus:103999831|K20367 endoplasmic reticulum-Golgi intermediate compartment protein 3 | (RefSeq) endoplasmic reticulum-Golgi intermediate compartment protein 3-like	--	[U]	Intracellular trafficking, secretion, and vesicular transport	Endoplasmic reticulum vesicle transporter	Protein disulfide-isomerase 5-3 OS=Arabidopsis thaliana OX=3702 GN=PDIL5-3 PE=2 SV=1	U	Intracellular trafficking, secretion, and vesicular transport	PREDICTED: protein disulfide-isomerase 5-3-like [Brassica oleracea var. oleracea]
gene_Bol005036	85	167	741	0	6	6	3.12599	5.44048	31.9318	0	0.220929	0.218351	5.67233e-10	-6.72079	down	--	--	Cellular Component: integral component of membrane (GO:0016021);;	--	--	--	--	--	--	S	Function unknown	NDR1/HIN1-like protein 10 [Brassica napus]
gene_Bol012152	10	7	44	87	170	131	0.672193	0.407461	3.75906	7.29916	12.9473	9.55806	0.00961297	2.35037	up	--	--	Molecular Function: DNA binding (GO:0003677);; Cellular Component: nucleus (GO:0005634);; Biological Process: regulation of transcription, DNA-templated (GO:0006355);;	K00521|8.3e-07|cmos:111447866|K00521 ferric-chelate reductase [EC:1.16.1.7] | (RefSeq) ferric reduction oxidase 7, chloroplastic-like	--	--	--	No apical meristem (NAM) protein	NAC domain-containing protein 92 OS=Arabidopsis thaliana OX=3702 GN=NAC92 PE=1 SV=1	K	Transcription	BnaC04g31690D [Brassica napus]
gene_Bol015523	394	24	135	25	18	22	8.09463	0.428289	3.19351	0.557611	0.358028	0.427645	0.000672682	-3.36493	down	[I]	Lipid transport and metabolism	Cellular Component: integral component of membrane (GO:0016021);; Molecular Function: transferase activity, transferring alkyl or aryl (other than methyl) groups (GO:0016765);;	K11778|6.4e-158|bna:106388020|K11778 ditrans,polycis-polyprenyl diphosphate synthase [EC:2.5.1.87] | (RefSeq) dehydrodolichyl diphosphate synthase 5-like	Terpenoid backbone biosynthesis (ko00900)	[I]	Lipid transport and metabolism	Putative undecaprenyl diphosphate synthase	Dehydrodolichyl diphosphate synthase 5 OS=Arabidopsis thaliana OX=3702 GN=At5g58784 PE=2 SV=2	I	Lipid transport and metabolism	unnamed protein product [Brassica oleracea]
gene_Bol019731	61	53	85	147	156	238	2.16304	1.65952	3.51482	5.94597	5.7497	8.38267	0.00587911	1.17251	up	--	--	--	--	--	--	--	--	--	O	Posttranslational modification, protein turnover, chaperones	unnamed protein product, partial [Brassica oleracea]
gene_Bol020361	17	16	21	76	50	79	1.25486	0.998698	1.75307	6.4285	3.77668	5.74114	0.00115805	1.68339	up	--	--	Cellular Component: peroxisome (GO:0005777);; Biological Process: regulation of gene expression (GO:0010468);;	--	--	--	--	--	--	--	--	PREDICTED: uncharacterized protein LOC106331316 [Brassica oleracea var. oleracea]
gene_Bol036103	86	104	79	31	58	32	1.92451	2.04754	2.0369	0.781316	1.31554	0.69037	0.00238035	-1.37068	down	--	--	Molecular Function: hydrolase activity, hydrolyzing O-glycosyl compounds (GO:0004553);; Biological Process: carbohydrate metabolic process (GO:0005975);;	K19893|2.2e-149|jcu:105632670|K19893 glucan endo-1,3-beta-glucosidase 5/6 [EC:3.2.1.39] | (RefSeq) glucan endo-1,3-beta-glucosidase 6	Starch and sucrose metabolism (ko00500)	--	--	Glycosyl hydrolases family 17	Glucan endo-1,3-beta-glucosidase 5 OS=Arabidopsis thaliana OX=3702 GN=At4g31140 PE=2 SV=1	G	Carbohydrate transport and metabolism	PREDICTED: glucan endo-1,3-beta-glucosidase 5 [Brassica oleracea var. oleracea]
gene_Bol031353	161	447	72	0	0	7	2.91298	7.07458	1.49737	0	0	0.106966	2.80546e-09	-6.81518	down	--	--	Molecular Function: protein binding (GO:0005515);;	K00787|1.2e-19|csat:104723383|K00787 farnesyl diphosphate synthase [EC:2.5.1.1 2.5.1.10] | (RefSeq) putative WEB family protein At4g17210	Terpenoid backbone biosynthesis (ko00900)	--	--	Weak chloroplast movement under blue light	WEB family protein At1g12150 OS=Arabidopsis thaliana OX=3702 GN=At1g12150 PE=2 SV=1	S	Function unknown	BnaC08g41510D [Brassica napus]
gene_Bol043516	236	471	1347	0	5	5	5.04247	8.83663	33.4108	0	0.094267	0.090021	9.82495e-19	-8.00379	down	[M]	Cell wall/membrane/envelope biogenesis	Molecular Function: protein kinase activity (GO:0004672);; Molecular Function: calcium ion binding (GO:0005509);; Molecular Function: ATP binding (GO:0005524);;	K13412|2.0e-305|bna:106372353|K13412 calcium-dependent protein kinase [EC:2.7.11.1] | (RefSeq) calcium-dependent protein kinase 17	Plant-pathogen interaction (ko04626)	[T]	Signal transduction mechanisms	Protein kinase domain	Calcium-dependent protein kinase 17 OS=Arabidopsis thaliana OX=3702 GN=CPK17 PE=2 SV=1	T	Signal transduction mechanisms	calcium-dependent protein kinase 17 [Brassica rapa]
gene_Bol013463	50	66	34	236	476	739	1.50137	1.75646	1.17111	8.11929	14.8836	22.1348	1.71321e-11	3.03197	up	[M]	Cell wall/membrane/envelope biogenesis	Molecular Function: protein serine/threonine kinase activity (GO:0004674);; Molecular Function: ATP binding (GO:0005524);;	K20716|2.6e-211|bna:106440497|K20716 mitogen-activated protein kinase kinase kinase 17/18 | (RefSeq) mitogen-activated protein kinase kinase kinase 17-like	MAPK signaling pathway - plant (ko04016)	[T]	Signal transduction mechanisms	Protein kinase domain	Mitogen-activated protein kinase kinase kinase 17 OS=Arabidopsis thaliana OX=3702 GN=MAPKKK17 PE=1 SV=1	T	Signal transduction mechanisms	mitogen-activated protein kinase kinase kinase 17-like [Brassica napus]
gene_Bol043431	23053	32534	19173	12777	15307	12610	677.68	838.166	653.092	422.869	460.626	362.925	7.83159e-08	-1.07978	down	--	--	Molecular Function: ATP transmembrane transporter activity (GO:0005347);; Cellular Component: mitochondrial inner membrane (GO:0005743);; Cellular Component: integral component of membrane (GO:0016021);;	K05863|2.3e-215|bna:106372294|K05863 solute carrier family 25 (mitochondrial adenine nucleotide translocator), member 4/5/6/31 | (RefSeq) ADP,ATP carrier protein 2, mitochondrial	--	[C]	Energy production and conversion	Mitochondrial carrier protein	ADP,ATP carrier protein 2, mitochondrial OS=Arabidopsis thaliana OX=3702 GN=AAC2 PE=1 SV=2	C	Energy production and conversion	ADP,ATP carrier protein 2, mitochondrial [Brassica napus]
gene_Bol010312	86	159	43	12	6	3	4.27914	6.95979	2.49709	0.660841	0.2629	0.143592	4.2334e-07	-3.91591	down	[R]	General function prediction only	Molecular Function: GTPase activity (GO:0003924);; Molecular Function: GTP binding (GO:0005525);;	K07904|5.2e-122|bna:106345437|K07904 Ras-related protein Rab-11A | (RefSeq) ras-related protein RABA4d-like	Endocytosis (ko04144)	[U]	Intracellular trafficking, secretion, and vesicular transport	Ras family	Ras-related protein RABA4d OS=Arabidopsis thaliana OX=3702 GN=RABA4D PE=1 SV=1	U	Intracellular trafficking, secretion, and vesicular transport	PREDICTED: ras-related protein RABA4d-like [Brassica oleracea var. oleracea]
gene_Bol030396	1937	2377	1500	1008	1138	1171	101.367	109.001	90.9217	59.3409	60.9517	59.9651	2.60608e-11	-1.02453	down	--	--	Molecular Function: GTP binding (GO:0005525);; Cellular Component: integral component of membrane (GO:0016021);;	K07937|7.0e-100|bna:106416445|K07937 ADP-ribosylation factor 1/2 | (RefSeq) ADP-ribosylation factor 2 isoform X1	Endocytosis (ko04144)	[U]	Intracellular trafficking, secretion, and vesicular transport	ADP-ribosylation factor family	ADP-ribosylation factor 2 OS=Oryza sativa subsp. japonica OX=39947 GN=ARF PE=2 SV=2	U	Intracellular trafficking, secretion, and vesicular transport	BnaC09g42860D [Brassica napus]
gene_Bol034571	4	0	11	49	80	86	0.172921	0	0.626667	2.93115	4.37961	4.51027	0.00122157	3.51185	up	[K]	Transcription	Molecular Function: DNA binding (GO:0003677);; Molecular Function: DNA-directed 5'-3' RNA polymerase activity (GO:0003899);; Biological Process: transcription, DNA-templated (GO:0006351);; Cellular Component: host cell nucleus (GO:0042025);;	K03013|1.2e-109|boe:106333871|K03013 DNA-directed RNA polymerases I, II, and III subunit RPABC1 | (RefSeq) DNA-directed RNA polymerases II and IV subunit 5A-like isoform X1	RNA polymerase (ko03020)	[K]	Transcription	RNA polymerase Rpb5, C-terminal domain	DNA-directed RNA polymerases II and IV subunit 5A OS=Arabidopsis thaliana OX=3702 GN=NRPB5A PE=1 SV=1	K	Transcription	PREDICTED: DNA-directed RNA polymerases II and IV subunit 5A-like isoform X1 [Brassica oleracea var. oleracea]
gene_Bol034627	70	109	147	513	589	791	3.38675	4.6522	8.28583	28.1946	29.4895	37.8553	3.09731e-10	2.278	up	[R]	General function prediction only	Biological Process: cytokinin biosynthetic process (GO:0009691);; Molecular Function: hydrolase activity (GO:0016787);;	K22522|8.5e-128|bna:106375311|K22522 cytokinin riboside 5'-monophosphate phosphoribohydrolase [EC:3.2.2.-] | (RefSeq) cytokinin riboside 5'-monophosphate phosphoribohydrolase LOG5	--	--	--	Possible lysine decarboxylase	Cytokinin riboside 5'-monophosphate phosphoribohydrolase LOG5 OS=Arabidopsis thaliana OX=3702 GN=LOG5 PE=1 SV=1	G	Carbohydrate transport and metabolism	cytokinin riboside 5'-monophosphate phosphoribohydrolase LOG5 [Brassica napus]
gene_Bol032998	21	0	10	2467	1967	3308	0.759969	0	0.413822	102.312	74.1751	119.314	1.32318e-08	7.65902	up	--	--	Molecular Function: NAD+ ADP-ribosyltransferase activity (GO:0003950);;	--	--	--	--	RCD1-SRO-TAF4 (RST) plant domain	Probable inactive poly [ADP-ribose] polymerase SRO3 OS=Arabidopsis thaliana OX=3702 GN=SRO3 PE=1 SV=2	S	Function unknown	BnaC06g31460D [Brassica napus]
gene_Bol030236	116	144	96	296	254	346	2.18853	2.3739	2.08338	6.28691	4.91685	6.39233	2.65605e-06	1.11125	up	--	--	Molecular Function: zinc ion binding (GO:0008270);; Biological Process: cytidine to uridine editing (GO:0016554);;	K22262|1.1e-118|qsu:112034235|K22262 WD repeat and FYVE domain-containing protein 3 | (RefSeq) protein SPIRRIG	--	[R]	General function prediction only	PPR repeat	Putative pentatricopeptide repeat-containing protein At5g52630 OS=Arabidopsis thaliana OX=3702 GN=PCMP-H52 PE=3 SV=1	S	Function unknown	PREDICTED: putative pentatricopeptide repeat-containing protein At5g52630 [Brassica oleracea var. oleracea]
gene_Bol034491	31	25	8	54	62	379	0.723446	0.509818	0.216944	1.42709	1.48674	8.77381	0.0062426	2.67186	up	--	--	Molecular Function: ubiquitin-protein transferase activity (GO:0004842);;	--	--	--	--	U-box domain	Putative U-box domain-containing protein 46 OS=Arabidopsis thaliana OX=3702 GN=PUB46 PE=3 SV=1	--	--	putative U-box domain-containing protein 46 [Brassica napus]
gene_Bol034377	380	309	962	84	51	96	11.6814	8.3295	34.2819	2.8811	1.60349	2.86304	7.23196e-08	-3.13281	down	--	--	Molecular Function: adenosylmethionine decarboxylase activity (GO:0004014);; Biological Process: S-adenosylmethioninamine biosynthetic process (GO:0006557);; Biological Process: spermine biosynthetic process (GO:0006597);; Biological Process: spermidine biosynthetic process (GO:0008295);;	K01611|3.0e-204|bna:106443154|K01611 S-adenosylmethionine decarboxylase [EC:4.1.1.50] | (RefSeq) S-adenosylmethionine decarboxylase proenzyme 2	Cysteine and methionine metabolism (ko00270);; Arginine and proline metabolism (ko00330)	[T]	Signal transduction mechanisms	Adenosylmethionine decarboxylase	S-adenosylmethionine decarboxylase proenzyme 2 OS=Arabidopsis thaliana OX=3702 GN=SAMDC2 PE=2 SV=1	T	Signal transduction mechanisms	hypothetical protein F2Q69_00000670 [Brassica cretica]
gene_Bol029282	64	176	127	11	16	17	0.807998	1.96221	1.88021	0.15508	0.201235	0.201831	7.95919e-10	-3.27759	down	--	--	Molecular Function: protein kinase activity (GO:0004672);; Molecular Function: ATP binding (GO:0005524);;	K17609|4.4e-84|cic:CICLE_v10010213mg|K17609 nucleoredoxin [EC:1.8.1.8] | (RefSeq) hypothetical protein	--	--	--	Universal stress protein family	U-box domain-containing protein 51 OS=Arabidopsis thaliana OX=3702 GN=PUB51 PE=2 SV=2	T	Signal transduction mechanisms	unnamed protein product [Brassica oleracea]
gene_Bol031437	43	104	54	644	861	1152	1.25577	2.66913	1.82379	21.3008	25.9001	33.1431	9.70364e-25	3.50914	up	--	--	--	K00993|2.0e-113|bna:106453259|K00993 ethanolaminephosphotransferase [EC:2.7.8.1] | (RefSeq) uncharacterized protein LOC106453259	Phosphonate and phosphinate metabolism (ko00440);; Glycerophospholipid metabolism (ko00564);; Ether lipid metabolism (ko00565)	--	--	Protein of unknown function (DUF1262)	--	S	Function unknown	PREDICTED: uncharacterized protein LOC106307992 [Brassica oleracea var. oleracea]
gene_Bol035942	3865	5900	3343	2105	3326	1587	81.6719	109.251	81.8581	50.0677	71.9345	32.8259	0.00359676	-1.09123	down	[QV]	Secondary metabolites biosynthesis, transport and catabolism;; Defense mechanisms	Molecular Function: monooxygenase activity (GO:0004497);; Molecular Function: iron ion binding (GO:0005506);; Cellular Component: mitochondrion (GO:0005739);; Cellular Component: chloroplast thylakoid membrane (GO:0009535);; Biological Process: response to wounding (GO:0009611);; Biological Process: jasmonic acid biosynthetic process (GO:0009695);; Biological Process: response to jasmonic acid (G…	K01723|2.2e-304|bna:106446378|K01723 hydroperoxide dehydratase [EC:4.2.1.92] | (RefSeq) allene oxide synthase, chloroplastic-like	alpha-Linolenic acid metabolism (ko00592)	--	--	Cytochrome P450	Allene oxide synthase, chloroplastic OS=Arabidopsis thaliana OX=3702 GN=CYP74A PE=1 SV=3	Q	Secondary metabolites biosynthesis, transport and catabolism	hypothetical protein F2Q68_00010374 [Brassica cretica]
gene_Bol023861	31	41	24	7	3	0	1.3537	1.58982	1.18625	0.34894	0.094054	0	0.0020678	-3.42032	down	--	--	Cellular Component: integral component of membrane (GO:0016021);;	K15014|1.9e-08|qsu:112035105|K15014 solute carrier family 29 (equilibrative nucleoside transporter), member 1/2/3 | (RefSeq) equilibrative nucleotide transporter 3-like	--	[O]	Posttranslational modification, protein turnover, chaperones	--	NEP1-interacting protein-like 1 OS=Arabidopsis thaliana OX=3702 GN=ATL27 PE=2 SV=1	O	Posttranslational modification, protein turnover, chaperones	hypothetical protein DY000_02005460 [Brassica cretica]
gene_Bol013192	94	291	106	0	0	0	3.10026	8.39884	4.03639	0	0	0	8.27733e-13	-9.96766	down	--	--	Molecular Function: RNA polymerase II transcription factor activity, sequence-specific DNA binding (GO:0000981);; Molecular Function: core promoter proximal region sequence-specific DNA binding (GO:0000987);; Cellular Component: nucleus (GO:0005634);; Cellular Component: integral component of membrane (GO:0016021);; Biological Process: positive regulation of transcription from RNA polymerase II p…	K09264|1.3e-15|cit:102619676|K09264 MADS-box transcription factor, plant | (RefSeq) truncated transcription factor CAULIFLOWER D-like isoform X1	--	[K]	Transcription	SRF-type transcription factor (DNA-binding and dimerisation domain)	Agamous-like MADS-box protein AGL65 OS=Arabidopsis thaliana OX=3702 GN=AGL65 PE=1 SV=1	K	Transcription	unnamed protein product [Brassica oleracea]
gene_Bol044018	867	1512	781	647	636	503	31.6277	48.3411	33.0027	26.5395	23.7208	17.9605	0.000972202	-1.00798	down	[QV]	Secondary metabolites biosynthesis, transport and catabolism;; Defense mechanisms	Molecular Function: monooxygenase activity (GO:0004497);; Molecular Function: iron ion binding (GO:0005506);; Molecular Function: oxidoreductase activity, acting on paired donors, with incorporation or reduction of molecular oxygen (GO:0016705);; Molecular Function: heme binding (GO:0020037);;	K09588|3.3e-159|boe:106318190|K09588 cytochrome P450 family 90 subfamily A polypeptide 1 [EC:1.14.-.-] | (RefSeq) cytochrome P450 90A1	Brassinosteroid biosynthesis (ko00905)	[QI]	Secondary metabolites biosynthesis, transport and catabolism;; Lipid transport and metabolism	Cytochrome P450	Cytochrome P450 90A1 OS=Arabidopsis thaliana OX=3702 GN=CYP90A1 PE=1 SV=1	Q	Secondary metabolites biosynthesis, transport and catabolism	hypothetical protein F2Q69_00045508 [Brassica cretica]
gene_Bol005417	38	59	66	137	172	176	1.46637	1.98367	2.94889	5.91447	6.76331	6.62428	0.000288156	1.33295	up	--	--	--	--	--	--	--	--	--	S	Function unknown	PREDICTED: uncharacterized protein LOC106327579 [Brassica oleracea var. oleracea]
Brassica_oleracea_newGene_564	10	0	3	290	463	568	0.179957	0	0.056138	6.51279	9.45455	11.0963	2.53377e-20	6.38865	up	[O]	Posttranslational modification, protein turnover, chaperones	Molecular Function: protein binding (GO:0005515);;	K08770|1.9e-128|mtr:MTR_4g088495|K08770 ubiquitin C | (RefSeq) polyubiquitin 3	Ubiquitin mediated proteolysis (ko04120)	[OR]	Posttranslational modification, protein turnover, chaperones;; General function prediction only	Ubiquitin family	Polyubiquitin OS=Nicotiana sylvestris OX=4096 GN=UBI11 PE=2 SV=1	O	Posttranslational modification, protein turnover, chaperones	PREDICTED: polyubiquitin-like [Brassica oleracea var. oleracea]
gene_Bol013918	6	30	0	284	419	460	0.175467	0.832284	0	10.1114	13.5986	14.2867	2.77664e-07	4.88818	up	--	--	Molecular Function: UDP-glycosyltransferase activity (GO:0008194);;	K13691|7.2e-86|dzi:111279386|K13691 pathogen-inducible salicylic acid glucosyltransferase [EC:2.4.1.-] | (RefSeq) UDP-glycosyltransferase 74F2-like	--	[GC]	Carbohydrate transport and metabolism;; Energy production and conversion	UDP-glucoronosyl and UDP-glucosyl transferase	UDP-glycosyltransferase 74E2 OS=Arabidopsis thaliana OX=3702 GN=UGT74E2 PE=1 SV=1	--	--	PREDICTED: UDP-glycosyltransferase 74E2-like [Brassica oleracea var. oleracea]
gene_Bol027110	5	0	0	181	171	190	0.637124	0	0	29.6054	25.3293	26.9197	2.2421e-16	6.52918	up	--	--	Molecular Function: serine-type endopeptidase inhibitor activity (GO:0004867);; Biological Process: response to wounding (GO:0009611);;	K20769|5.5e-07|mesc:110611169|K20769 fatty acid omega-hydroxylase [EC:1.14.-.-] | (RefSeq) cytochrome P450 94A2-like	Cutin, suberine and wax biosynthesis (ko00073)	--	--	Potato inhibitor I family	Proteinase inhibitor OS=Linum usitatissimum OX=4006 PE=1 SV=1	S	Function unknown	glu S.griseus protease inhibitor [Brassica rapa]
gene_Bol024514	13	5	11	162	212	332	0.675677	0.218978	0.645322	9.92511	11.81	17.7548	2.88898e-17	4.33006	up	[K]	Transcription	Molecular Function: DNA binding (GO:0003677);; Biological Process: DNA-templated transcription, initiation (GO:0006352);;	K03120|2.4e-110|bna:106379238|K03120 transcription initiation factor TFIID TATA-box-binding protein | (RefSeq) TATA-box-binding protein 1-like	Basal transcription factors (ko03022)	[K]	Transcription	Transcription factor TFIID (or TATA-binding protein, TBP)	TATA-box-binding protein 1 OS=Arabidopsis thaliana OX=3702 GN=TBP1 PE=1 SV=1	K	Transcription	BnaC02g01920D [Brassica napus]
gene_Bol045556	89	75	69	203	188	231	2.04983	1.50548	1.83633	5.24374	4.43136	5.20777	1.21942e-05	1.18264	up	--	--	Molecular Function: protein binding (GO:0005515);;	K11843|1.8e-10|aip:110267024|K11843 ubiquitin carboxyl-terminal hydrolase 14 [EC:3.4.19.12] | (RefSeq) FBD-associated F-box protein At4g10400-like	--	--	--	Leucine Rich Repeat	F-box/LRR-repeat protein At3g59200 OS=Arabidopsis thaliana OX=3702 GN=At3g59200 PE=2 SV=1	S	Function unknown	hypothetical protein F2Q69_00062146 [Brassica cretica]
gene_Bol044238	171	260	239	10	3	12	4.42219	5.91432	7.19191	0.276969	0.053204	0.292938	8.41149e-25	-4.97738	down	--	--	--	--	--	--	--	Protein of unknown function (DUF620)	--	S	Function unknown	unnamed protein product [Brassica oleracea]
gene_Bol022729	154	123	148	600	521	699	4.07494	2.85059	4.54175	17.9025	14.1321	18.1509	1.1706e-13	1.85196	up	[L]	Replication, recombination and repair	Molecular Function: single-stranded DNA binding (GO:0003697);; Molecular Function: ATP binding (GO:0005524);; Biological Process: DNA repair (GO:0006281);; Biological Process: DNA recombination (GO:0006310);; Molecular Function: DNA-dependent ATPase activity (GO:0008094);;	K03553|2.1e-204|bna:106382431|K03553 recombination protein RecA | (RefSeq) DNA repair protein recA homolog 3, mitochondrial isoform X1	Homologous recombination (ko03440)	[L]	Replication, recombination and repair	recA bacterial DNA recombination protein	DNA repair protein recA homolog 3, mitochondrial OS=Arabidopsis thaliana OX=3702 GN=At2g19490 PE=2 SV=2	L	Replication, recombination and repair	hypothetical protein F2Q70_00029149 [Brassica cretica]
Brassica_oleracea_newGene_1336	12	0	13	133	150	205	0.390497	0	0.491159	5.03811	5.16466	6.77557	1.68585e-05	3.97069	up	--	--	Molecular Function: protein binding (GO:0005515);;	K10523|6.5e-38|boe:106329934|K10523 speckle-type POZ protein | (RefSeq) MATH domain and coiled-coil domain-containing protein At2g42460-like	--	[DR]	Cell cycle control, cell division, chromosome partitioning;; General function prediction only	MATH domain	MATH domain and coiled-coil domain-containing protein At2g42480 OS=Arabidopsis thaliana OX=3702 GN=At2g42480 PE=4 SV=1	S	Function unknown	BnaC04g52800D [Brassica napus]
gene_Bol013378	901	1243	820	3655	4273	3882	27.0324	32.702	28.5127	123.535	131.341	114.11	1.21289e-30	1.78295	up	[IR]	Lipid transport and metabolism;; General function prediction only	Molecular Function: hydrolase activity, acting on ester bonds (GO:0016788);;	K10691|1.4e-39|ats:109762802|K10691 E3 ubiquitin-protein ligase UBR4 [EC:2.3.2.27] | (RefSeq) LOC109762802; auxin transport protein BIG	--	--	--	GDSL-like Lipase/Acylhydrolase	GDSL esterase/lipase 3 OS=Arabidopsis thaliana OX=3702 GN=GLIP3 PE=2 SV=2	S	Function unknown	hypothetical protein F2Q69_00048040 [Brassica cretica]
gene_Bol020532	1117	1059	522	0	2	0	201.663	167.653	109.155	0	0.229309	0	4.66369e-21	-10.6079	down	--	--	Cellular Component: integral component of membrane (GO:0016021);;	--	--	--	--	--	Arabinogalactan protein 23 OS=Arabidopsis thaliana OX=3702 GN=AGP23 PE=1 SV=2	--	--	PREDICTED: arabinogalactan peptide 23 [Brassica oleracea var. oleracea]
gene_Bol017299	371	460	102	82	50	103	23.8768	25.9184	7.56788	5.88465	3.28677	6.45173	0.000296453	-2.17617	down	[H]	Coenzyme transport and metabolism	Molecular Function: hydrolase activity (GO:0016787);;	K07025|1.5e-81|boe:106316152|K07025 putative hydrolase of the HAD superfamily | (RefSeq) LOW QUALITY PROTEIN: uncharacterized protein C24B11.05	--	[R]	General function prediction only	Haloacid dehalogenase-like hydrolase	--	S	Function unknown	PREDICTED: LOW QUALITY PROTEIN: uncharacterized protein C24B11.05 [Brassica oleracea var. oleracea]
gene_Bol008515	411	643	621	240	328	331	5.77514	7.92047	10.118	3.79374	4.71881	4.55272	3.72809e-05	-1.13492	down	--	--	Cellular Component: nucleus (GO:0005634);;	K11446|2.1e-56|nsy:104218212|K11446 [histone H3]-trimethyl-L-lysine4 demethylase [EC:1.14.11.67] | (RefSeq) lysine-specific demethylase 5A isoform X1	--	[R]	General function prediction only	JmjC domain, hydroxylase	Lysine-specific demethylase JMJ706 OS=Oryza sativa subsp. japonica OX=39947 GN=JMJ706 PE=2 SV=1	K	Transcription	unnamed protein product [Brassica oleracea]
gene_Bol025771	114	263	56	0	0	0	7.43299	15.0436	4.21627	0	0	0	1.23032e-11	-9.77324	down	--	--	Biological Process: response to auxin (GO:0009733);;	K14488|2.1e-91|brp:103856463|K14488 SAUR family protein | (RefSeq) auxin-responsive protein SAUR50	Plant hormone signal transduction (ko04075)	--	--	Auxin responsive protein	Auxin-responsive protein SAUR32 OS=Arabidopsis thaliana OX=3702 GN=SAUR32 PE=2 SV=1	S	Function unknown	hypothetical protein F2Q69_00000881 [Brassica cretica]
gene_Bol029161	5478	7996	5411	3527	4468	2826	244.426	312.689	279.736	177.178	204.083	123.436	0.000187197	-1.00418	down	--	--	Biological Process: jasmonic acid biosynthetic process (GO:0009695);; Molecular Function: allene-oxide cyclase activity (GO:0046423);;	K10525|4.2e-136|bna:106362074|K10525 allene oxide cyclase [EC:5.3.99.6] | (RefSeq) allene oxide cyclase 4, chloroplastic	alpha-Linolenic acid metabolism (ko00592)	--	--	Allene oxide cyclase	Allene oxide cyclase 4, chloroplastic OS=Arabidopsis thaliana OX=3702 GN=AOC4 PE=2 SV=1	S	Function unknown	PREDICTED: allene oxide cyclase 4, chloroplastic [Brassica oleracea var. oleracea]
gene_Bol039802	0	0	7	177	187	169	0	0	0.302989	8.467	8.10895	7.02248	3.73477e-10	5.96188	up	[R]	General function prediction only	Molecular Function: chitinase activity (GO:0004568);; Biological Process: carbohydrate metabolic process (GO:0005975);; Biological Process: chitin catabolic process (GO:0006032);; Molecular Function: chitin binding (GO:0008061);; Biological Process: cell wall macromolecule catabolic process (GO:0016998);;	K01183|3.4e-157|bna:106402912|K01183 chitinase [EC:3.2.1.14] | (RefSeq) endochitinase At2g43590-like	Amino sugar and nucleotide sugar metabolism (ko00520)	[R]	General function prediction only	Chitinase class I	Endochitinase At2g43590 OS=Arabidopsis thaliana OX=3702 GN=At2g43590 PE=2 SV=1	L	Replication, recombination and repair	PREDICTED: basic endochitinase CHB4-like [Brassica oleracea var. oleracea]
gene_Bol034726	138	119	151	406	249	509	9.3501	7.03275	11.8031	31.0142	17.2589	33.7796	0.00113826	1.2578	up	--	--	Molecular Function: metal ion binding (GO:0046872);;	K19720|1.6e-11|cvr:CHLNCDRAFT_142094|K19720 collagen type III alpha | (RefSeq) hypothetical protein	--	[R]	General function prediction only	Zn-finger in Ran binding protein and others	--	S	Function unknown	PREDICTED: transcription initiation factor TFIID subunit 15b [Brassica oleracea var. oleracea]
gene_Bol035895	3770	5308	3910	12870	14879	15742	104.002	128.325	124.965	399.703	420.18	425.177	1.48428e-34	1.52215	up	[E]	Amino acid transport and metabolism	Molecular Function: L-aspartate:2-oxoglutarate aminotransferase activity (GO:0004069);; Biological Process: cellular amino acid metabolic process (GO:0006520);; Biological Process: biosynthetic process (GO:0009058);; Molecular Function: pyridoxal phosphate binding (GO:0030170);;	K14454|1.0e-232|bna:106367866|K14454 aspartate aminotransferase, cytoplasmic [EC:2.6.1.1] | (RefSeq) aspartate aminotransferase, cytoplasmic isozyme 1 isoform X1	Arginine biosynthesis (ko00220);; Alanine, aspartate and glutamate metabolism (ko00250);; Cysteine and methionine metabolism (ko00270);; Arginine and proline metabolism (ko00330);; Tyrosine metabolism (ko00350);; Phenylalanine metabolism (ko00360);; Phenylalanine, tyrosine and tryptophan biosynthesis (ko00400);; Carbon fixation in photosynthetic organisms (ko00710);; Isoquinoline alkaloid biosynt…	[E]	Amino acid transport and metabolism	Aminotransferase class I and II	Aspartate aminotransferase, cytoplasmic isozyme 1 OS=Arabidopsis thaliana OX=3702 GN=ASP2 PE=1 SV=2	E	Amino acid transport and metabolism	aspartate aminotransferase, cytoplasmic isozyme 1 isoform X1 [Brassica napus]
gene_Bol020538	7072	12058	5978	3499	4619	3465	81.4881	121.766	79.8138	45.3916	54.4752	39.0895	1.85194e-06	-1.30699	down	--	--	Molecular Function: actin filament binding (GO:0051015);; Biological Process: actin filament bundle assembly (GO:0051017);;	K05768|2.3e-246|cpep:111785129|K05768 gelsolin | (RefSeq) villin-4-like isoform X1	--	[Z]	Cytoskeleton	Gelsolin repeat	Villin-2 OS=Arabidopsis thaliana OX=3702 GN=VLN2 PE=1 SV=2	Z	Cytoskeleton	PREDICTED: villin-2-like [Brassica oleracea var. oleracea]
gene_Bol041557	464	556	381	1483	1254	1841	6.47606	6.80866	6.16397	23.3436	17.9398	25.1911	2.18663e-15	1.48492	up	--	--	Molecular Function: protein binding (GO:0005515);;	K14552|0.0e+00|boe:106301177|K14552 NET1-associated nuclear protein 1 (U3 small nucleolar RNA-associated protein 17) | (RefSeq) WD repeat-containing protein 75-like	Ribosome biogenesis in eukaryotes (ko03008)	[R]	General function prediction only	WD domain, G-beta repeat	--	S	Function unknown	BnaCnng17640D [Brassica napus]
gene_Bol015344	582	695	324	46	60	45	8.55747	8.95546	5.51065	0.749968	0.89725	0.638465	1.37833e-27	-3.60463	down	[R]	General function prediction only	Molecular Function: triglyceride lipase activity (GO:0004806);; Biological Process: lipid catabolic process (GO:0016042);;	K14674|0.0e+00|bna:111204220|K14674 TAG lipase / steryl ester hydrolase / phospholipase A2 / LPA acyltransferase [EC:3.1.1.3 3.1.1.13 3.1.1.4 2.3.1.51] | (RefSeq) triacylglycerol lipase SDP1-like	Steroid biosynthesis (ko00100);; Glycerolipid metabolism (ko00561);; Glycerophospholipid metabolism (ko00564);; Ether lipid metabolism (ko00565);; Arachidonic acid metabolism (ko00590);; Linoleic acid metabolism (ko00591);; alpha-Linolenic acid metabolism (ko00592)	[R]	General function prediction only	Domain of unknown function (DUF3336)	Triacylglycerol lipase SDP1 OS=Arabidopsis thaliana OX=3702 GN=SDP1 PE=1 SV=1	I	Lipid transport and metabolism	triacylglycerol lipase SDP1-like [Brassica napus]
gene_Bol007218	2258	1990	1888	5024	3354	6726	99.5467	76.8974	96.4273	249.408	151.364	290.37	0.000350414	1.05358	up	--	--	Cellular Component: extracellular region (GO:0005576);; Cellular Component: cell wall (GO:0005618);; Biological Process: plant-type cell wall organization (GO:0009664);; Cellular Component: membrane (GO:0016020);;	K20628|1.1e-120|jcu:105640551|K20628 expansin | (RefSeq) expansin-A1	--	--	--	Expansin C-terminal domain	Expansin-A15 OS=Arabidopsis thaliana OX=3702 GN=EXPA15 PE=2 SV=2	S	Function unknown	PREDICTED: expansin-A15-like [Brassica oleracea var. oleracea]
gene_Bol024667	100	52	4429	12	27	0	4.5488	2.05742	234.592	0.578283	1.2495	0	0.00537275	-7.19884	down	[S]	Function unknown	Cellular Component: integral component of membrane (GO:0016021);;	--	--	--	--	Protein of unknown function, DUF599	--	S	Function unknown	hypothetical protein F2Q68_00007220 [Brassica cretica]
gene_Bol043170	85	42	72	252	247	325	3.87494	1.64396	3.79246	12.9582	11.5241	14.5239	1.2827e-05	1.78453	up	[R]	General function prediction only	Molecular Function: protein binding (GO:0005515);; Cellular Component: cellular_component (GO:0005575);; Cellular Component: intracellular (GO:0005622);; Cellular Component: cell (GO:0005623);; Cellular Component: cytoplasm (GO:0005737);; Cellular Component: plasma membrane (GO:0005886);; Biological Process: response to stress (GO:0006950);; Biological Process: defense response (GO:0006952);; Bio…	K14753|2.1e-124|boe:106293319|K14753 guanine nucleotide-binding protein subunit beta-2-like 1 protein | (RefSeq) receptor for activated C kinase 1B	--	[T]	Signal transduction mechanisms	WD domain, G-beta repeat	Receptor for activated C kinase 1B OS=Arabidopsis thaliana OX=3702 GN=RACK1B PE=1 SV=1	T	Signal transduction mechanisms	BnaCnng75080D [Brassica napus]
gene_Bol035484	3007	1753	17	36	39	47	126.13	64.4426	0.781932	1.68604	1.65844	1.91736	0.000654219	-5.49037	down	--	--	Cellular Component: cellular_component (GO:0005575);; Cellular Component: membrane (GO:0016020);; Cellular Component: intrinsic component of membrane (GO:0031224);; Cellular Component: anchored component of membrane (GO:0031225);; Cellular Component: membrane part (GO:0044425);;	--	--	--	--	Fasciclin domain	Fasciclin-like arabinogalactan protein 14 OS=Arabidopsis thaliana OX=3702 GN=FLA14 PE=2 SV=1	S	Function unknown	PREDICTED: fasciclin-like arabinogalactan protein 14 [Brassica oleracea var. oleracea]
gene_Bol014931	646	886	321	285	304	297	13.7445	16.5214	7.91489	6.81093	6.61317	6.18536	0.000679085	-1.2519	down	--	--	Molecular Function: acetylglucosaminyltransferase activity (GO:0008375);; Cellular Component: integral component of membrane (GO:0016021);;	K14780|7.7e-84|dcr:108220614|K14780 ATP-dependent RNA helicase DHX37/DHR1 [EC:3.6.4.13] | (RefSeq) ATP-dependent RNA helicase DEAH13-like isoform X1	--	[G]	Carbohydrate transport and metabolism	Protein of unknown function, DUF604	--	G	Carbohydrate transport and metabolism	uncharacterized protein LOC103861091 [Brassica rapa]
gene_Bol004661	149	116	129	395	319	649	8.661	5.9218	8.6999	25.8936	19.0012	37.0601	1.57313e-05	1.53008	up	--	--	--	--	--	[R]	General function prediction only	Protein of unknown function (DUF1685)	--	S	Function unknown	uncharacterized protein LOC106445692 [Brassica napus]
gene_Bol041022	20	33	23	56	63	115	0.3789	0.559808	0.506488	1.21508	1.24784	2.18966	0.00738908	1.3831	up	--	--	Biological Process: negative regulation of transcription, DNA-templated (GO:0045892);;	--	--	[T]	Signal transduction mechanisms	MA3 domain	MA3 DOMAIN-CONTAINING TRANSLATION REGULATORY FACTOR 3 OS=Arabidopsis thaliana OX=3702 GN=MRF3 PE=1 SV=1	T	Signal transduction mechanisms	BnaC05g03970D [Brassica napus]
gene_Bol024555	219	86	383	73	63	71	10.485	3.58505	21.2917	3.91069	3.06336	3.3037	0.00282836	-2.02898	down	--	--	Molecular Function: DNA binding (GO:0003677);; Cellular Component: nucleus (GO:0005634);; Biological Process: regulation of transcription, DNA-templated (GO:0006355);;	K00521|3.4e-07|cmos:111447866|K00521 ferric-chelate reductase [EC:1.16.1.7] | (RefSeq) ferric reduction oxidase 7, chloroplastic-like	--	--	--	No apical meristem (NAM) protein	NAC domain-containing protein 79 OS=Arabidopsis thaliana OX=3702 GN=NAC079 PE=2 SV=1	K	Transcription	NAC domain-containing protein 79 [Brassica napus]
Brassica_oleracea_newGene_7269	208	448	165	0	0	0	10.1417	19.1217	9.29836	0	0	0	8.67261e-16	-10.7172	down	--	--	Cellular Component: extracellular region (GO:0005576);; Biological Process: rejection of self pollen (GO:0060320);;	--	--	--	--	Plant self-incompatibility protein S1	S-protein homolog 14 OS=Arabidopsis thaliana OX=3702 GN=SPH14 PE=2 SV=1	--	--	BnaCnng48030D [Brassica napus]
gene_Bol040957	530	1023	597	153	278	270	15.9496	26.9811	20.8043	5.16485	8.54856	7.95475	1.93124e-08	-1.83234	down	--	--	Cellular Component: Golgi membrane (GO:0000139);; Biological Process: protein glycosylation (GO:0006486);; Cellular Component: integral component of membrane (GO:0016021);; Molecular Function: transferase activity, transferring glycosyl groups (GO:0016757);;	K20855|1.0e-215|boe:106343822|K20855 beta-1,3-galactosyltransferase 1/2/3/4/5/7/8 [EC:2.4.1.-] | (RefSeq) probable beta-1,3-galactosyltransferase 2 isoform X1	--	[G]	Carbohydrate transport and metabolism	Galactosyltransferase	Probable beta-1,3-galactosyltransferase 2 OS=Arabidopsis thaliana OX=3702 GN=B3GALT2 PE=2 SV=1	G	Carbohydrate transport and metabolism	BnaC05g03190D [Brassica napus]
gene_Bol022715	343	313	267	807	794	1012	14.1006	11.2672	12.7239	37.3997	33.4658	40.7816	1.26158e-12	1.26626	up	--	--	Molecular Function: DNA binding (GO:0003677);; Molecular Function: zinc ion binding (GO:0008270);;	K15263|2.7e-149|boe:106303827|K15263 cell growth-regulating nucleolar protein | (RefSeq) UBP1-associated proteins 1C isoform X1	--	[D]	Cell cycle control, cell division, chromosome partitioning	LYAR-type C2HC zinc finger	UBP1-associated proteins 1C OS=Arabidopsis thaliana OX=3702 GN=UBA1C PE=3 SV=2	D	Cell cycle control, cell division, chromosome partitioning	unnamed protein product [Brassica oleracea]
gene_Bol005539	1124	1494	397	28	27	24	33.2878	38.7878	13.6007	0.911603	0.808447	0.67634	2.7161e-31	-5.42793	down	[Z]	Cytoskeleton	Molecular Function: ATP binding (GO:0005524);; Cellular Component: cytoplasm (GO:0005737);; Cellular Component: cytoskeleton (GO:0005856);;	K10355|1.2e-219|bna:106392899|K10355 actin, other eukaryote | (RefSeq) actin-1-like	--	[Z]	Cytoskeleton	Actin	Actin-1 OS=Arabidopsis thaliana OX=3702 GN=ACT1 PE=1 SV=1	Z	Cytoskeleton	unnamed protein product [Brassica oleracea]
gene_Bol008420	122	114	105	317	287	390	4.20131	3.42365	4.18257	12.2617	10.1056	13.1361	1.13629e-08	1.30716	up	[O]	Posttranslational modification, protein turnover, chaperones	Molecular Function: ATP binding (GO:0005524);; Biological Process: protein folding (GO:0006457);; Biological Process: response to heat (GO:0009408);; Molecular Function: heat shock protein binding (GO:0031072);; Molecular Function: metal ion binding (GO:0046872);; Molecular Function: unfolded protein binding (GO:0051082);;	K03686|8.0e-47|zju:107424521|K03686 molecular chaperone DnaJ | (RefSeq) chaperone protein dnaJ GFA2, mitochondrial	--	[O]	Posttranslational modification, protein turnover, chaperones	DnaJ C terminal domain	Chaperone protein dnaJ 1, mitochondrial OS=Arabidopsis thaliana OX=3702 GN=ATJ1 PE=2 SV=2	O	Posttranslational modification, protein turnover, chaperones	chaperone protein dnaJ 1, mitochondrial-like isoform X2 [Brassica napus]
gene_Bol025252	242	300	106	76	103	82	4.5688	4.97074	2.31236	1.61939	1.99409	1.51608	0.000870515	-1.50268	down	[I]	Lipid transport and metabolism	Molecular Function: iron ion binding (GO:0005506);; Biological Process: lipid biosynthetic process (GO:0008610);; Cellular Component: integral component of membrane (GO:0016021);; Molecular Function: oxidoreductase activity (GO:0016491);;	K15404|0.0e+00|boe:106339989|K15404 aldehyde decarbonylase [EC:4.1.99.5] | (RefSeq) protein CER1-like 2 isoform X1	Cutin, suberine and wax biosynthesis (ko00073)	--	--	WAX2 C-terminal domain	Protein CER1-like 2 OS=Arabidopsis thaliana OX=3702 GN=At2g37700 PE=2 SV=1	S	Function unknown	PREDICTED: protein CER1-like 2 isoform X1 [Brassica oleracea var. oleracea]
gene_Bol023200	537	715	261	195	216	295	13.9116	16.2262	7.83579	5.67153	5.71858	7.47015	0.000742465	-1.30282	down	--	--	Biological Process: signal transduction (GO:0007165);;	K20642|1.4e-110|lja:Lj3g3v1182350.1|K20642 Rho GTPase-activating protein 22/24/25 | (RefSeq) Lj3g3v1182350.1; -	--	[T]	Signal transduction mechanisms	RhoGAP domain	Rho GTPase-activating protein 4 OS=Arabidopsis thaliana OX=3702 GN=ROPGAP4 PE=2 SV=1	T	Signal transduction mechanisms	unnamed protein product [Brassica oleracea]
gene_Bol023226	1329	2123	1941	433	523	536	45.1069	63.1194	76.3121	16.5212	18.1629	17.8092	5.13723e-21	-2.08479	down	--	--	Molecular Function: peroxidase activity (GO:0004601);; Cellular Component: extracellular region (GO:0005576);; Biological Process: response to oxidative stress (GO:0006979);; Molecular Function: heme binding (GO:0020037);; Biological Process: hydrogen peroxide catabolic process (GO:0042744);; Molecular Function: metal ion binding (GO:0046872);;	K00430|6.4e-185|bna:106376904|K00430 peroxidase [EC:1.11.1.7] | (RefSeq) peroxidase 30	Phenylpropanoid biosynthesis (ko00940)	--	--	Peroxidase	Peroxidase 30 OS=Arabidopsis thaliana OX=3702 GN=PER30 PE=1 SV=1	Q	Secondary metabolites biosynthesis, transport and catabolism	PREDICTED: peroxidase 30 [Brassica oleracea var. oleracea]
gene_Bol008891	610	772	62	19	19	9	42.6686	47.3448	5.02365	1.48797	1.29751	0.592628	7.53535e-10	-5.07867	down	--	--	Biological Process: embryo development ending in seed dormancy (GO:0009793);;	--	--	--	--	Late embryogenesis abundant (LEA) group 1	Late embryogenesis abundant protein 46 OS=Arabidopsis thaliana OX=3702 GN=LEA46 PE=2 SV=1	S	Function unknown	late embryogenesis abundant protein 46-like [Brassica napus]
gene_Bol035028	186	148	188	0	0	0	3.76539	2.61157	4.40508	0	0	0	8.81567e-15	-10.133	down	[M]	Cell wall/membrane/envelope biogenesis	Molecular Function: protein kinase activity (GO:0004672);; Molecular Function: ATP binding (GO:0005524);;	K08835|3.7e-310|bna:106404637|K08835 serine/threonine-protein kinase OSR1/STK39 [EC:2.7.11.1] | (RefSeq) serine/threonine-protein kinase BLUS1-like	--	[T]	Signal transduction mechanisms	Protein kinase domain	Serine/threonine-protein kinase BLUS1 OS=Arabidopsis thaliana OX=3702 GN=BLUS1 PE=1 SV=1	T	Signal transduction mechanisms	serine/threonine-protein kinase BLUS1-like [Brassica napus]
Brassica_oleracea_newGene_6041	194	64	76	5	25	35	3.97654	1.13702	1.81291	0.144527	0.493607	0.665326	0.00204746	-2.65809	down	[O]	Posttranslational modification, protein turnover, chaperones	Molecular Function: ATP binding (GO:0005524);; Biological Process: protein refolding (GO:0042026);;	K04077|3.6e-31|bna:111213598|K04077 chaperonin GroEL | (RefSeq) ruBisCO large subunit-binding protein subunit beta, chloroplastic-like isoform X1	RNA degradation (ko03018)	[O]	Posttranslational modification, protein turnover, chaperones	--	RuBisCO large subunit-binding protein subunit beta, chloroplastic OS=Brassica napus OX=3708 PE=2 SV=1	O	Posttranslational modification, protein turnover, chaperones	ruBisCO large subunit-binding protein subunit beta, chloroplastic-like isoform X1 [Brassica napus]
gene_Bol036910	53	55	36	84	185	242	2.17253	1.99557	1.73557	3.89547	7.85307	9.8396	0.00150007	1.57842	up	--	--	Cellular Component: integral component of membrane (GO:0016021);;	K19038|3.5e-24|pop:7494602|K19038 E3 ubiquitin-protein ligase ATL41 [EC:2.3.2.27] | (RefSeq) E3 ubiquitin-protein ligase ATL41	--	[O]	Posttranslational modification, protein turnover, chaperones	Ring finger domain	RING-H2 finger protein ATL2 OS=Arabidopsis thaliana OX=3702 GN=ATL2 PE=2 SV=2	O	Posttranslational modification, protein turnover, chaperones	BnaCnng40210D [Brassica napus]
gene_Bol025248	91	137	106	43	67	36	6.04026	8.01517	8.21797	3.18053	4.58563	2.31799	0.00122558	-1.40473	down	--	--	Biological Process: response to red or far red light (GO:0009639);;	--	--	[U]	Intracellular trafficking, secretion, and vesicular transport	--	Protein FAR-RED ELONGATED HYPOCOTYL 1 OS=Arabidopsis thaliana OX=3702 GN=FHY1 PE=1 SV=1	K	Transcription	hypothetical protein F2Q69_00017559 [Brassica cretica]
gene_Bol015053	32	27	26	76	70	77	1.16311	0.840036	1.06475	3.11181	2.5839	2.71902	0.00461776	1.16107	up	--	--	Cellular Component: integral component of membrane (GO:0016021);;	--	--	--	--	Late embryogenesis abundant protein	--	S	Function unknown	PREDICTED: uncharacterized protein LOC106328921 [Brassica oleracea var. oleracea]
gene_Bol018187	130	143	64	37	48	61	4.08861	3.95031	2.33657	1.31632	1.52938	1.87973	0.00144259	-1.42362	down	--	--	--	--	--	--	--	--	--	G	Carbohydrate transport and metabolism	unnamed protein product [Brassica oleracea]
gene_Bol018013	2417	6235	607	652	550	723	118.696	268.395	34.5093	36.0368	27.6388	34.7696	0.000425059	-2.40204	down	[P]	Inorganic ion transport and metabolism	Molecular Function: gamma-glutamylcyclotransferase activity (GO:0003839);; Biological Process: glutathione catabolic process (GO:0006751);;	K22596|2.5e-132|bna:106375433|K22596 gamma-glutamylcyclotransferase, plant [EC:4.3.2.9] | (RefSeq) gamma-glutamylcyclotransferase 2-2	Glutathione metabolism (ko00480)	[P]	Inorganic ion transport and metabolism	ChaC-like protein	Gamma-glutamylcyclotransferase 2-2 OS=Arabidopsis thaliana OX=3702 GN=GGCT2;2 PE=1 SV=1	P	Inorganic ion transport and metabolism	PREDICTED: putative glutathione-specific gamma-glutamylcyclotransferase 2 [Brassica oleracea var. oleracea]
Brassica_oleracea_newGene_10174	168	316	113	20	26	54	4.46837	7.35905	3.45674	0.570889	0.696825	1.38644	1.25252e-07	-2.79024	down	--	--	--	--	--	--	--	--	--	--	--	hypothetical protein BRARA_C01999 [Brassica rapa]
gene_Bol043361	8686	11207	4107	13	5	25	635.798	718.929	348.356	1.00439	0.340717	1.73594	3.49987e-83	-9.33693	down	--	--	--	--	--	--	--	--	--	--	--	unnamed protein product [Brassica oleracea]
gene_Bol029975	51	403	787	14879	10421	21301	1.24914	8.64469	22.3412	410.532	261.424	511.131	5.86928e-06	4.94632	up	[GI]	Carbohydrate transport and metabolism;; Lipid transport and metabolism	Molecular Function: enzyme inhibitor activity (GO:0004857);; Molecular Function: pectinesterase activity (GO:0030599);; Biological Process: cell wall modification (GO:0042545);; Molecular Function: aspartyl esterase activity (GO:0045330);; Biological Process: pectin catabolic process (GO:0045490);;	K01051|1.3e-116|ccav:112529175|K01051 pectinesterase [EC:3.1.1.11] | (RefSeq) pectinesterase 2-like	Pentose and glucuronate interconversions (ko00040)	--	--	Pectinesterase	Probable pectinesterase/pectinesterase inhibitor 16 OS=Arabidopsis thaliana OX=3702 GN=PME16 PE=2 SV=1	G	Carbohydrate transport and metabolism	probable pectinesterase/pectinesterase inhibitor 16 [Brassica napus]
gene_Bol045443	65	49	57	315	219	244	2.13389	1.42756	2.19084	11.791	7.4496	7.95913	3.68118e-08	1.95685	up	--	--	Molecular Function: molecular_function (GO:0003674);; Molecular Function: nucleic acid binding (GO:0003676);; Molecular Function: RNA binding (GO:0003723);; Molecular Function: catalytic activity (GO:0003824);; Molecular Function: nuclease activity (GO:0004518);; Molecular Function: endonuclease activity (GO:0004519);; Molecular Function: binding (GO:0005488);; Cellular Component: cellular_compon…	--	--	[R]	General function prediction only	PPR repeat	Pentatricopeptide repeat-containing protein At3g56030, mitochondrial OS=Arabidopsis thaliana OX=3702 GN=At3g56030 PE=1 SV=2	S	Function unknown	pentatricopeptide repeat-containing protein At3g56030, mitochondrial [Brassica napus]
gene_Bol041126	451	589	352	197	203	250	23.2377	26.6417	21.0378	11.4043	10.6856	12.6186	2.02776e-10	-1.31446	down	[R]	General function prediction only	Molecular Function: GTPase activity (GO:0003924);; Molecular Function: GTP binding (GO:0005525);;	K07904|5.4e-116|bna:106391118|K07904 Ras-related protein Rab-11A | (RefSeq) ras-related protein RABA2b	Endocytosis (ko04144)	[U]	Intracellular trafficking, secretion, and vesicular transport	Ras family	Ras-related protein RABA2b OS=Arabidopsis thaliana OX=3702 GN=RABA2B PE=2 SV=2	U	Intracellular trafficking, secretion, and vesicular transport	ras-related protein RABA2b [Brassica rapa]
gene_Bol033056	1004	726	290	203	370	182	61.7867	39.1456	20.6454	14.0492	23.2905	10.9621	0.00364371	-1.62107	down	--	--	--	--	--	--	--	--	--	S	Function unknown	PREDICTED: formin-A-like isoform X1 [Brassica oleracea var. oleracea]
gene_Bol008355	2080	1712	1990	4176	3257	8140	92.4267	66.6512	102.486	208.928	148.186	354.199	0.00241474	1.15704	up	--	--	--	K12173|2.1e-31|gmx:100794341|K12173 BRCA1-A complex subunit BRE | (RefSeq) BRISC and BRCA1-A complex member 2	Homologous recombination (ko03440)	--	--	Thaumatin family	Osmotin-like protein OS=Solanum lycopersicum OX=4081 PE=1 SV=1	O	Posttranslational modification, protein turnover, chaperones	osmotin-like protein [Brassica napus]
Brassica_oleracea_newGene_4934	81	68	23	0	9	9	2.28433	1.72135	0.753462	0	0.253507	0.233511	0.00143293	-3.49902	down	--	--	--	K09338|6.6e-21|bna:106427172|K09338 homeobox-leucine zipper protein | (RefSeq) homeobox-leucine zipper protein HDG12-like	--	--	--	--	Homeobox-leucine zipper protein HDG12 OS=Arabidopsis thaliana OX=3702 GN=HDG12 PE=2 SV=1	--	--	unnamed protein product, partial [Brassica oleracea]
gene_Bol013322	39	51	75	0	0	0	2.93653	3.34891	6.61035	0	0	0	4.54056e-09	-8.47616	down	--	--	--	--	--	--	--	--	Heavy metal-associated isoprenylated plant protein 41 OS=Arabidopsis thaliana OX=3702 GN=HIPP41 PE=3 SV=1	--	--	PREDICTED: uncharacterized protein LOC106299731 [Brassica oleracea var. oleracea]
gene_Bol011479	323	285	224	4	4	6	14.8085	11.4625	11.9	0.162619	0.148801	0.267861	4.13337e-36	-6.12502	down	--	--	Cellular Component: endoplasmic reticulum membrane (GO:0005789);; Cellular Component: integral component of membrane (GO:0016021);;	K20721|5.8e-50|lja:Lj5g3v1975410.1|K20721 reticulon-1 | (RefSeq) Lj5g3v1975410.1; -	--	[U]	Intracellular trafficking, secretion, and vesicular transport	Reticulon	Reticulon-like protein B7 OS=Arabidopsis thaliana OX=3702 GN=RTNLB7 PE=3 SV=2	U	Intracellular trafficking, secretion, and vesicular transport	PREDICTED: reticulon-like protein B7 isoform X3 [Brassica oleracea var. oleracea]
gene_Bol020322	1194	1522	829	608	834	569	44.8543	50.1325	36.0898	25.7261	32.079	20.9247	0.00040745	-1.01716	down	--	--	Molecular Function: DNA binding (GO:0003677);; Cellular Component: nucleus (GO:0005634);;	K08869|1.2e-25|cre:CHLREDRAFT_165812|K08869 aarF domain-containing kinase | (RefSeq) predicted protein	--	[O]	Posttranslational modification, protein turnover, chaperones	Myb-like DNA-binding domain	Transcription factor DIVARICATA OS=Antirrhinum majus OX=4151 GN=DIVARICATA PE=2 SV=1	K	Transcription	PREDICTED: transcription factor DIVARICATA-like [Brassica oleracea var. oleracea]
gene_Bol008170	2296	2667	1683	5556	4861	6555	30.7954	31.3447	26.1503	83.8983	66.7442	86.0799	2.63918e-10	1.13505	up	[O]	Posttranslational modification, protein turnover, chaperones	Molecular Function: ATP binding (GO:0005524);; Biological Process: protein folding (GO:0006457);; Cellular Component: chloroplast stroma (GO:0009570);; Molecular Function: unfolded protein binding (GO:0051082);;	K09487|0.0e+00|brp:103849092|K09487 heat shock protein 90kDa beta | (RefSeq) heat shock protein 90-6, mitochondrial isoform X1	Protein processing in endoplasmic reticulum (ko04141);; Plant-pathogen interaction (ko04626)	[O]	Posttranslational modification, protein turnover, chaperones	Hsp90 protein	Heat shock protein 90-6, mitochondrial OS=Arabidopsis thaliana OX=3702 GN=HSP90-6 PE=1 SV=1	O	Posttranslational modification, protein turnover, chaperones	unnamed protein product [Brassica rapa]
gene_Bol022530	350	349	303	960	687	1121	4.88774	4.27636	4.90819	15.1205	9.8379	15.3582	3.744e-07	1.2324	up	--	--	--	--	--	--	--	rRNA processing/ribosome biogenesis	--	S	Function unknown	PREDICTED: proline-, glutamic acid- and leucine-rich protein 1-like [Brassica oleracea var. oleracea]
gene_Bol010118	4	3	0	61	97	118	0.090671	0.050128	0	1.95968	2.83322	3.29711	1.65123e-10	5.07009	up	--	--	Molecular Function: protein binding (GO:0005515);;	K21596|1.0e-08|nta:107794376|K21596 calmodulin-binding transcription activator | (RefSeq) uncharacterized LOC107794376	--	--	--	F-box associated domain	Putative F-box protein At1g50870 OS=Arabidopsis thaliana OX=3702 GN=At1g50870 PE=4 SV=1	S	Function unknown	PREDICTED: putative F-box protein At1g50870 [Brassica oleracea var. oleracea]
Brassica_oleracea_newGene_6176	3036	2211	127	0	0	0	349.291	222.967	16.8228	0	0	0	1.52939e-09	-13.4343	down	--	--	Biological Process: defense response (GO:0006952);;	--	--	--	--	S locus-related glycoprotein 1 binding pollen coat protein (SLR1-BP)	--	--	--	unnamed protein product [Brassica oleracea]
gene_Bol013254	544	302	894	163	249	102	21.8223	10.5936	41.5429	7.34025	10.2287	4.00361	0.000864134	-2.02758	down	--	--	Molecular Function: phosphatase activity (GO:0016791);;	K13248|9.2e-161|bna:106356588|K13248 pyridoxal phosphate phosphatase PHOSPHO2 [EC:3.1.3.74] | (RefSeq) inorganic pyrophosphatase 2	Vitamin B6 metabolism (ko00750)	[R]	General function prediction only	Putative Phosphatase	Inorganic pyrophosphatase 2 OS=Arabidopsis thaliana OX=3702 GN=At1g17710 PE=2 SV=1	S	Function unknown	unnamed protein product [Brassica oleracea]
gene_Bol028276	109	270	246	32	72	13	5.31237	11.5405	13.9246	1.72978	3.57416	0.596698	0.000442027	-2.61648	down	[HC]	Coenzyme transport and metabolism;; Energy production and conversion	Molecular Function: FAD binding (GO:0071949);;	--	--	[CR]	Energy production and conversion;; General function prediction only	FAD binding domain	Monooxygenase 1 OS=Arabidopsis thaliana OX=3702 GN=MO1 PE=2 SV=1	C	Energy production and conversion	hypothetical protein F2Q69_00060009 [Brassica cretica]
gene_Bol010692	46	62	87	5	9	34	1.05524	1.2534	2.30593	0.122719	0.207109	0.754493	0.00776979	-2.33236	down	--	--	Cellular Component: spindle (GO:0005819);; Cellular Component: microtubule (GO:0005874);; Biological Process: activation of protein kinase activity (GO:0032147);; Biological Process: regulation of mitotic spindle organization (GO:0060236);;	K16812|1.5e-17|lsv:111917386|K16812 targeting protein for Xklp2 | (RefSeq) protein TPX2	--	--	--	Targeting protein for Xklp2 (TPX2) domain	--	S	Function unknown	PREDICTED: uncharacterized protein LOC106328669 [Brassica oleracea var. oleracea]
gene_Bol011555	32	75	72	5	4	2	0.580095	1.19813	1.51891	0.102555	0.063614	0.03572	5.48877e-08	-4.23574	down	--	--	Molecular Function: 1-phosphatidylinositol binding (GO:0005545);; Cellular Component: clathrin-coated vesicle (GO:0030136);; Molecular Function: clathrin binding (GO:0030276);; Biological Process: clathrin coat assembly (GO:0048268);;	K20043|4.1e-129|mdm:103404957|K20043 clathrin coat assembly protein AP180 | (RefSeq) clathrin coat assembly protein AP180	--	[TU]	Signal transduction mechanisms;; Intracellular trafficking, secretion, and vesicular transport	ANTH domain	Clathrin coat assembly protein AP180 OS=Arabidopsis thaliana OX=3702 GN=AP180 PE=1 SV=1	--	--	PREDICTED: clathrin coat assembly protein AP180-like [Brassica oleracea var. oleracea]
gene_Bol035239	4	10	7	36	35	36	0.113455	0.265463	0.256981	1.33351	1.17119	1.16535	0.00167638	2.13724	up	[IQR]	Lipid transport and metabolism;; Secondary metabolites biosynthesis, transport and catabolism;; General function prediction only	Molecular Function: molecular_function (GO:0003674);; Molecular Function: catalytic activity (GO:0003824);; Cellular Component: cellular_component (GO:0005575);; Cellular Component: intracellular (GO:0005622);; Cellular Component: cell (GO:0005623);; Cellular Component: cytoplasm (GO:0005737);; Cellular Component: plasma membrane (GO:0005886);; Biological Process: biological_process (GO:0008150);…	K19329|6.9e-78|gab:108482939|K19329 WW domain-containing oxidoreductase | (RefSeq) short-chain dehydrogenase TIC 32, chloroplastic-like	--	[Q]	Secondary metabolites biosynthesis, transport and catabolism	short chain dehydrogenase	Short-chain dehydrogenase TIC 32 A, chloroplastic OS=Brassica napus OX=3708 GN=TIC32A PE=2 SV=1	Q	Secondary metabolites biosynthesis, transport and catabolism	PREDICTED: short-chain dehydrogenase TIC 32, chloroplastic isoform X2 [Brassica oleracea var. oleracea]
Brassica_oleracea_newGene_6065	229	268	33	625	870	972	8.27017	8.15893	1.33126	25.7422	32.5154	34.2545	0.00304658	2.035	up	--	--	Cellular Component: nucleus (GO:0005634);; Biological Process: regulation of transcription, DNA-templated (GO:0006355);; Molecular Function: sequence-specific DNA binding (GO:0043565);;	K09338|1.6e-79|bna:106409685|K09338 homeobox-leucine zipper protein | (RefSeq) homeobox-leucine zipper protein ATHB-40	--	[K]	Transcription	Homeodomain	Homeobox-leucine zipper protein ATHB-40 OS=Arabidopsis thaliana OX=3702 GN=ATHB-40 PE=2 SV=3	K	Transcription	PREDICTED: homeobox-leucine zipper protein ATHB-40-like isoform X1 [Brassica oleracea var. oleracea]
gene_Bol031203	1395	4058	255	215	197	99	63.5062	161.889	13.4294	10.9759	9.17999	4.41259	0.00131919	-3.57578	down	--	--	Cellular Component: plasma membrane (GO:0005886);; Biological Process: carbohydrate transport (GO:0008643);; Cellular Component: integral component of membrane (GO:0016021);;	K15382|3.1e-128|bna:106380146|K15382 solute carrier family 50 (sugar transporter) | (RefSeq) bidirectional sugar transporter SWEET4 isoform X1	--	[R]	General function prediction only	Sugar efflux transporter for intercellular exchange	Bidirectional sugar transporter SWEET4 OS=Arabidopsis thaliana OX=3702 GN=SWEET4 PE=1 SV=1	U	Intracellular trafficking, secretion, and vesicular transport	unnamed protein product [Brassica oleracea]
gene_Bol038118	15	9	22	2264	1612	1649	0.186676	0.095175	0.31923	32.2187	20.8594	20.4022	1.70625e-63	6.66921	up	[T]	Signal transduction mechanisms	Molecular Function: ATP binding (GO:0005524);; Cellular Component: integral component of membrane (GO:0016021);; Molecular Function: ATPase activity (GO:0016887);;	K08712|4.9e-46|qsu:112001375|K08712 ATP-binding cassette, subfamily G (WHITE), member 2, SNQ2 | (RefSeq) ABC transporter ATP-binding protein/permease PDR18-like	ABC transporters (ko02010)	[Q]	Secondary metabolites biosynthesis, transport and catabolism	ABC-2 type transporter	ABC transporter G family member 35 OS=Arabidopsis thaliana OX=3702 GN=ABCG35 PE=2 SV=1	Q	Secondary metabolites biosynthesis, transport and catabolism	unnamed protein product [Brassica oleracea]
gene_Bol024327	257	353	198	119	112	138	7.56654	9.14146	6.77834	3.92892	3.38297	3.98696	1.53144e-07	-1.34063	down	--	--	Cellular Component: integral component of membrane (GO:0016021);;	--	--	--	--	--	--	S	Function unknown	PREDICTED: uncharacterized protein LOC106321610 [Brassica oleracea var. oleracea]
gene_Bol022150	62	47	41	130	185	183	0.819868	0.542467	0.62209	1.93646	2.51859	2.37465	1.37758e-05	1.49212	up	--	--	Molecular Function: DNA binding (GO:0003677);;	--	--	--	--	--	--	S	Function unknown	uncharacterized protein LOC106453174 [Brassica napus]
gene_Bol017476	242	318	227	625	564	701	11.1963	12.882	12.1511	32.5328	26.6752	31.7629	1.51188e-09	1.04408	up	--	--	Cellular Component: exosome (RNase complex) (GO:0000178);; Molecular Function: RNA binding (GO:0003723);;	K03681|2.8e-129|bna:111199733|K03681 exosome complex component RRP40 | (RefSeq) putative exosome complex component rrp40	RNA degradation (ko03018)	[J]	Translation, ribosomal structure and biogenesis	KH domain	--	J	Translation, ribosomal structure and biogenesis	unnamed protein product [Brassica oleracea]
gene_Bol030776	298	748	371	69	55	92	2.97861	6.55678	4.29641	0.770716	0.555616	0.894994	7.4791e-14	-2.91177	down	--	--	Molecular Function: microtubule motor activity (GO:0003777);; Molecular Function: ATP binding (GO:0005524);; Biological Process: microtubule-based movement (GO:0007018);; Molecular Function: microtubule binding (GO:0008017);;	K10406|0.0e+00|bna:106427118|K10406 kinesin family member C2/C3 | (RefSeq) kinesin-like protein KIN-14O isoform X2	--	[Z]	Cytoskeleton	Kinesin motor domain	Kinesin-like protein KIN-14O OS=Arabidopsis thaliana OX=3702 GN=KIN14O PE=3 SV=1	Z	Cytoskeleton	kinesin-like protein KIN-14O isoform X2 [Brassica napus]
gene_Bol034247	234	155	178	264	647	1811	5.53052	3.20314	4.87507	7.04497	15.7163	42.0562	0.00402725	1.95321	up	[E]	Amino acid transport and metabolism	Biological Process: polyamine catabolic process (GO:0006598);; Molecular Function: polyamine oxidase activity (GO:0046592);; Molecular Function: flavin adenine dinucleotide binding (GO:0050660);;	K13366|5.2e-273|bna:106431049|K13366 polyamine oxidase [EC:1.5.3.14 1.5.3.16 1.5.3.-] | (RefSeq) polyamine oxidase 1	Arginine and proline metabolism (ko00330);; beta-Alanine metabolism (ko00410)	[Q]	Secondary metabolites biosynthesis, transport and catabolism	Flavin containing amine oxidoreductase	Polyamine oxidase 1 OS=Arabidopsis thaliana OX=3702 GN=PAO1 PE=1 SV=1	Q	Secondary metabolites biosynthesis, transport and catabolism	polyamine oxidase 1 [Brassica napus]
gene_Bol010959	191	209	148	96	104	104	3.40323	3.26657	3.06197	1.91646	1.90343	1.81258	6.92393e-06	-1.07065	down	[T]	Signal transduction mechanisms	Molecular Function: protein kinase activity (GO:0004672);; Molecular Function: calcium ion binding (GO:0005509);; Molecular Function: ATP binding (GO:0005524);; Molecular Function: ATPase activity (GO:0016887);;	K13412|1.9e-299|bna:106389077|K13412 calcium-dependent protein kinase [EC:2.7.11.1] | (RefSeq) calcium-dependent protein kinase 2-like	Plant-pathogen interaction (ko04626)	[T]	Signal transduction mechanisms	Protein kinase domain	Calcium-dependent protein kinase 2 OS=Arabidopsis thaliana OX=3702 GN=CPK2 PE=1 SV=1	T	Signal transduction mechanisms	hypothetical protein DY000_02003897 [Brassica cretica]
Brassica_oleracea_newGene_4355	0	6	0	39	29	168	0	0.108102	0	1.06991	0.718585	4.04619	0.000407817	5.11648	up	--	--	--	--	--	--	--	Protein of unknown function (DUF295)	--	--	--	uncharacterized protein BNAC06G19370D [Brassica napus]
gene_Bol043698	134	351	102	0	3	4	2.66165	6.13962	2.34718	0	0.041675	0.074855	3.69847e-15	-6.57768	down	--	--	Biological Process: regionalization (GO:0003002);; Molecular Function: protein binding (GO:0005515);; Biological Process: response to stress (GO:0006950);; Biological Process: response to osmotic stress (GO:0006970);; Biological Process: cell communication (GO:0007154);; Biological Process: signal transduction (GO:0007165);; Biological Process: multicellular organism development (GO:0007275);; Bi…	K09527|1.7e-108|qsu:111999676|K09527 DnaJ homolog subfamily C member 7 | (RefSeq) TPR repeat-containing thioredoxin TTL1-like	--	[R]	General function prediction only	Tetratricopeptide repeat	Inactive TPR repeat-containing thioredoxin TTL3 OS=Arabidopsis thaliana OX=3702 GN=TTL3 PE=1 SV=2	C	Energy production and conversion	PREDICTED: inactive TPR repeat-containing thioredoxin TTL3-like [Brassica oleracea var. oleracea]
gene_Bol004367	267	453	193	67	109	45	31.441	46.7771	26.297	8.85169	13.0466	5.08289	4.2927e-06	-2.22122	down	--	--	Biological Process: biological_process (GO:0008150);; Biological Process: response to radiation (GO:0009314);; Biological Process: response to light stimulus (GO:0009416);; Biological Process: response to abiotic stimulus (GO:0009628);; Molecular Function: protein dimerization activity (GO:0046983);; Biological Process: response to stimulus (GO:0050896);;	--	--	--	--	Helix-loop-helix DNA-binding domain	Transcription factor PRE6 OS=Arabidopsis thaliana OX=3702 GN=PRE6 PE=1 SV=1	K	Transcription	hypothetical protein F2Q69_00054353 [Brassica cretica]
gene_Bol010650	325	302	147	1554	2529	2822	6.92046	5.64138	3.61843	37.3024	55.2304	58.9268	1.09047e-18	2.93055	up	[QV]	Secondary metabolites biosynthesis, transport and catabolism;; Defense mechanisms	Molecular Function: monooxygenase activity (GO:0004497);; Molecular Function: iron ion binding (GO:0005506);; Cellular Component: integral component of membrane (GO:0016021);; Molecular Function: oxidoreductase activity, acting on paired donors, with incorporation or reduction of molecular oxygen (GO:0016705);; Molecular Function: heme binding (GO:0020037);;	K20770|9.4e-114|gab:108483715|K20770 (+)-delta-cadinene 8-hydroxylase [EC:1.14.-.-] | (RefSeq) flavonoid 3'-monooxygenase-like	--	[Q]	Secondary metabolites biosynthesis, transport and catabolism	Cytochrome P450	Flavonoid 3'-monooxygenase CYP75B137 OS=Crocosmia x crocosmiiflora OX=1053288 GN=CYP75B137 PE=1 SV=1	Q	Secondary metabolites biosynthesis, transport and catabolism	PREDICTED: geraniol 8-hydroxylase-like [Brassica oleracea var. oleracea]
gene_Bol025707	34	28	18	612	538	647	0.50707	0.364532	0.303765	10.4696	8.37639	9.63071	7.27934e-53	4.2672	up	[S]	Function unknown	Molecular Function: translation initiation factor activity (GO:0003743);; Molecular Function: GTPase activity (GO:0003924);; Molecular Function: GTP binding (GO:0005525);;	K02519|0.0e+00|boe:106332979|K02519 translation initiation factor IF-2 | (RefSeq) translation initiation factor IF-2-like	--	[J]	Translation, ribosomal structure and biogenesis	Elongation factor Tu GTP binding domain	Translation initiation factor IF-2, chloroplastic (Fragment) OS=Euglena gracilis OX=3039 GN=INFB PE=2 SV=1	J	Translation, ribosomal structure and biogenesis	unnamed protein product [Brassica oleracea]
gene_Bol036521	331	467	367	1032	1609	1505	12.9974	16.0608	16.6915	45.6474	64.7017	57.8889	1.20356e-13	1.60193	up	[P]	Inorganic ion transport and metabolism	Molecular Function: carbonate dehydratase activity (GO:0004089);; Molecular Function: zinc ion binding (GO:0008270);; Biological Process: carbon utilization (GO:0015976);;	K01673|7.5e-150|boe:106341936|K01673 carbonic anhydrase [EC:4.2.1.1] | (RefSeq) beta carbonic anhydrase 6, mitochondrial isoform X1	Nitrogen metabolism (ko00910)	[P]	Inorganic ion transport and metabolism	Carbonic anhydrase	Beta carbonic anhydrase 6, mitochondrial OS=Arabidopsis thaliana OX=3702 GN=BCA6 PE=2 SV=1	P	Inorganic ion transport and metabolism	hypothetical protein F2Q69_00036499 [Brassica cretica]
gene_Bol009168	736	1084	470	6065	7229	6652	21.0231	27.1243	15.5498	195.097	211.43	186.064	2.65961e-30	2.92912	up	[R]	General function prediction only	Molecular Function: molecular_function (GO:0003674);; Molecular Function: catalytic activity (GO:0003824);; Cellular Component: cellular_component (GO:0005575);; Cellular Component: intracellular (GO:0005622);; Cellular Component: cell (GO:0005623);; Cellular Component: nucleus (GO:0005634);; Cellular Component: cytoplasm (GO:0005737);; Cellular Component: vacuole (GO:0005773);; Cellular Componen…	K03152|2.3e-218|bna:111212067|K03152 protein deglycase [EC:3.5.1.124] | (RefSeq) protein DJ-1 homolog A-like	--	[RV]	General function prediction only;; Defense mechanisms	DJ-1/PfpI family	Protein DJ-1 homolog A OS=Arabidopsis thaliana OX=3702 GN=DJ1A PE=1 SV=1	V	Defense mechanisms	PREDICTED: protein DJ-1 homolog A-like [Brassica oleracea var. oleracea]
gene_Bol019493	101771	105336	45274	45481	51088	42617	1239.01	1123.85	638.661	623.379	636.681	507.97	0.00190788	-1.05405	down	--	--	Molecular Function: carbohydrate binding (GO:0030246);;	--	--	--	--	Jacalin-like lectin domain	Myrosinase-binding protein 2 OS=Arabidopsis thaliana OX=3702 GN=F-ATMBP PE=2 SV=1	--	--	unnamed protein product [Brassica oleracea]
gene_Bol035792	357	501	451	200	220	194	23.9082	29.4432	35.0126	15.0855	15.0708	12.736	7.6519e-09	-1.31538	down	--	--	Biological Process: response to auxin (GO:0009733);;	K14488|1.8e-79|brp:103856463|K14488 SAUR family protein | (RefSeq) auxin-responsive protein SAUR50	Plant hormone signal transduction (ko04075)	--	--	Auxin responsive protein	Auxin-induced protein 15A OS=Glycine max OX=3847 PE=2 SV=1	S	Function unknown	PREDICTED: auxin-responsive protein SAUR71-like [Brassica oleracea var. oleracea]
gene_Bol042467	442	738	875	281	277	240	5.04955	7.39803	11.5991	3.60874	3.23346	2.67883	7.79727e-06	-1.59648	down	--		Molecular Function: protein kinase activity (GO:0004672);; Molecular Function: ATP binding (GO:0005524);; Cellular Component: nucleolus (GO:0005730);; Cellular Component: cytoplasm (GO:0005737);; Biological Process: water transport (GO:0006833);; Biological Process: cellular response to hypoxia (GO:0071456);;	K04424|1.8e-41|han:110929876|K04424 sterile alpha motif and leucine zipper containing kinase AZK [EC:2.7.11.25] | (RefSeq) serine/threonine-protein kinase EDR1-like	--	--	--	Protein tyrosine and serine/threonine kinase	Serine/threonine-protein kinase STY8 OS=Arabidopsis thaliana OX=3702 GN=STY8 PE=1 SV=2	T	Signal transduction mechanisms	PREDICTED: probable serine/threonine-protein kinase DDB_G0267686 [Brassica oleracea var. oleracea]
gene_Bol033280	7	3	11	91	64	94	0.282291	0.081132	0.570126	4.63012	2.96769	4.17336	5.26345e-07	3.30347	up	[IQR]	Lipid transport and metabolism;; Secondary metabolites biosynthesis, transport and catabolism;; General function prediction only	Molecular Function: oxidoreductase activity (GO:0016491);;	K08081|8.2e-129|bna:106450053|K08081 tropinone reductase I [EC:1.1.1.206] | (RefSeq) tropinone reductase homolog At2g29310 isoform X1	Tropane, piperidine and pyridine alkaloid biosynthesis (ko00960)	[R]	General function prediction only	Enoyl-(Acyl carrier protein) reductase	Tropinone reductase homolog At2g29320 OS=Arabidopsis thaliana OX=3702 GN=At2g29320 PE=2 SV=1	Q	Secondary metabolites biosynthesis, transport and catabolism	unnamed protein product, partial [Brassica oleracea]
gene_Bol005884	100	94	45	253	222	355	2.24162	1.85799	1.16717	6.42884	5.12234	7.8331	4.87265e-05	1.57472	up	[M]	Cell wall/membrane/envelope biogenesis	Cellular Component: outer membrane (GO:0019867);;	K07277|1.5e-286|boe:106343889|K07277 outer membrane protein insertion porin family | (RefSeq) uncharacterized protein LOC106343889	--	[R]	General function prediction only	Omp85 superfamily domain	--	M	Cell wall/membrane/envelope biogenesis	PREDICTED: uncharacterized protein LOC106343889 [Brassica oleracea var. oleracea]
gene_Bol017651	668	666	588	332	367	417	24.6871	21.5427	25.1523	13.7865	13.8852	15.0613	1.00142e-11	-1.0189	down	--	--	Molecular Function: structural molecule activity (GO:0005198);; Biological Process: protein transport (GO:0015031);;	K14004|2.7e-137|bna:111205436|K14004 protein transport protein SEC13 | (RefSeq) protein transport protein SEC13 homolog B-like	RNA transport (ko03013);; Protein processing in endoplasmic reticulum (ko04141)	[U]	Intracellular trafficking, secretion, and vesicular transport	WD domain, G-beta repeat	Protein transport protein SEC13 homolog A OS=Arabidopsis thaliana OX=3702 GN=SEC13A PE=1 SV=1	U	Intracellular trafficking, secretion, and vesicular transport	protein transport protein SEC13 homolog B-like [Brassica napus]
gene_Bol026699	154	288	630	1032	1258	2099	6.407	10.4912	30.3523	48.3679	53.5968	85.5373	0.00456079	1.73231	up	--	--	--	--	--	[R]	General function prediction only	C2H2-type zinc finger	Zinc finger protein AZF2 OS=Arabidopsis thaliana OX=3702 GN=AZF2 PE=2 SV=1	S	Function unknown	PREDICTED: zinc finger protein AZF2-like [Brassica oleracea var. oleracea]
gene_Bol038427	69	38	162	435	477	640	1.8664	0.884048	5.09279	13.3136	13.2651	17.0269	0.000401079	2.21706	up	--	--	--	--	--	--	--	gag-polypeptide of LTR copia-type	--	--	--	unnamed protein product [Brassica oleracea]
gene_Bol013121	35	17	74	416	818	1260	1.31985	0.55976	3.20946	17.7047	31.6646	46.6761	3.88821e-10	3.97502	up	--	--	Molecular Function: molecular_function (GO:0003674);; Molecular Function: binding (GO:0005488);; Molecular Function: protein binding (GO:0005515);; Cellular Component: cellular_component (GO:0005575);; Cellular Component: intracellular (GO:0005622);; Cellular Component: cell (GO:0005623);; Cellular Component: cytoplasm (GO:0005737);; Biological Process: protein folding (GO:0006457);; Biological P…	K13206|1.1e-13|aly:9315148|K13206 coiled-coil domain-containing protein 55 | (RefSeq) nuclear speckle splicing regulatory protein 1	--	[T]	Signal transduction mechanisms	CS domain	Protein BOBBER 1 OS=Arabidopsis thaliana OX=3702 GN=BOB1 PE=1 SV=1	T	Signal transduction mechanisms	hypothetical protein F2Q69_00034278 [Brassica cretica]
gene_Bol028216	840	1648	1045	379	731	226	26.1819	45.048	37.759	13.2848	23.3184	6.88044	0.00224672	-1.58879	down	--	--	Cellular Component: integral component of membrane (GO:0016021);; Molecular Function: transmembrane transporter activity (GO:0022857);;	--	--	--	--	EamA-like transporter family	WAT1-related protein At4g16620 OS=Arabidopsis thaliana OX=3702 GN=At4g16620 PE=2 SV=1	S	Function unknown	WAT1-related protein At4g16620 [Brassica napus]
gene_Bol005448	404	286	517	205	179	186	17.2648	10.6829	25.5842	9.85303	7.83007	7.74659	0.000601449	-1.34048	down	--	--	Molecular Function: hydrolase activity, acting on ester bonds (GO:0016788);;	K16280|3.0e-28|csat:104750588|K16280 E3 ubiquitin-protein ligase RGLG [EC:2.3.2.27] | (RefSeq) E3 ubiquitin-protein ligase RGLG2-like isoform X1	--	--	--	GDSL-like Lipase/Acylhydrolase	GDSL esterase/lipase At5g03610 OS=Arabidopsis thaliana OX=3702 GN=At5g03610 PE=2 SV=1	S	Function unknown	GDSL esterase/lipase At5g03610-like [Brassica napus]
gene_Bol014217	221	167	250	485	382	770	3.95471	2.6207	5.1755	9.77034	6.99529	13.4961	0.0067124	1.08658	up	--	--	Molecular Function: calmodulin binding (GO:0005516);;	--	--	--	--	Calmodulin binding protein-like	Calmodulin-binding protein 60 B OS=Arabidopsis thaliana OX=3702 GN=CBP60B PE=2 SV=1	S	Function unknown	calmodulin-binding protein 60 B-like [Brassica napus]
gene_Bol025711	15	8	13	50	96	63	0.666387	0.321966	0.655453	2.61381	4.59486	2.87085	0.000198029	2.28591	up	--	--	Biological Process: intracellular protein transport (GO:0006886);; Biological Process: vesicle-mediated transport (GO:0016192);; Biological Process: protein ubiquitination (GO:0016567);; Molecular Function: ubiquitin protein ligase activity (GO:0061630);;	K16281|3.3e-82|brp:103858600|K16281 RING-H2 zinc finger protein RHA1 | (RefSeq) E3 ubiquitin-protein ligase RHA1B	--	[O]	Posttranslational modification, protein turnover, chaperones	Ring finger domain	E3 ubiquitin-protein ligase RHA1B OS=Arabidopsis thaliana OX=3702 GN=RHA1B PE=2 SV=1	U	Intracellular trafficking, secretion, and vesicular transport	hypothetical protein DY000_02003047 [Brassica cretica]
gene_Bol025151	64	103	58	179	226	230	3.28239	4.65579	3.45484	10.4265	11.9807	11.6335	9.60316e-06	1.28404	up	--	--	Biological Process: response to acid chemical (GO:0001101);; Molecular Function: protein kinase activity (GO:0004672);; Molecular Function: ATP binding (GO:0005524);; Cellular Component: cellular_component (GO:0005575);; Cellular Component: cell (GO:0005623);; Cellular Component: plasma membrane (GO:0005886);; Biological Process: response to stress (GO:0006950);; Biological Process: defense respo…	--	--	--	--	Legume lectin domain	L-type lectin-domain containing receptor kinase IV.2 OS=Arabidopsis thaliana OX=3702 GN=LECRK42 PE=2 SV=1	T	Signal transduction mechanisms	PREDICTED: L-type lectin-domain containing receptor kinase IV.2 [Brassica oleracea var. oleracea]
gene_Bol024335	4	7	3	76	1127	13261	0.31735	0.494057	0.276147	7.96875	107.675	1211.83	1.64477e-08	9.71121	up	--	--	--	--	--	--	--	Tapetum specific protein TAP35/TAP44	--	S	Function unknown	uncharacterized protein BNAC07G36380D [Brassica napus]
gene_Bol020132	2	0	3	70	78	145	0.129295	0	0.186557	5.85132	5.96205	10.6138	3.42422e-10	5.59478	up	--	--	--	K13993|3.2e-35|bna:106409726|K13993 HSP20 family protein | (RefSeq) 14.7 kDa heat shock protein	Protein processing in endoplasmic reticulum (ko04141)	--	--	Hsp20/alpha crystallin family	14.7 kDa heat shock protein OS=Arabidopsis thaliana OX=3702 GN=HSP14.7 PE=2 SV=1	--	--	14.7 kDa heat shock protein-like [Brassica napus]
gene_Bol012023	975	1246	934	8557	10152	13480	30.2391	33.8784	33.5592	298.879	322.425	409.456	2.04841e-84	3.11675	up	[H]	Coenzyme transport and metabolism	Molecular Function: alternative oxidase activity (GO:0009916);; Cellular Component: integral component of membrane (GO:0016021);; Molecular Function: metal ion binding (GO:0046872);; Cellular Component: respiratory chain (GO:0070469);; Molecular Function: ubiquinol:oxygen oxidoreductase activity (GO:0102721);;	K17893|1.8e-209|bna:106388251|K17893 ubiquinol oxidase [EC:1.10.3.11] | (RefSeq) ubiquinol oxidase 1a, mitochondrial	--	--	--	Alternative oxidase	Ubiquinol oxidase 1a, mitochondrial OS=Arabidopsis thaliana OX=3702 GN=AOX1A PE=1 SV=2	C	Energy production and conversion	ubiquinol oxidase 1a, mitochondrial [Brassica napus]
gene_Bol040232	32	13	35	160	127	287	0.583821	0.209598	0.741547	3.33997	2.40655	5.22846	1.72979e-05	2.54749	up	--	--	--	K07562|1.6e-21|thj:104805980|K07562 nonsense-mediated mRNA decay protein 3 | (RefSeq) 60S ribosomal export protein NMD3-like	Ribosome biogenesis in eukaryotes (ko03008);; RNA transport (ko03013)	--	--	Family of unknown function (DUF577)	--	S	Function unknown	uncharacterized protein LOC106435491 [Brassica napus]
gene_Bol007277	63	68	144	27077	27992	38084	1.13083	1.06807	3.02797	553.379	520.147	676.861	3.18247e-104	8.12453	up	[Q]	Secondary metabolites biosynthesis, transport and catabolism	Biological Process: lipid metabolic process (GO:0006629);; Molecular Function: fatty-acyl-CoA reductase (alcohol-forming) activity (GO:0080019);;	K13356|0.0e+00|boe:106293620|K13356 alcohol-forming fatty acyl-CoA reductase [EC:1.2.1.84] | (RefSeq) fatty acyl-CoA reductase 2	Cutin, suberine and wax biosynthesis (ko00073);; Peroxisome (ko04146)	[I]	Lipid transport and metabolism	Male sterility protein	Fatty acyl-CoA reductase 2, chloroplastic OS=Arabidopsis thaliana OX=3702 GN=FAR2 PE=1 SV=2	I	Lipid transport and metabolism	PREDICTED: fatty acyl-CoA reductase 2 [Brassica oleracea var. oleracea]
gene_Bol008642	266	318	203	151	133	121	8.09827	8.48263	7.15817	5.16467	4.15112	3.60457	1.9402e-05	-1.16325	down	--	--	Cellular Component: protein phosphatase type 2A complex (GO:0000159);; Biological Process: signal transduction (GO:0007165);; Molecular Function: protein phosphatase regulator activity (GO:0019888);;	K11584|1.6e-192|boe:106300352|K11584 serine/threonine-protein phosphatase 2A regulatory subunit B' | (RefSeq) serine/threonine protein phosphatase 2A 57 kDa regulatory subunit B' epsilon isoform-like	mRNA surveillance pathway (ko03015)	[T]	Signal transduction mechanisms	Protein phosphatase 2A regulatory B subunit (B56 family)	Serine/threonine protein phosphatase 2A 57 kDa regulatory subunit B' epsilon isoform OS=Arabidopsis thaliana OX=3702 GN=B'EPSILON PE=2 SV=1	T	Signal transduction mechanisms	PREDICTED: serine/threonine protein phosphatase 2A 57 kDa regulatory subunit B' epsilon isoform-like [Brassica oleracea var. oleracea]
gene_Bol018908	399	296	74	4	2	3	38.5152	25.0097	8.23295	0.371055	0.177261	0.189084	8.67261e-16	-6.61141	down	--	--	Molecular Function: cysteine-type endopeptidase inhibitor activity (GO:0004869);;	K13899|9.8e-16|pmum:103326979|K13899 cystatin-C | (RefSeq) cysteine proteinase inhibitor 1	--	--	--	Aspartic acid proteinase inhibitor	Cysteine proteinase inhibitor 5 OS=Arabidopsis thaliana OX=3702 GN=CYS5 PE=2 SV=2	G	Carbohydrate transport and metabolism	cysteine proteinase inhibitor 5 [Brassica napus]
gene_Bol034297	203	134	180	1010	742	1024	2.35674	1.36178	2.42219	13.2098	8.81442	11.6458	8.56941e-13	2.17661	up	[J]	Translation, ribosomal structure and biogenesis	Molecular Function: RNA binding (GO:0003723);; Molecular Function: polyribonucleotide nucleotidyltransferase activity (GO:0004654);; Biological Process: RNA processing (GO:0006396);; Biological Process: mRNA catabolic process (GO:0006402);;	K00962|0.0e+00|bna:106416607|K00962 polyribonucleotide nucleotidyltransferase [EC:2.7.7.8] | (RefSeq) polyribonucleotide nucleotidyltransferase 2, mitochondrial	RNA degradation (ko03018)	[R]	General function prediction only	3' exoribonuclease family, domain 1	Polyribonucleotide nucleotidyltransferase 2, mitochondrial OS=Arabidopsis thaliana OX=3702 GN=PNP2 PE=2 SV=1	J	Translation, ribosomal structure and biogenesis	polyribonucleotide nucleotidyltransferase 2, mitochondrial [Brassica napus]
gene_Bol038953	14	15	11	43	34	106	1.51153	1.39675	1.34108	5.22718	3.75578	11.2575	0.00590902	1.93562	up	--	--	Molecular Function: fatty acid binding (GO:0005504);; Biological Process: systemic acquired resistance (GO:0009627);;	--	--	--	--	Probable lipid transfer	--	--	--	BnaC09g31850D [Brassica napus]
gene_Bol033362	446	261	146	12	10	34	9.09389	4.66058	3.45006	0.267357	0.208564	0.664092	1.23436e-11	-4.18888	down	--	--	Molecular Function: ATP binding (GO:0005524);; Molecular Function: kinase activity (GO:0016301);;	--	--	--	--	Zeta toxin	Calmodulin calcium-dependent NAD kinase OS=Arabidopsis thaliana OX=3702 GN=NADKC PE=1 SV=1	S	Function unknown	hypothetical protein F2Q68_00027730 [Brassica cretica]
gene_Bol018313	226	65	58	0	0	0	6.89191	1.7409	2.04483	0	0	0	2.87964e-10	-9.55126	down	--	--	Cellular Component: nucleus (GO:0005634);; Molecular Function: zinc ion binding (GO:0008270);;	--	--	[K]	Transcription	CCT motif	Zinc finger protein CONSTANS-LIKE 9 OS=Arabidopsis thaliana OX=3702 GN=COL9 PE=1 SV=1	K	Transcription	PREDICTED: putative zinc finger protein CONSTANS-LIKE 11 isoform X1 [Brassica oleracea var. oleracea]
gene_Bol027242	356	201	78	73	63	57	12.6094	6.23028	3.20348	2.89575	2.28124	1.951	0.00239094	-1.92266	down	[R]	General function prediction only	Cellular Component: integral component of membrane (GO:0016021);; Biological Process: xylan biosynthetic process (GO:0045492);;	K18801|3.4e-42|smo:SELMODRAFT_57632|K18801 glucuronoxylan 4-O-methyltransferase [EC:2.1.1.112] | (RefSeq) hypothetical protein	--	--	--	Polysaccharide biosynthesis	Protein IRX15-LIKE OS=Arabidopsis thaliana OX=3702 GN=IRX15-L PE=2 SV=1	S	Function unknown	PREDICTED: protein IRX15-LIKE [Brassica oleracea var. oleracea]
gene_Bol021856	5	0	0	60	30	76	0.164325	0	0	2.52057	1.12561	2.75094	0.000205521	4.79478	up	[F]	Nucleotide transport and metabolism	Molecular Function: ribonucleoside-diphosphate reductase activity, thioredoxin disulfide as acceptor (GO:0004748);; Molecular Function: ATP binding (GO:0005524);; Biological Process: DNA replication (GO:0006260);;	K10807|2.7e-134|brp:103847573|K10807 ribonucleoside-diphosphate reductase subunit M1 [EC:1.17.4.1] | (RefSeq) ribonucleoside-diphosphate reductase large subunit isoform X2	Purine metabolism (ko00230);; Pyrimidine metabolism (ko00240);; Glutathione metabolism (ko00480)	[F]	Nucleotide transport and metabolism	Ribonucleotide reductase, barrel domain	Ribonucleoside-diphosphate reductase large subunit OS=Arabidopsis thaliana OX=3702 GN=RNR1 PE=1 SV=1	F	Nucleotide transport and metabolism	hypothetical protein DY000_02052349 [Brassica cretica]
gene_Bol019026	642	969	1517	172	616	176	23.3113	30.8632	63.8923	7.0094	22.9004	6.24736	0.00345285	-1.94851	down	[Q]	Secondary metabolites biosynthesis, transport and catabolism	Molecular Function: oxidoreductase activity (GO:0016491);; Molecular Function: metal ion binding (GO:0046872);;	K05933|6.4e-179|bna:106385998|K05933 aminocyclopropanecarboxylate oxidase [EC:1.14.17.4] | (RefSeq) 1-aminocyclopropane-1-carboxylate oxidase 5	Cysteine and methionine metabolism (ko00270)	[QR]	Secondary metabolites biosynthesis, transport and catabolism;; General function prediction only	2OG-Fe(II) oxygenase superfamily	1-aminocyclopropane-1-carboxylate oxidase 5 OS=Arabidopsis thaliana OX=3702 GN=At1g77330 PE=2 SV=1	Q	Secondary metabolites biosynthesis, transport and catabolism	1-aminocyclopropane-1-carboxylate oxidase 5 [Brassica napus]
gene_Bol020417	688	985	676	0	0	0	104.098	130.637	118.451	0	0	0	8.17393e-23	-12.2691	down	--	--	--	--	--	--	--	--	--	--	--	hypothetical protein DY000_02002168 [Brassica cretica]
gene_Bol009943	200	141	91	43	24	28	2.17048	1.34138	1.145	0.518909	0.264306	0.293919	2.03594e-06	-2.39303	down	[DZ]	Cell cycle control, cell division, chromosome partitioning;; Cytoskeleton	Molecular Function: metal ion binding (GO:0046872);;	K10615|7.6e-35|mis:MICPUN_60437|K10615 E3 ubiquitin-protein ligase HERC4 [EC:2.3.2.26] | (RefSeq) E3 ubiquitin-protein ligase	Ubiquitin mediated proteolysis (ko04120)	--	--	Regulator of chromosome condensation (RCC1) repeat	PH, RCC1 and FYVE domains-containing protein 1 OS=Arabidopsis thaliana OX=3702 GN=PRAF1 PE=1 SV=1	--	--	hypothetical protein F2Q69_00015640 [Brassica cretica]
gene_Bol044840	2665	3104	1011	542	1160	313	53.1886	54.2948	23.3801	12.1742	23.7057	6.11805	0.0015905	-1.92098	down	[I]	Lipid transport and metabolism	Molecular Function: hydrolase activity (GO:0016787);;	K13464|1.1e-144|bna:106368904|K13464 jasmonate ZIM domain-containing protein | (RefSeq) protein TIFY 10A-like	Plant hormone signal transduction (ko04075)	[V]	Defense mechanisms	alpha/beta hydrolase fold	Probable carboxylesterase 1 OS=Arabidopsis thaliana OX=3702 GN=CXE1 PE=2 SV=1	S	Function unknown	unnamed protein product [Brassica oleracea]
gene_Bol039142	321	529	244	175	236	200	6.95362	10.0473	6.1358	4.27115	5.22353	4.23151	0.00162785	-1.03554	down	--	--	Cellular Component: integral component of membrane (GO:0016021);;	--	--	--	--	Protein of unknown function (DUF616)	Probable hexosyltransferase MUCI70 OS=Arabidopsis thaliana OX=3702 GN=MUCI70 PE=1 SV=1	S	Function unknown	BnaC06g06090D [Brassica napus]
gene_Bol013069	705	409	448	229	324	150	45.3812	23.0603	33.3689	16.5441	21.3442	9.39182	0.00308736	-1.37948	down	--	--	Cellular Component: integral component of membrane (GO:0016021);;	--	--	--	--	Protein of unknown function (DUF1218)	--	S	Function unknown	PREDICTED: uncharacterized protein LOC106309035 [Brassica oleracea var. oleracea]
gene_Bol014241	166	403	183	110	136	152	2.33418	4.96882	2.97107	1.73191	1.95406	2.0887	0.00718242	-1.1123	down	--	--	Molecular Function: 1-phosphatidylinositol binding (GO:0005545);; Cellular Component: clathrin-coated vesicle (GO:0030136);; Molecular Function: clathrin binding (GO:0030276);; Biological Process: clathrin coat assembly (GO:0048268);;	K20044|1.5e-171|bna:106377534|K20044 phosphatidylinositol-binding clathrin assembly protein | (RefSeq) putative clathrin assembly protein At5g57200	--	[TU]	Signal transduction mechanisms;; Intracellular trafficking, secretion, and vesicular transport	ANTH domain	Putative clathrin assembly protein At5g57200 OS=Arabidopsis thaliana OX=3702 GN=At5g57200 PE=3 SV=1	K	Transcription	BnaA02g08290D [Brassica napus]
gene_Bol012089	242	324	257	1626	5783	9060	5.48111	6.42339	6.73202	41.4891	134.206	201.101	1.85619e-15	4.05201	up	--	--	Molecular Function: DNA binding (GO:0003677);; Cellular Component: nucleus (GO:0005634);; Biological Process: transcription initiation from RNA polymerase II promoter (GO:0006367);; Biological Process: positive regulation of transcription elongation from RNA polymerase II promoter (GO:0032968);;	K03138|4.6e-195|bna:106381585|K03138 transcription initiation factor TFIIF subunit alpha | (RefSeq) transcription initiation factor IIF subunit alpha-like isoform X1	Basal transcription factors (ko03022)	[K]	Transcription	Transcription initiation factor IIF, alpha subunit (TFIIF-alpha)	Transcription initiation factor IIF subunit alpha OS=Arabidopsis thaliana OX=3702 GN=RAP74 PE=1 SV=1	K	Transcription	BnaAnng16720D [Brassica napus]
gene_Bol015095	3	0	0	27	32	33	0.085189	0	0	1.28944	1.39271	1.36124	0.000310256	4.69532	up	[HR]	Coenzyme transport and metabolism;; General function prediction only	--	K20802|1.5e-56|ath:AT5G10300|K20802 (R)-mandelonitrile lyase [EC:4.1.2.10] | (RefSeq) MES5; methyl esterase 5	Cyanoamino acid metabolism (ko00460)	--	--	Alpha/beta hydrolase family	Methylesterase 4 OS=Arabidopsis thaliana OX=3702 GN=MES4 PE=1 SV=1	--	--	hypothetical protein DY000_02002895 [Brassica cretica]
gene_Bol015866	4645	6543	2727	2074	2537	2171	84.3154	104.076	57.345	42.3783	47.1436	38.5837	3.94919e-05	-1.22736	down	[J]	Translation, ribosomal structure and biogenesis	Molecular Function: hydrolase activity (GO:0016787);;	K02433|1.9e-44|cre:CHLREDRAFT_188401|K02433 aspartyl-tRNA(Asn)/glutamyl-tRNA(Gln) amidotransferase subunit A [EC:6.3.5.6 6.3.5.7] | (RefSeq) GAT1; glutamyl tRNA amidotransferase, subunit A	Aminoacyl-tRNA biosynthesis (ko00970)	[J]	Translation, ribosomal structure and biogenesis	Amidase	Fatty acid amide hydrolase OS=Arabidopsis thaliana OX=3702 GN=FAAH PE=1 SV=1	J	Translation, ribosomal structure and biogenesis	hypothetical protein F2Q69_00004872 [Brassica cretica]
gene_Bol006385	0	0	3	94	243	415	0	0	0.048246	2.18024	5.16671	8.45899	7.47915e-12	7.66355	up	[C]	Energy production and conversion	Cellular Component: integral component of membrane (GO:0016021);; Molecular Function: oxidoreductase activity (GO:0016491);; Molecular Function: FAD binding (GO:0071949);;	K22395|2.5e-311|bna:106427543|K22395 cinnamyl-alcohol dehydrogenase [EC:1.1.1.195] | (RefSeq) berberine bridge enzyme-like 24 isoform X2	Phenylpropanoid biosynthesis (ko00940)	--	--	FAD binding domain	Berberine bridge enzyme-like 24 OS=Arabidopsis thaliana OX=3702 GN=At5g44380 PE=2 SV=1	C	Energy production and conversion	unnamed protein product [Brassica oleracea]
gene_Bol005881	14	14	3	219	278	407	0.48597	0.448726	0.085103	9.0386	10.43	14.6244	3.97318e-21	4.64137	up	--	--	Molecular Function: DNA binding (GO:0003677);; Molecular Function: transcription factor activity, sequence-specific DNA binding (GO:0003700);; Cellular Component: nucleus (GO:0005634);;	K09286|4.7e-166|bna:106452551|K09286 EREBP-like factor | (RefSeq) dehydration-responsive element-binding protein 2B	--	--	--	AP2 domain	Dehydration-responsive element-binding protein 2B OS=Arabidopsis thaliana OX=3702 GN=DREB2B PE=2 SV=1	K	Transcription	unnamed protein product [Brassica oleracea]
gene_Bol015371	461	549	235	34	13	32	12.3303	12.8891	7.28104	1.02448	0.339027	0.824819	2.21448e-19	-4.17437	down	--	--	Cellular Component: integral component of membrane (GO:0016021);;	K20890|3.6e-44|oeu:111370894|K20890 xylan alpha-glucuronosyltransferase [EC:2.4.1.-] | (RefSeq) UDP-glucuronate:xylan alpha-glucuronosyltransferase 1-like	--	[R]	General function prediction only	Domain of unknown function	Copper transport protein ATX1 OS=Arabidopsis thaliana OX=3702 GN=ATX1 PE=1 SV=2	S	Function unknown	uncharacterized protein LOC106356567 [Brassica napus]
gene_Bol009124	1190	1766	1366	763	989	650	63.7254	82.9335	84.8211	45.9844	54.2483	34.0621	7.62583e-05	-1.05691	down	--	--	Cellular Component: integral component of membrane (GO:0016021);;	--	--	--	--	Late embryogenesis abundant protein	NDR1/HIN1-like protein 12 OS=Arabidopsis thaliana OX=3702 GN=NHL12 PE=2 SV=1	S	Function unknown	PREDICTED: protein YLS9-like [Brassica oleracea var. oleracea]
Brassica_oleracea_newGene_1460	57	91	88	1059	1021	1283	1.13995	1.5915	2.02549	23.9196	21.0131	25.3325	5.22365e-56	3.60042	up	--	--	Molecular Function: transcription factor activity, sequence-specific DNA binding (GO:0003700);; Cellular Component: nucleus (GO:0005634);; Molecular Function: sequence-specific DNA binding (GO:0043565);;	K13424|7.0e-233|boe:106337141|K13424 WRKY transcription factor 33 | (RefSeq) probable WRKY transcription factor 33	MAPK signaling pathway - plant (ko04016);; Plant-pathogen interaction (ko04626)	--	--	WRKY DNA -binding domain	Probable WRKY transcription factor 33 OS=Arabidopsis thaliana OX=3702 GN=WRKY33 PE=1 SV=2	K	Transcription	PREDICTED: probable WRKY transcription factor 33 [Brassica oleracea var. oleracea]
gene_Bol021347	2529	3172	968	0	0	0	353.982	389.109	156.893	0	0	0	4.63808e-26	-13.7465	down	--	--	Molecular Function: calcium ion binding (GO:0005509);;	K13448|1.3e-27|bna:106354412|K13448 calcium-binding protein CML | (RefSeq) polcalcin Bra n 1	Plant-pathogen interaction (ko04626)	[T]	Signal transduction mechanisms	EF hand	Polcalcin Bra r 1 OS=Brassica campestris OX=3711 PE=1 SV=1	--	--	polcalcin Bra r 1 [Brassica rapa]
gene_Bol045718	345	99	343	1401	1377	1842	13.4018	3.34097	15.4128	61.3017	54.784	70.0994	2.99925e-05	2.25847	up	--	--	Molecular Function: intramolecular lyase activity (GO:0016872);;	--	--	--	--	Chalcone isomerase like	Fatty-acid-binding protein 1 OS=Arabidopsis thaliana OX=3702 GN=FAP1 PE=1 SV=1	S	Function unknown	unnamed protein product [Brassica oleracea]
gene_Bol015793	2	0	11	368	3920	11263	0.029671	0	0.19258	6.80219	65.8915	181.09	1.65714e-07	9.8007	up	[T]	Signal transduction mechanisms	Molecular Function: ATP binding (GO:0005524);; Cellular Component: integral component of membrane (GO:0016021);; Molecular Function: ATPase activity (GO:0016887);;	K05681|1.9e-135|nto:104101789|K05681 ATP-binding cassette, subfamily G (WHITE), member 2 | (RefSeq) ABC transporter G family member 9-like	ABC transporters (ko02010)	[Q]	Secondary metabolites biosynthesis, transport and catabolism	ABC-2 type transporter	ABC transporter G family member 26 OS=Arabidopsis thaliana OX=3702 GN=ABCG26 PE=2 SV=2	Q	Secondary metabolites biosynthesis, transport and catabolism	PREDICTED: ABC transporter G family member 26 [Brassica oleracea var. oleracea]
gene_Bol024911	701	637	955	2078	1995	2873	8.37332	6.6683	13.2218	27.9583	24.4069	33.6132	6.9681e-06	1.33308	up	[V]	Defense mechanisms	Molecular Function: ATP binding (GO:0005524);; Cellular Component: integral component of membrane (GO:0016021);; Molecular Function: ATPase activity (GO:0016887);; Molecular Function: ATPase activity, coupled to transmembrane movement of substances (GO:0042626);;	K05643|3.6e-76|han:110885555|K05643 ATP-binding cassette, subfamily A (ABC1), member 3 | (RefSeq) ABC transporter A family member 1 isoform X1	ABC transporters (ko02010)	[IR]	Lipid transport and metabolism;; General function prediction only	ABC-2 family transporter protein	ABC transporter A family member 2 OS=Arabidopsis thaliana OX=3702 GN=ABCA2 PE=2 SV=1	I	Lipid transport and metabolism	PREDICTED: ABC transporter A family member 2 [Brassica oleracea var. oleracea]
gene_Bol023940	30	47	105	475	813	804	2.08279	2.86651	8.5384	37.6631	58.6164	55.3913	1.79374e-09	3.236	up	[J]	Translation, ribosomal structure and biogenesis	Molecular Function: translation elongation factor activity (GO:0003746);; Biological Process: translational frameshifting (GO:0006452);; Molecular Function: ribosome binding (GO:0043022);; Biological Process: positive regulation of translational elongation (GO:0045901);; Biological Process: positive regulation of translational termination (GO:0045905);;	K03263|1.6e-85|bna:106406854|K03263 translation initiation factor 5A | (RefSeq) eukaryotic translation initiation factor 5A-3	--	[J]	Translation, ribosomal structure and biogenesis	Eukaryotic elongation factor 5A hypusine, DNA-binding OB fold	Eukaryotic translation initiation factor 5A-3 OS=Arabidopsis thaliana OX=3702 GN=ELF5A-3 PE=2 SV=1	J	Translation, ribosomal structure and biogenesis	PREDICTED: eukaryotic translation initiation factor 5A-3 [Brassica oleracea var. oleracea]
gene_Bol031124	818	182	919	109	227	205	13.2366	2.57968	17.2223	1.9682	3.74476	3.23282	0.0022762	-2.14073	down	[I]	Lipid transport and metabolism	Molecular Function: transferase activity, transferring acyl groups other than amino-acyl groups (GO:0016747);;	--	--	--	--	Serine aminopeptidase, S33	Acyltransferase-like protein At3g26840, chloroplastic OS=Arabidopsis thaliana OX=3702 GN=At3g26840 PE=1 SV=1	I	Lipid transport and metabolism	acyltransferase-like protein At3g26840, chloroplastic isoform X2 [Brassica napus]
gene_Bol007076	454	594	469	1233	1253	1462	16.2639	18.6767	19.5067	49.8049	46.0294	51.3702	8.67267e-20	1.15451	up	--	--	Biological Process: peptidyl-lysine modification to peptidyl-hypusine (GO:0008612);; Molecular Function: deoxyhypusine monooxygenase activity (GO:0019135);; Molecular Function: metal ion binding (GO:0046872);;	K06072|4.4e-151|bna:106437308|K06072 deoxyhypusine monooxygenase [EC:1.14.99.29] | (RefSeq) deoxyhypusine hydroxylase-like	--	[R]	General function prediction only	HEAT repeats	Deoxyhypusine hydroxylase OS=Arabidopsis thaliana OX=3702 GN=At3g58180 PE=1 SV=1	C	Energy production and conversion	deoxyhypusine hydroxylase-like [Brassica napus]
gene_Bol025817	4	0	5	46	130	128	0.116233	0	0.148747	1.64519	4.23861	3.99095	2.1923e-07	4.77365	up	[C]	Energy production and conversion	Molecular Function: oxidoreductase activity (GO:0016491);;	--	--	[C]	Energy production and conversion	Pyridine nucleotide-disulphide oxidoreductase	--	C	Energy production and conversion	apoptosis-inducing factor 2-like [Brassica napus]
gene_Bol037763	2	4	7	50	53	73	0.029789	0.056388	0.152103	1.10858	1.06638	1.41062	4.76616e-07	3.50711	up	--	--	Cellular Component: nucleus (GO:0005634);;	K11446|2.8e-79|ppp:112274409|K11446 [histone H3]-trimethyl-L-lysine4 demethylase [EC:1.14.11.67] | (RefSeq) putative lysine-specific demethylase JMJ16 isoform X1	--	[R]	General function prediction only	JmjC domain, hydroxylase	Lysine-specific demethylase JMJ18 OS=Arabidopsis thaliana OX=3702 GN=JMJ18 PE=2 SV=1	K	Transcription	PREDICTED: lysine-specific demethylase JMJ18-like [Brassica oleracea var. oleracea]
gene_Bol004835	0	0	0	148	77	88	0	0	0	18.9526	8.92201	9.82325	1.68621e-10	8.94072	up	--	--	Cellular Component: integral component of membrane (GO:0016021);;	K19038|7.9e-51|bna:106431562|K19038 E3 ubiquitin-protein ligase ATL41 [EC:2.3.2.27] | (RefSeq) RING-H2 finger protein ATL40-like	--	[O]	Posttranslational modification, protein turnover, chaperones	Ring finger domain	RING-H2 finger protein ATL40 OS=Arabidopsis thaliana OX=3702 GN=ATL40 PE=2 SV=1	O	Posttranslational modification, protein turnover, chaperones	PREDICTED: RING-H2 finger protein ATL40-like [Brassica oleracea var. oleracea]
gene_Bol026844	0	0	7	94	197	6085	0	0	0.360797	4.78563	9.10708	270.156	0.00111926	9.35907	up	--	--	--	K12173|2.6e-42|gmx:100794341|K12173 BRCA1-A complex subunit BRE | (RefSeq) BRISC and BRCA1-A complex member 2	Homologous recombination (ko03440)	--	--	Thaumatin family	Pathogenesis-related protein 5 OS=Arabidopsis thaliana OX=3702 GN=At1g75040 PE=1 SV=1	O	Posttranslational modification, protein turnover, chaperones	unnamed protein product [Brassica oleracea]
gene_Bol044849	58	156	50	0	0	3	0.908402	2.15898	0.913657	0	0	0.03911	1.20973e-08	-6.65939	down	--	--	--	--	--	[K]	Transcription	--	Agamous-like MADS-box protein AGL65 OS=Arabidopsis thaliana OX=3702 GN=AGL65 PE=1 SV=1	S	Function unknown	unnamed protein product, partial [Brassica oleracea]
gene_Bol025328	546	938	115	31	4	7	13.1884	19.8762	3.20185	0.822976	0.096908	0.162478	4.17363e-09	-5.34853	down	--	--	Biological Process: amino acid transmembrane transport (GO:0003333);; Cellular Component: vacuolar membrane (GO:0005774);; Cellular Component: plasma membrane (GO:0005886);; Molecular Function: amino acid transmembrane transporter activity (GO:0015171);; Cellular Component: integral component of membrane (GO:0016021);;	K15015|2.5e-251|bna:106402868|K15015 solute carrier family 32 (vesicular inhibitory amino acid transporter) | (RefSeq) amino acid transporter AVT1C-like	--	[E]	Amino acid transport and metabolism	Transmembrane amino acid transporter protein	Amino acid transporter AVT1C OS=Arabidopsis thaliana OX=3702 GN=AVT1C PE=1 SV=1	E	Amino acid transport and metabolism	hypothetical protein DY000_02035609 [Brassica cretica]
gene_Bol045161	18	14	6	696	413	550	0.627714	0.41627	0.2484	28.2716	15.2456	19.4496	1.66691e-32	5.24353	up	--	--	--	K15255|1.1e-24|nsy:104233171|K15255 ATP-dependent DNA helicase PIF1 [EC:3.6.4.12] | (RefSeq) ATP-dependent DNA helicase PIF1-like	--	--	--	Ferritin-like domain	Desiccation-related protein PCC13-62 OS=Craterostigma plantagineum OX=4153 PE=2 SV=1	S	Function unknown	PREDICTED: desiccation-related protein PCC13-62 [Brassica oleracea var. oleracea]
gene_Bol026396	657	989	824	341	567	272	5.84798	7.71599	8.49934	3.4178	5.16354	2.36785	0.000786197	-1.27659	down	--	--	Molecular Function: lipid transporter activity (GO:0005319);; Cellular Component: integral component of membrane (GO:0016021);;	K12385|0.0e+00|boe:106337317|K12385 Niemann-Pick C1 protein | (RefSeq) Niemann-Pick C1 protein-like	--	[I]	Lipid transport and metabolism	Patched family	--	I	Lipid transport and metabolism	unnamed protein product [Brassica oleracea]
gene_Bol039162	75	153	378	13	42	2	4.112	7.34124	23.9918	0.803159	2.34218	0.091384	0.000843672	-3.66502	down	--	--	Cellular Component: nucleus (GO:0005634);; Biological Process: regulation of transcription, DNA-templated (GO:0006355);; Biological Process: de-etiolation (GO:0009704);; Biological Process: auxin-activated signaling pathway (GO:0009734);;	K14484|2.2e-111|bna:106405046|K14484 auxin-responsive protein IAA | (RefSeq) auxin-responsive protein IAA6	Plant hormone signal transduction (ko04075)	--	--	AUX/IAA family	Auxin-responsive protein IAA6 OS=Arabidopsis thaliana OX=3702 GN=IAA6 PE=1 SV=2	K	Transcription	PREDICTED: auxin-responsive protein IAA6 [Brassica oleracea var. oleracea]
gene_Bol042594	55	39	47	477	504	462	2.61062	1.60281	2.61643	25.7738	24.7682	21.7101	3.8014e-30	3.12023	up	--	--	--	--	--	--	--	--	--	--	--	PREDICTED: uncharacterized protein LOC106332725 isoform X2 [Brassica oleracea var. oleracea]
gene_Bol015543	390	524	482	1134	1321	1628	6.32461	7.46128	9.06665	20.7436	21.9694	25.911	2.42417e-12	1.30952	up	[T]	Signal transduction mechanisms	Molecular Function: DNA binding (GO:0003677);; Molecular Function: protein kinase activity (GO:0004672);; Molecular Function: ATP binding (GO:0005524);;	K08867|0.0e+00|bna:106388190|K08867 WNK lysine deficient protein kinase [EC:2.7.11.1] | (RefSeq) probable serine/threonine-protein kinase WNK4 isoform X1	--	[R]	General function prediction only	Protein kinase domain	Probable serine/threonine-protein kinase WNK4 OS=Arabidopsis thaliana OX=3702 GN=WNK4 PE=1 SV=1	T	Signal transduction mechanisms	hypothetical protein BRARA_B01151 [Brassica rapa]
gene_Bol009400	603	1224	2721	4	7	8	39.0052	69.3927	204.053	0.241507	0.39853	0.501187	1.49706e-34	-8.19364	down	--	--	Cellular Component: extracellular space (GO:0005615);;	--	--	--	--	Pollen protein Ole e 1 like	Pollen-specific protein-like At4g18596 OS=Arabidopsis thaliana OX=3702 GN=At4g18596 PE=2 SV=1	S	Function unknown	PREDICTED: pollen-specific protein-like At4g18596 [Brassica oleracea var. oleracea]
gene_Bol008734	52	23	59	555	413	533	3.82124	1.4994	5.05861	46.6028	31.5535	38.9497	1.17525e-12	3.21827	up	--	--	--	--	--	--	--	--	--	--	--	unnamed protein product [Brassica oleracea]
gene_Bol008001	5	9	8	28	45	104	0.155872	0.23676	0.301437	1.02619	1.4855	3.299	0.000499792	2.73926	up	[T]	Signal transduction mechanisms	Molecular Function: protein serine/threonine kinase activity (GO:0004674);; Molecular Function: ATP binding (GO:0005524);;	K20716|7.1e-62|egu:105041542|K20716 mitogen-activated protein kinase kinase kinase 17/18 | (RefSeq) mitogen-activated protein kinase kinase kinase A-like	MAPK signaling pathway - plant (ko04016)	[T]	Signal transduction mechanisms	Protein kinase domain	Mitogen-activated protein kinase kinase kinase 20 OS=Arabidopsis thaliana OX=3702 GN=MAPKKK20 PE=1 SV=1	T	Signal transduction mechanisms	PREDICTED: mitogen-activated protein kinase kinase kinase NPK1 [Brassica oleracea var. oleracea]
gene_Bol029437	38	29	50	97	100	135	1.00068	0.666995	1.5528	2.93157	2.73937	3.55954	0.00691107	1.23986	up	--	--	Molecular Function: protein dimerization activity (GO:0046983);;	K16189|4.3e-231|boe:106328266|K16189 phytochrome-interacting factor 4 | (RefSeq) transcription factor PIF4-like	Plant hormone signal transduction (ko04075)	--	--	Helix-loop-helix DNA-binding domain	Transcription factor PIF4 OS=Arabidopsis thaliana OX=3702 GN=PIF4 PE=1 SV=1	K	Transcription	PREDICTED: transcription factor PIF4-like [Brassica oleracea var. oleracea]
gene_Bol017612	3145	1821	2423	5544	4229	8400	224.332	113.814	200.292	445.256	308.789	586.684	0.00677135	1.02955	up	[O]	Posttranslational modification, protein turnover, chaperones	Biological Process: response to reactive oxygen species (GO:0000302);; Cellular Component: cellular_component (GO:0005575);; Cellular Component: intracellular (GO:0005622);; Cellular Component: cell (GO:0005623);; Cellular Component: cytoplasm (GO:0005737);; Biological Process: response to stress (GO:0006950);; Biological Process: response to oxidative stress (GO:0006979);; Biological Process: bi…	K13993|5.7e-83|boe:106342847|K13993 HSP20 family protein | (RefSeq) 17.6 kDa class I heat shock protein 2	Protein processing in endoplasmic reticulum (ko04141)	[O]	Posttranslational modification, protein turnover, chaperones	Hsp20/alpha crystallin family	17.6 kDa class I heat shock protein 2 OS=Arabidopsis thaliana OX=3702 GN=HSP17.6B PE=2 SV=1	O	Posttranslational modification, protein turnover, chaperones	BnaC04g54510D [Brassica napus]
Brassica_oleracea_newGene_6001	26	45	25	3	2	4	0.732432	1.14024	0.813616	0.084127	0.056531	0.107186	8.26584e-06	-3.62449	down	--	--	--	--	--	--	--	--	--	--	--	unnamed protein product [Brassica oleracea]
gene_Bol031280	212	275	743	108	51	100	5.07958	5.76744	20.6309	2.90521	1.24381	2.34549	0.000114684	-2.52945	down	[I]	Lipid transport and metabolism	--	K07393|1.3e-34|zma:103649984|K07393 glutathionyl-hydroquinone reductase [EC:1.8.5.7] | (RefSeq) uncharacterized protein LOC103649984	--	--	--	--	--	S	Function unknown	hypothetical protein F2Q69_00063570 [Brassica cretica]
gene_Bol014239	4	0	13	105	182	79	0.074883	0	0.31526	2.66067	4.22049	1.73845	0.000145135	4.12133	up	[QV]	Secondary metabolites biosynthesis, transport and catabolism;; Defense mechanisms	Molecular Function: monooxygenase activity (GO:0004497);; Molecular Function: iron ion binding (GO:0005506);; Molecular Function: oxidoreductase activity, acting on paired donors, with incorporation or reduction of molecular oxygen (GO:0016705);; Molecular Function: heme binding (GO:0020037);;	K00517|4.9e-290|bna:106377533|K00517 indol-3-yl-methylglucosinolate hydroxylase [EC:1.14.-.-] | (RefSeq) cytochrome P450 81F2-like	--	[Q]	Secondary metabolites biosynthesis, transport and catabolism	Cytochrome P450	Cytochrome P450 81F2 OS=Arabidopsis thaliana OX=3702 GN=CYP81F2 PE=2 SV=1	Q	Secondary metabolites biosynthesis, transport and catabolism	BnaC02g11750D [Brassica napus]
gene_Bol006780	150	184	126	335	326	1264	3.39296	3.66918	3.30698	8.58036	7.5944	28.1713	0.00218471	1.79397	up	[E]	Amino acid transport and metabolism	Molecular Function: catalytic activity (GO:0003824);; Biological Process: biosynthetic process (GO:0009058);; Molecular Function: pyridoxal phosphate binding (GO:0030170);;	K20772|1.1e-292|bna:106445177|K20772 1-aminocyclopropane-1-carboxylate synthase 1/2/6 [EC:4.4.1.14] | (RefSeq) 1-aminocyclopropane-1-carboxylate synthase 6	Cysteine and methionine metabolism (ko00270);; MAPK signaling pathway - plant (ko04016)	[T]	Signal transduction mechanisms	Aminotransferase class I and II	1-aminocyclopropane-1-carboxylate synthase 6 OS=Arabidopsis thaliana OX=3702 GN=ACS6 PE=1 SV=2	T	Signal transduction mechanisms	1-aminocyclopropane-1-carboxylate synthase 6 [Brassica napus]
gene_Bol031486	2262	2684	318	75	208	37	52.6639	54.7627	8.57016	1.9511	4.93926	0.842041	0.000208965	-4.18791	down	[F]	Nucleotide transport and metabolism	Molecular Function: ATP binding (GO:0005524);; Cellular Component: integral component of membrane (GO:0016021);; Molecular Function: hydrolase activity (GO:0016787);;	K01510|4.5e-280|boe:106309614|K01510 apyrase [EC:3.6.1.5] | (RefSeq) probable apyrase 5	Purine metabolism (ko00230);; Pyrimidine metabolism (ko00240)	[F]	Nucleotide transport and metabolism	GDA1/CD39 (nucleoside phosphatase) family	Probable apyrase 5 OS=Arabidopsis thaliana OX=3702 GN=APY5 PE=2 SV=1	--	--	PREDICTED: probable apyrase 5 [Brassica oleracea var. oleracea]
gene_Bol014937	517	616	1094	4348	4515	4253	17.9223	18.7151	43.9229	169.725	160.25	144.371	4.51104e-10	2.2985	up	[IQR]	Lipid transport and metabolism;; Secondary metabolites biosynthesis, transport and catabolism;; General function prediction only	Molecular Function: molecular_function (GO:0003674);; Molecular Function: catalytic activity (GO:0003824);; Cellular Component: cellular_component (GO:0005575);; Cellular Component: intracellular (GO:0005622);; Cellular Component: cell (GO:0005623);; Cellular Component: cytoplasm (GO:0005737);; Cellular Component: plasma membrane (GO:0005886);; Biological Process: biological_process (GO:0008150);…	K19329|2.6e-143|bna:106365090|K19329 WW domain-containing oxidoreductase | (RefSeq) short-chain dehydrogenase TIC 32, chloroplastic	--	[Q]	Secondary metabolites biosynthesis, transport and catabolism	short chain dehydrogenase	Short-chain dehydrogenase TIC 32, chloroplastic OS=Arabidopsis thaliana OX=3702 GN=TIC32 PE=2 SV=1	Q	Secondary metabolites biosynthesis, transport and catabolism	short-chain dehydrogenase TIC 32, chloroplastic [Brassica napus]
gene_Bol006898	169	163	71	29	33	39	7.5921	6.38664	3.67177	1.44836	1.49558	1.6891	1.15828e-06	-2.20877	down	--	--	Molecular Function: DNA binding (GO:0003677);; Cellular Component: nucleus (GO:0005634);;	K14491|1.9e-19|bdi:100828175|K14491 two-component response regulator ARR-B family | (RefSeq) two-component response regulator ORR22	Plant hormone signal transduction (ko04075)	--	--	Myb-like DNA-binding domain	Transcription factor MYBC1 OS=Arabidopsis thaliana OX=3702 GN=MYBC1 PE=1 SV=1	K	Transcription	PREDICTED: transcription factor PCL1 [Brassica oleracea var. oleracea]
Brassica_oleracea_newGene_2775	261	97	87	0	0	0	16.5098	5.34307	6.34084	0	0	0	5.10553e-12	-9.89872	down	--	--	Cellular Component: integral component of membrane (GO:0016021);;	K03260|6.2e-14|pda:103710480|K03260 translation initiation factor 4G | (RefSeq) eukaryotic translation initiation factor-like	RNA transport (ko03013)	[R]	General function prediction only	Proteolipid membrane potential modulator	UPF0057 membrane protein At2g24040 OS=Arabidopsis thaliana OX=3702 GN=At2g24040 PE=3 SV=1	S	Function unknown	UPF0057 membrane protein At2g24040 [Brassica rapa]
gene_Bol019445	1832	2734	1479	922	1393	845	165.41	216.385	154.753	93.7057	128.754	74.6497	0.000313044	-1.13042	down	--	--	Molecular Function: carbohydrate binding (GO:0030246);;	K01179|9.7e-54|boe:106318273|K01179 endoglucanase [EC:3.2.1.4] | (RefSeq) endoglucanase 6	Starch and sucrose metabolism (ko00500)	--	--	Carbohydrate binding domain CBM49	Endoglucanase 6 OS=Arabidopsis thaliana OX=3702 GN=At1g64390 PE=2 SV=2	G	Carbohydrate transport and metabolism	PREDICTED: endoglucanase 6 [Brassica oleracea var. oleracea]
gene_Bol015809	26013	40465	21609	7	0	7	528.778	720.849	508.972	0.137313	0	0.126843	3.56756e-166	-12.8227	down	[DPM]	Cell cycle control, cell division, chromosome partitioning;; Inorganic ion transport and metabolism;; Cell wall/membrane/envelope biogenesis	Molecular Function: copper ion binding (GO:0005507);; Molecular Function: oxidoreductase activity (GO:0016491);;	K00423|0.0e+00|bna:106377433|K00423 L-ascorbate oxidase [EC:1.10.3.3] | (RefSeq) L-ascorbate oxidase homolog	Ascorbate and aldarate metabolism (ko00053)	[Q]	Secondary metabolites biosynthesis, transport and catabolism	Multicopper oxidase	L-ascorbate oxidase homolog OS=Brassica napus OX=3708 GN=Bp10 PE=2 SV=1	Q	Secondary metabolites biosynthesis, transport and catabolism	PREDICTED: L-ascorbate oxidase homolog [Brassica oleracea var. oleracea]
Brassica_oleracea_newGene_4187	7673	6416	522	0	0	0	622.76	456.299	49.04	0	0	0	2.28157e-13	-14.8729	down	--	--	--	--	--	--	--	S locus-related glycoprotein 1 binding pollen coat protein (SLR1-BP)	--	--	--	BnaC06g03390D [Brassica napus]
gene_Bol015460	0	0	0	32	107	149	0	0	0	1.89611	5.86111	7.79136	6.46795e-09	8.75502	up	[K]	Transcription	Molecular Function: DNA binding (GO:0003677);; Biological Process: DNA-templated transcription, initiation (GO:0006352);;	K03120|5.0e-111|bna:106442962|K03120 transcription initiation factor TFIID TATA-box-binding protein | (RefSeq) TATA-box-binding protein 1-like	Basal transcription factors (ko03022)	[K]	Transcription	Transcription factor TFIID (or TATA-binding protein, TBP)	TATA-box-binding protein 1 OS=Arabidopsis thaliana OX=3702 GN=TBP1 PE=1 SV=1	K	Transcription	unnamed protein product [Brassica oleracea]
gene_Bol025804	6	0	12	62	109	119	0.143795	0	0.387653	1.94213	3.12304	3.24816	0.000317306	3.68069	up	--	--	Molecular Function: protein binding (GO:0005515);;	K00963|1.1e-13|boe:106316733|K00963 UTP--glucose-1-phosphate uridylyltransferase [EC:2.7.7.9] | (RefSeq) putative F-box protein At4g38870	Pentose and glucuronate interconversions (ko00040);; Galactose metabolism (ko00052);; Starch and sucrose metabolism (ko00500);; Amino sugar and nucleotide sugar metabolism (ko00520)	--	--	F-box associated domain	F-box protein At1g30790 OS=Arabidopsis thaliana OX=3702 GN=At1g30790 PE=2 SV=2	--	--	PREDICTED: F-box protein At1g30790-like [Brassica oleracea var. oleracea]
gene_Bol026921	445	608	431	240	257	235	26.196	31.3968	29.4218	15.8743	15.4655	13.5533	3.97818e-11	-1.23292	down	--	--	--	--	--	--	--	--	--	--	--	PREDICTED: extensin-like [Brassica oleracea var. oleracea]
gene_Bol015284	1375	1040	707	268	293	79	167.381	110.874	99.713	36.6125	36.4623	9.39033	1.25829e-05	-2.47289	down	--	--	--	--	--	--	--	Plant protein 1589 of unknown function (A_thal_3526)	--	S	Function unknown	PREDICTED: uncharacterized protein LOC106333188 [Brassica oleracea var. oleracea]
gene_Bol039995	29	64	23	7	6	8	1.10068	2.16539	1.00037	0.289291	0.216481	0.272107	0.000275744	-2.64962	down	--	--	Molecular Function: MAP kinase activity (GO:0004707);; Molecular Function: ATP binding (GO:0005524);;	K20538|8.7e-122|aly:9329047|K20538 mitogen-activated protein kinase 8 [EC:2.7.11.24] | (RefSeq) mitogen-activated protein kinase 8 isoform X1	MAPK signaling pathway - plant (ko04016)	[T]	Signal transduction mechanisms	--	Mitogen-activated protein kinase 15 OS=Arabidopsis thaliana OX=3702 GN=MPK15 PE=1 SV=3	T	Signal transduction mechanisms	BnaC06g23500D [Brassica napus]
gene_Bol004441	283	301	276	146	164	152	6.91748	6.4623	7.8156	4.02229	4.11009	3.63146	2.23868e-08	-1.12567	down	--	--	--	K15015|3.1e-20|aip:107609646|K15015 solute carrier family 32 (vesicular inhibitory amino acid transporter) | (RefSeq) uncharacterized protein LOC107609646 isoform X1	--	--	--	--	IQ domain-containing protein IQM3 OS=Arabidopsis thaliana OX=3702 GN=IQM3 PE=2 SV=1	--	--	PREDICTED: uncharacterized protein LOC106337548 isoform X1 [Brassica oleracea var. oleracea]
gene_Bol008580	1141	2019	842	515	703	689	59.1619	91.7063	50.5545	30.009	37.3044	34.948	5.87716e-05	-1.2636	down	--	--	Cellular Component: endoplasmic reticulum membrane (GO:0005789);; Biological Process: protein retention in ER lumen (GO:0006621);; Biological Process: protein transport (GO:0015031);; Cellular Component: integral component of membrane (GO:0016021);; Molecular Function: ER retention sequence binding (GO:0046923);;	K10949|1.2e-118|bna:111213122|K10949 ER lumen protein retaining receptor | (RefSeq) ER lumen protein-retaining receptor A-like	--	[U]	Intracellular trafficking, secretion, and vesicular transport	ER lumen protein retaining receptor	ER lumen protein-retaining receptor A OS=Arabidopsis thaliana OX=3702 GN=ERD2A PE=2 SV=1	U	Intracellular trafficking, secretion, and vesicular transport	PREDICTED: ER lumen protein-retaining receptor A [Brassica oleracea var. oleracea]
gene_Bol027742	137	178	126	447	681	729	4.871	5.56349	5.19681	18.0078	24.9212	25.5329	4.24527e-15	1.84317	up	[R]	General function prediction only	--	K23050|1.6e-174|bna:106402809|K23050 phenylcoumaran benzylic ether reductase [EC:1.3.1.-] | (RefSeq) isoflavone reductase homolog P3	--	--	--	NmrA-like family	Isoflavone reductase homolog P3 OS=Arabidopsis thaliana OX=3702 GN=At1g75280 PE=2 SV=1	S	Function unknown	isoflavone reductase homolog P3 [Brassica napus]
gene_Bol027538	1375	1629	1289	184	380	186	55.0015	57.0916	59.7312	8.24626	15.5425	7.2627	1.00326e-15	-2.73501	down	[C]	Energy production and conversion	Biological Process: nitric oxide biosynthetic process (GO:0006809);; Molecular Function: heme binding (GO:0020037);; Molecular Function: molybdenum ion binding (GO:0030151);; Biological Process: nitrate assimilation (GO:0042128);; Molecular Function: molybdopterin cofactor binding (GO:0043546);; Molecular Function: nitrate reductase (NADPH) activity (GO:0050464);;	K10534|1.3e-159|bna:106354597|K10534 nitrate reductase (NAD(P)H) [EC:1.7.1.1 1.7.1.2 1.7.1.3] | (RefSeq) nitrate reductase [NADH], clone PBNBR1405-like	Nitrogen metabolism (ko00910)	[HC]	Coenzyme transport and metabolism;; Energy production and conversion	Oxidoreductase FAD-binding domain	Nitrate reductase [NADH], clone PBNBR1405 OS=Brassica napus OX=3708 GN=NIA1 PE=2 SV=1	C	Energy production and conversion	hypothetical protein F2Q69_00051804 [Brassica cretica]
gene_Bol028648	448	744	976	164	355	146	6.50344	9.46979	16.4289	2.66721	5.26678	2.06777	0.000181252	-1.94279	down	--	--	Cellular Component: integral component of membrane (GO:0016021);;	K24195|0.0e+00|bna:106440163|K24195 xenotropic and polytropic retrovirus receptor 1 | (RefSeq) phosphate transporter PHO1 homolog 1-like	--	[U]	Intracellular trafficking, secretion, and vesicular transport	EXS family	Phosphate transporter PHO1 homolog 1 OS=Arabidopsis thaliana OX=3702 GN=PHO1-H1 PE=2 SV=1	U	Intracellular trafficking, secretion, and vesicular transport	phosphate transporter PHO1 homolog 1-like [Brassica napus]
gene_Bol024863	6712	17262	5736	2719	1724	645	128.07	288.647	126.799	58.3952	33.6569	12.0369	1.44564e-05	-2.66542	down	[E]	Amino acid transport and metabolism	Molecular Function: asparagine synthase (glutamine-hydrolyzing) activity (GO:0004066);; Biological Process: asparagine biosynthetic process (GO:0006529);;	K01953|0.0e+00|bna:106352721|K01953 asparagine synthase (glutamine-hydrolysing) [EC:6.3.5.4] | (RefSeq) asparagine synthetase [glutamine-hydrolyzing]	Alanine, aspartate and glutamate metabolism (ko00250);; Biosynthesis of amino acids (ko01230)	[E]	Amino acid transport and metabolism	Asparagine synthase	Asparagine synthetase [glutamine-hydrolyzing] OS=Brassica oleracea OX=3712 PE=2 SV=2	E	Amino acid transport and metabolism	asparagine synthetase [glutamine-hydrolyzing] [Brassica napus]
gene_Bol038103	2	3	2	342	156	145	0.042448	0.068335	0.065282	11.1432	4.6074	4.09798	2.01348e-15	6.33755	up	[E]	Amino acid transport and metabolism	Biological Process: glutamine metabolic process (GO:0006541);; Molecular Function: hydrolase activity (GO:0016787);;	--	--	--	--	Peptidase C26	Putative glutamine amidotransferase GAT1_2.1 OS=Arabidopsis thaliana OX=3702 GN=GAT1_2.1 PE=2 SV=1	F	Nucleotide transport and metabolism	hypothetical protein DY000_02045369 [Brassica cretica]
gene_Bol040898	190	640	123	0	10	8	5.72573	16.964	4.31145	0	0.291285	0.20964	5.96714e-11	-5.90227	down	--	--	Cellular Component: nucleus (GO:0005634);;	K22377|3.9e-13|smo:SELMODRAFT_437336|K22377 E3 ubiquitin-protein ligase listerin [EC:2.3.2.27] | (RefSeq) hypothetical protein	--	--	--	CCT motif	Zinc finger protein CO3 OS=Oryza sativa subsp. japonica OX=39947 GN=CO3 PE=2 SV=1	K	Transcription	uncharacterized protein LOC106400432 [Brassica napus]
gene_Bol021559	0	5	7	108	154	236	0	0.380982	0.767693	11.4807	14.9323	21.9229	2.17218e-12	5.11551	up	--	--	Molecular Function: molecular_function (GO:0003674);; Molecular Function: catalytic activity (GO:0003824);; Molecular Function: glutathione transferase activity (GO:0004364);; Cellular Component: cellular_component (GO:0005575);; Cellular Component: intracellular (GO:0005622);; Cellular Component: cell (GO:0005623);; Cellular Component: cytoplasm (GO:0005737);; Biological Process: peptide metabol…	K00799|7.8e-61|bna:106379332|K00799 glutathione S-transferase [EC:2.5.1.18] | (RefSeq) glutathione S-transferase U22	Glutathione metabolism (ko00480)	[O]	Posttranslational modification, protein turnover, chaperones	Glutathione S-transferase, C-terminal domain	Glutathione S-transferase U22 OS=Arabidopsis thaliana OX=3702 GN=GSTU22 PE=1 SV=1	O	Posttranslational modification, protein turnover, chaperones	PREDICTED: glutathione S-transferase U22 [Brassica oleracea var. oleracea]
gene_Bol010656	28	36	26	7	13	9	2.7116	3.08427	2.94262	0.730183	1.30077	0.82359	0.00386753	-1.85525	down	--	--	Molecular Function: RNA polymerase II regulatory region sequence-specific DNA binding (GO:0000977);; Molecular Function: transcription factor activity, sequence-specific DNA binding (GO:0003700);; Cellular Component: nucleus (GO:0005634);; Biological Process: positive regulation of transcription from RNA polymerase II promoter (GO:0045944);; Molecular Function: protein dimerization activity (GO:0…	K09264|8.1e-07|ppp:112281299|K09264 MADS-box transcription factor, plant | (RefSeq) MADS-box protein GGM13-like isoform X1	--	[K]	Transcription	K-box region	Agamous-like MADS-box protein AGL19 OS=Arabidopsis thaliana OX=3702 GN=AGL19 PE=1 SV=1	K	Transcription	hypothetical protein F2Q70_00013319, partial [Brassica cretica]
gene_Bol014762	844	441	416	0	0	0	13.2908	6.07552	7.58443	0	0	0	1.67443e-19	-11.8305	down	[G]	Carbohydrate transport and metabolism	Cellular Component: integral component of membrane (GO:0016021);; Molecular Function: transmembrane transporter activity (GO:0022857);;	K08150|9.3e-32|cmax:111495551|K08150 MFS transporter, SP family, solute carrier family 2 (myo-inositol transporter), member 13 | (RefSeq) probable inositol transporter 2	--	[R]	General function prediction only	Sugar (and other) transporter	Monosaccharide-sensing protein 3 OS=Arabidopsis thaliana OX=3702 GN=MSSP3 PE=2 SV=1	U	Intracellular trafficking, secretion, and vesicular transport	hypothetical protein F2Q70_00035551 [Brassica cretica]
gene_Bol037424	494	618	422	239	329	278	46.4049	50.9036	45.9206	25.2713	31.6564	25.5833	1.85783e-07	-1.076	down	--	--	Biological Process: gravitropism (GO:0009630);;	--	--	--	--	--	--	S	Function unknown	hypothetical protein F2Q69_00061342 [Brassica cretica]
gene_Bol042742	155	317	297	91	99	83	3.64972	6.54615	8.11822	2.40687	2.37603	1.91807	1.04136e-05	-1.71386	down	--	--	Molecular Function: protein binding (GO:0005515);;	--	--	[R]	General function prediction only	Leucine rich repeat	Piriformospora indica-insensitive protein 2 OS=Arabidopsis thaliana OX=3702 GN=PII-2 PE=2 SV=1	S	Function unknown	unnamed protein product [Brassica oleracea]
gene_Bol028371	100	97	89	221	225	247	1.32531	1.12253	1.35949	3.29921	3.05613	3.21273	3.5956e-06	1.04563	up	[H]	Coenzyme transport and metabolism	Molecular Function: RNA binding (GO:0003723);; Molecular Function: O-methyltransferase activity (GO:0008171);; Molecular Function: RNA methyltransferase activity (GO:0008173);;	K20798|0.0e+00|bna:106375681|K20798 small RNA 2'-O-methyltransferase [EC:2.1.1.-] | (RefSeq) small RNA 2'-O-methyltransferase-like	--	[S]	Function unknown	Double-stranded RNA binding domain 2	Small RNA 2'-O-methyltransferase OS=Arabidopsis thaliana OX=3702 GN=HEN1 PE=1 SV=1	--	--	small RNA 2'-O-methyltransferase-like [Brassica napus]
gene_Bol043222	348	417	432	132	134	167	12.9272	13.5832	18.6259	5.49864	5.08988	6.06524	1.95871e-14	-1.70759	down	[T]	Signal transduction mechanisms	Molecular Function: protein serine/threonine phosphatase activity (GO:0004722);;	K17500|9.8e-108|sita:101765480|K17500 integrin-linked kinase-associated serine/threonine phosphatase 2C [EC:3.1.3.16] | (RefSeq) probable protein phosphatase 2C 69 isoform X1	--	[T]	Signal transduction mechanisms	Protein phosphatase 2C	Probable protein phosphatase 2C 12 OS=Arabidopsis thaliana OX=3702 GN=At1g47380 PE=2 SV=1	T	Signal transduction mechanisms	BnaC05g25430D [Brassica napus]
Brassica_oleracea_newGene_3051	209	399	86	0	0	0	13.1142	22.0165	6.24782	0	0	0	8.97255e-14	-10.4596	down	--	--	--	--	--	--	--	--	--	--	--	unnamed protein product, partial [Brassica oleracea]
gene_Bol031636	756	127	1182	97	107	119	14.083	2.07398	25.5113	2.02709	2.02283	2.15941	0.000106524	-2.99563	down	[E]	Amino acid transport and metabolism	Cellular Component: plasma membrane (GO:0005886);; Cellular Component: integral component of membrane (GO:0016021);; Molecular Function: transmembrane transporter activity (GO:0022857);;	K14638|2.3e-124|egu:105034795|K14638 solute carrier family 15 (peptide/histidine transporter), member 3/4 | (RefSeq) protein NRT1/ PTR FAMILY 4.5-like	--	[E]	Amino acid transport and metabolism	POT family	Protein NRT1/ PTR FAMILY 4.4 OS=Arabidopsis thaliana OX=3702 GN=NPF4.4 PE=2 SV=1	E	Amino acid transport and metabolism	PREDICTED: protein NRT1/ PTR FAMILY 4.4 [Brassica oleracea var. oleracea]
gene_Bol039206	482	512	150	3	2	0	22.9378	21.3578	8.27217	0.107349	0.088146	0	2.60047e-20	-8.01198	down	--	--	--	--	--	--	--	--	--	--	--	uncharacterized protein LOC106404202 [Brassica napus]
gene_Bol007606	1520	1696	1103	3912	3708	5657	7.71257	7.54307	6.48421	22.3576	19.2669	28.118	5.61939e-12	1.39218	up	--	--	Biological Process: maturation of SSU-rRNA from tricistronic rRNA transcript (SSU-rRNA, 5.8S rRNA, LSU-rRNA) (GO:0000462);; Molecular Function: molecular_function (GO:0003674);; Molecular Function: nucleic acid binding (GO:0003676);; Molecular Function: RNA binding (GO:0003723);; Molecular Function: binding (GO:0005488);; Cellular Component: cellular_component (GO:0005575);; Cellular Component: i…	K14550|0.0e+00|boe:106294513|K14550 U3 small nucleolar RNA-associated protein 10 | (RefSeq) uncharacterized protein At3g06530-like isoform X1	Ribosome biogenesis in eukaryotes (ko03008)	[S]	Function unknown	BP28CT (NUC211) domain	Uncharacterized protein At3g06530 OS=Arabidopsis thaliana OX=3702 GN=At3g06530 PE=1 SV=3	S	Function unknown	PREDICTED: uncharacterized protein At3g06530-like isoform X2 [Brassica oleracea var. oleracea]
gene_Bol009553	3	0	3	76	26	47	0.06222	0	0.069368	2.28953	0.69106	1.22961	6.38489e-05	4.3855	up	[O]	Posttranslational modification, protein turnover, chaperones	Molecular Function: ATP binding (GO:0005524);; Biological Process: protein folding (GO:0006457);; Molecular Function: unfolded protein binding (GO:0051082);;	K03283|1.3e-187|boe:106296900|K03283 heat shock 70kDa protein 1/2/6/8 | (RefSeq) heat shock 70 kDa protein 6, chloroplastic-like	Spliceosome (ko03040);; Protein processing in endoplasmic reticulum (ko04141);; Endocytosis (ko04144)	[O]	Posttranslational modification, protein turnover, chaperones	Hsp70 protein	Heat shock 70 kDa protein 6, chloroplastic OS=Arabidopsis thaliana OX=3702 GN=HSP70-6 PE=1 SV=1	O	Posttranslational modification, protein turnover, chaperones	PREDICTED: heat shock 70 kDa protein 6, chloroplastic-like [Brassica oleracea var. oleracea]
gene_Bol009758	486	512	896	291	331	186	19.6478	18.1335	41.9546	13.2417	13.6856	7.33541	0.00159202	-1.47376	down	--	--	Molecular Function: phosphatase activity (GO:0016791);; Molecular Function: metal ion binding (GO:0046872);;	K13248|5.4e-153|boe:106310508|K13248 pyridoxal phosphate phosphatase PHOSPHO2 [EC:3.1.3.74] | (RefSeq) inorganic pyrophosphatase 2-like isoform X1	Vitamin B6 metabolism (ko00750)	[R]	General function prediction only	Putative Phosphatase	Inorganic pyrophosphatase 2 OS=Arabidopsis thaliana OX=3702 GN=At1g17710 PE=2 SV=1	S	Function unknown	PREDICTED: inorganic pyrophosphatase 2-like isoform X2 [Brassica oleracea var. oleracea]
gene_Bol009958	16	0	24	417	502	605	0.438737	0	0.791692	13.5912	14.9004	17.1797	5.6736e-08	4.92436	up	--	--	Molecular Function: molecular_function (GO:0003674);; Molecular Function: binding (GO:0005488);; Molecular Function: protein binding (GO:0005515);; Cellular Component: cellular_component (GO:0005575);; Cellular Component: intracellular (GO:0005622);; Cellular Component: cell (GO:0005623);; Cellular Component: nucleus (GO:0005634);; Cellular Component: cytoplasm (GO:0005737);; Biological Process: …	K01869|2.4e-26|fve:105351367|K01869 leucyl-tRNA synthetase [EC:6.1.1.4] | (RefSeq) uncharacterized LOC105351367	Aminoacyl-tRNA biosynthesis (ko00970)	[O]	Posttranslational modification, protein turnover, chaperones	UBA-like domain	Putative plant UBX domain-containing protein 14 OS=Arabidopsis thaliana OX=3702 GN=PUX14 PE=5 SV=1	O	Posttranslational modification, protein turnover, chaperones	unnamed protein product [Brassica oleracea]
gene_Bol016921	100	116	79	263	246	287	2.04711	2.06839	1.87045	6.05657	5.15809	5.74988	5.24852e-08	1.21243	up	[D]	Cell cycle control, cell division, chromosome partitioning	Molecular Function: GTP binding (GO:0005525);;	K08867|7.1e-72|brp:103845262|K08867 WNK lysine deficient protein kinase [EC:2.7.11.1] | (RefSeq) probable serine/threonine-protein kinase WNK4	--	[R]	General function prediction only	50S ribosome-binding GTPase	Probable serine/threonine-protein kinase WNK4 OS=Arabidopsis thaliana OX=3702 GN=WNK4 PE=1 SV=1	D	Cell cycle control, cell division, chromosome partitioning	PREDICTED: uncharacterized protein LOC106318196 [Brassica oleracea var. oleracea]
gene_Bol038497	125	446	92	0	0	0	2.07626	6.5348	1.77744	0	0	0	7.37939e-13	-10.3746	down	[T]	Signal transduction mechanisms	Molecular Function: protein kinase activity (GO:0004672);; Molecular Function: ATP binding (GO:0005524);; Cellular Component: integral component of membrane (GO:0016021);;	K13436|1.6e-62|nnu:104589714|K13436 pto-interacting protein 1 [EC:2.7.11.1] | (RefSeq) PTI1-like tyrosine-protein kinase 3	Plant-pathogen interaction (ko04626)	--	--	Protein kinase domain	Protein STRUBBELIG-RECEPTOR FAMILY 5 OS=Arabidopsis thaliana OX=3702 GN=SRF5 PE=1 SV=1	T	Signal transduction mechanisms	protein STRUBBELIG-RECEPTOR FAMILY 5 [Brassica napus]
gene_Bol026070	282	571	1292	99	114	93	10.7821	19.1748	57.3863	4.27311	4.45899	3.47886	2.98002e-07	-3.08189	down	--	--	Cellular Component: integral component of membrane (GO:0016021);;	K18266|1.0e-117|egr:104430388|K18266 protein NDRG1 | (RefSeq) pollen-specific protein SF21 isoform X2	--	[S]	Function unknown	Ndr family	Protein NDL1 OS=Arabidopsis thaliana OX=3702 GN=NDL1 PE=1 SV=1	S	Function unknown	protein NDL1 [Brassica rapa]
gene_Bol045463	220	502	703	0	6	5	4.69981	9.42763	17.4717	0	0.12798	0.098037	2.02678e-22	-7.2892	down	--	--	Cellular Component: integral component of membrane (GO:0016021);;	K13711|1.1e-53|mpp:MICPUCDRAFT_33176|K13711 phosphatidylinositol 4-kinase type 2 [EC:2.7.1.67] | (RefSeq) hypothetical protein	Inositol phosphate metabolism (ko00562);; Phosphatidylinositol signaling system (ko04070)	[T]	Signal transduction mechanisms	Phosphatidylinositol 3- and 4-kinase	Phosphatidylinositol 4-kinase gamma 8 OS=Arabidopsis thaliana OX=3702 GN=PI4KG8 PE=2 SV=2	T	Signal transduction mechanisms	unnamed protein product [Brassica oleracea]
gene_Bol039654	85	91	97	48	49	61	2.74909	2.60321	3.64228	1.75141	1.61592	1.92509	0.00270825	-1.03022	down	--	--	Cellular Component: integral component of membrane (GO:0016021);;	K13148|1.0e-28|pop:7459752|K13148 integrator complex subunit 11 [EC:3.1.27.-] | (RefSeq) LOW QUALITY PROTEIN: cleavage and polyadenylation specificity factor subunit 3-II	--	[O]	Posttranslational modification, protein turnover, chaperones	Ring finger domain	E3 ubiquitin-protein ligase At1g63170 OS=Arabidopsis thaliana OX=3702 GN=At1g63170 PE=2 SV=2	O	Posttranslational modification, protein turnover, chaperones	E3 ubiquitin-protein ligase At4g11680 [Brassica napus]
gene_Bol027963	2	3	9	35	117	149	0.054483	0.063946	0.338352	1.42067	4.33601	5.3083	4.68263e-06	4.11897	up	--	--	Molecular Function: transcription factor activity, sequence-specific DNA binding (GO:0003700);; Cellular Component: nucleus (GO:0005634);; Biological Process: cellular cadmium ion homeostasis (GO:0006876);; Biological Process: positive regulation of gene expression (GO:0010628);; Molecular Function: sequence-specific DNA binding (GO:0043565);;	K09422|1.6e-174|bna:106443367|K09422 transcription factor MYB, plant | (RefSeq) transcription factor MYB102	--	[K]	Transcription	Myb-like DNA-binding domain	Transcription factor MYB102 OS=Arabidopsis thaliana OX=3702 GN=MYB102 PE=2 SV=1	--	--	PREDICTED: transcription repressor MYB4 [Brassica oleracea var. oleracea]
gene_Bol014865	27	5	75	268	390	450	0.38505	0.060996	1.2551	4.39766	5.82893	6.4282	0.000724993	3.03169	up	[O]	Posttranslational modification, protein turnover, chaperones	Molecular Function: serine-type endopeptidase activity (GO:0004252);;	K15333|4.8e-74|nsy:104224633|K15333 tRNA guanosine-2'-O-methyltransferase [EC:2.1.1.34] | (RefSeq) uncharacterized protein LOC104224633	--	--	--	Subtilase family	Subtilisin-like protease SBT5.4 OS=Arabidopsis thaliana OX=3702 GN=SBT5.4 PE=1 SV=1	G	Carbohydrate transport and metabolism	subtilisin-like protease SBT5.4 [Brassica napus]
Brassica_oleracea_newGene_9842	149	85	86	411	280	562	3.72954	1.85998	2.4891	11.6277	7.19695	13.8128	4.57633e-05	1.71636	up	--	--	Molecular Function: DNA binding (GO:0003677);; Cellular Component: nucleus (GO:0005634);;	--	--	--	--	B3 DNA binding domain	B3 domain-containing protein REM21 OS=Arabidopsis thaliana OX=3702 GN=REM21 PE=3 SV=1	K	Transcription	B3 domain-containing protein At4g34400-like [Brassica napus]
gene_Bol035618	154	215	190	80	119	84	14.9049	18.338	21.3429	8.68856	11.8297	7.9401	0.000195669	-1.20609	down	[G]	Carbohydrate transport and metabolism	Molecular Function: phosphogluconate dehydrogenase (decarboxylating) activity (GO:0004616);; Molecular Function: NADP binding (GO:0050661);;	K00033|1.2e-34|bna:106389242|K00033 6-phosphogluconate dehydrogenase [EC:1.1.1.44 1.1.1.343] | (RefSeq) 6-phosphogluconate dehydrogenase, decarboxylating 1, chloroplastic	Pentose phosphate pathway (ko00030);; Glutathione metabolism (ko00480);; Carbon metabolism (ko01200)	[G]	Carbohydrate transport and metabolism	NAD binding domain of 6-phosphogluconate dehydrogenase	6-phosphogluconate dehydrogenase, decarboxylating 1, chloroplastic OS=Arabidopsis thaliana OX=3702 GN=PGD1 PE=1 SV=1	G	Carbohydrate transport and metabolism	unnamed protein product [Brassica oleracea]
gene_Bol026127	4	0	5	150	184	317	0.10435	0	0.15311	4.76664	5.32462	8.79047	9.66872e-17	5.89104	up	--	--	--	K00963|8.9e-08|boe:106316733|K00963 UTP--glucose-1-phosphate uridylyltransferase [EC:2.7.7.9] | (RefSeq) putative F-box protein At4g38870	Pentose and glucuronate interconversions (ko00040);; Galactose metabolism (ko00052);; Starch and sucrose metabolism (ko00500);; Amino sugar and nucleotide sugar metabolism (ko00520)	--	--	F-box associated domain	F-box protein DOR OS=Arabidopsis thaliana OX=3702 GN=DOR PE=1 SV=2	--	--	PREDICTED: F-box protein At1g30790-like [Brassica oleracea var. oleracea]
gene_Bol008066	112	96	113	284	222	406	1.76278	1.31694	2.0594	5.03814	3.58745	6.27177	0.000264017	1.25143	up	[R]	General function prediction only	Biological Process: multicellular organism development (GO:0007275);; Biological Process: biological_process (GO:0008150);; Biological Process: response to external stimulus (GO:0009605);; Biological Process: tropism (GO:0009606);; Biological Process: response to abiotic stimulus (GO:0009628);; Biological Process: response to gravity (GO:0009629);; Biological Process: gravitropism (GO:0009630);; …	--	--	--	--	von Willebrand factor type A domain	Probable E3 ubiquitin-protein ligase WAVH2 OS=Arabidopsis thaliana OX=3702 GN=WAVH2 PE=1 SV=1	O	Posttranslational modification, protein turnover, chaperones	unnamed protein product [Brassica oleracea]
gene_Bol042270	0	0	0	97	29	57	0	0	0	3.08087	0.826481	1.58079	1.33148e-07	8.16835	up	--	--	Molecular Function: protein binding (GO:0005515);;	--	--	[R]	General function prediction only	Leucine rich repeat	Plant intracellular Ras-group-related LRR protein 8 OS=Arabidopsis thaliana OX=3702 GN=PIRL8 PE=2 SV=1	S	Function unknown	plant intracellular Ras-group-related LRR protein 8 [Brassica napus]
gene_Bol034220	228	350	86	2	1	12	4.06591	5.47442	1.77866	0.029813	0.018315	0.202038	1.66538e-11	-5.69279	down	--	--	Cellular Component: exocyst (GO:0000145);; Biological Process: exocytosis (GO:0006887);; Biological Process: protein transport (GO:0015031);;	K07195|0.0e+00|bna:106379117|K07195 exocyst complex component 7 | (RefSeq) exocyst complex component EXO70B1	--	[U]	Intracellular trafficking, secretion, and vesicular transport	Exo70 exocyst complex subunit	Exocyst complex component EXO70B1 OS=Arabidopsis thaliana OX=3702 GN=EXO70B1 PE=1 SV=1	U	Intracellular trafficking, secretion, and vesicular transport	PREDICTED: exocyst complex component EXO70B1-like [Brassica oleracea var. oleracea]
gene_Bol039473	313	320	151	111	138	114	50.0705	44.8317	27.9274	19.9044	22.445	17.7097	0.000407705	-1.31446	down	--	--	Biological Process: protein targeting (GO:0006605);; Molecular Function: P-P-bond-hydrolysis-driven protein transmembrane transporter activity (GO:0015450);; Cellular Component: integral component of membrane (GO:0016021);;	K07342|1.1e-30|aly:9301882|K07342 protein transport protein SEC61 subunit gamma and related proteins | (RefSeq) protein transport protein Sec61 subunit gamma-1	Protein export (ko03060);; Protein processing in endoplasmic reticulum (ko04141);; Phagosome (ko04145)	[U]	Intracellular trafficking, secretion, and vesicular transport	SecE/Sec61-gamma subunits of protein translocation complex	Protein transport protein Sec61 subunit gamma-1 OS=Arabidopsis thaliana OX=3702 GN=SEC61G1 PE=1 SV=1	U	Intracellular trafficking, secretion, and vesicular transport	unnamed protein product [Arabidopsis thaliana]
gene_Bol042829	88	164	88	40	51	41	4.915	8.03274	5.65071	2.47532	2.88777	2.20455	9.44162e-05	-1.56305	down	[V]	Defense mechanisms	Molecular Function: hydrolase activity (GO:0016787);;	K07766|5.9e-109|boe:106303995|K07766 diphosphoinositol-polyphosphate diphosphatase [EC:3.6.1.52] | (RefSeq) nudix hydrolase 13, mitochondrial isoform X1	--	[T]	Signal transduction mechanisms	NUDIX domain	Nudix hydrolase 13, mitochondrial OS=Arabidopsis thaliana OX=3702 GN=NUDT13 PE=1 SV=1	T	Signal transduction mechanisms	PREDICTED: nudix hydrolase 13, mitochondrial isoform X3 [Brassica oleracea var. oleracea]
Brassica_oleracea_newGene_9958	4	0	0	95	92	92	0.070683	0	0	2.17585	1.90122	1.83895	4.67669e-10	5.89413	up	--	--	Cellular Component: integral component of membrane (GO:0016021);;	--	--	--	--	FBD	Putative F-box/FBD/LRR-repeat protein At5g22670 OS=Arabidopsis thaliana OX=3702 GN=At5g22670 PE=4 SV=1	--	--	PREDICTED: putative F-box/FBD/LRR-repeat protein At5g22670 [Brassica oleracea var. oleracea]
gene_Bol033715	212	589	312	6	10	11	4.16306	10.1524	7.11117	0.1195	0.196935	0.200564	3.70393e-28	-5.56627	down	--	--	Molecular Function: protein kinase activity (GO:0004672);; Molecular Function: ATP binding (GO:0005524);;	K17609|5.3e-195|eus:EUTSA_v10026931mg|K17609 nucleoredoxin [EC:1.8.1.8] | (RefSeq) hypothetical protein	--	[T]	Signal transduction mechanisms	Universal stress protein family	U-box domain-containing protein 35 OS=Arabidopsis thaliana OX=3702 GN=PUB35 PE=2 SV=2	T	Signal transduction mechanisms	unnamed protein product [Brassica oleracea]
gene_Bol031882	179	289	1459	0	0	0	2.68002	3.80094	25.4058	0	0	0	6.19458e-09	-12.0869	down	--	--	Biological Process: reproduction (GO:0000003);; Biological Process: cell morphogenesis (GO:0000902);; Biological Process: cell morphogenesis involved in differentiation (GO:0000904);; Biological Process: developmental process involved in reproduction (GO:0003006);; Molecular Function: molecular_function (GO:0003674);; Molecular Function: structural molecule activity (GO:0005198);; Molecular Funct…	--	--	--	--	Leucine rich repeat	Pollen-specific leucine-rich repeat extensin-like protein 3 OS=Arabidopsis thaliana OX=3702 GN=PEX3 PE=2 SV=1	K	Transcription	hypothetical protein DY000_02005288 [Brassica cretica]
gene_Bol015358	1085	1857	1807	18	6	11	88.6671	133	171.13	1.5856	0.450808	0.809519	2.01352e-67	-7.30374	down	--	--	Cellular Component: extracellular region (GO:0005576);; Biological Process: rejection of self pollen (GO:0060320);;	K03062|1.7e-06|eus:EUTSA_v10026925mg|K03062 26S proteasome regulatory subunit T2 | (RefSeq) hypothetical protein	Proteasome (ko03050)	--	--	Plant self-incompatibility protein S1	S-protein homolog 16 OS=Arabidopsis thaliana OX=3702 GN=SPH16 PE=3 SV=1	--	--	BnaC03g71170D [Brassica napus]
gene_Bol026186	127	118	158	319	286	378	3.92579	3.20456	5.65576	11.1135	9.06545	11.4675	0.000637562	1.03539	up	--	--	Molecular Function: ATP transmembrane transporter activity (GO:0005347);; Cellular Component: integral component of membrane (GO:0016021);;	K15111|1.5e-38|ini:109172430|K15111 solute carrier family 25 (mitochondrial S-adenosylmethionine transporter), member 26 | (RefSeq) S-adenosylmethionine carrier 1, chloroplastic/mitochondrial	--	[C]	Energy production and conversion	Mitochondrial carrier protein	S-adenosylmethionine carrier 1, chloroplastic/mitochondrial OS=Arabidopsis thaliana OX=3702 GN=SAMC1 PE=1 SV=1	C	Energy production and conversion	mitochondrial substrate carrier family protein E [Brassica rapa]
gene_Bol013188	748	1192	370	120	253	302	21.1284	29.5431	12.1198	3.81969	7.30558	8.35201	3.77492e-05	-1.98092	down	--	--	Biological Process: phototropism (GO:0009638);;	--	--	--	--	--	Protein PHYTOCHROME KINASE SUBSTRATE 3 OS=Arabidopsis thaliana OX=3702 GN=PKS3 PE=2 SV=2	S	Function unknown	unnamed protein product [Brassica oleracea]
gene_Bol019432	1797	2334	3722	954	1097	1117	26.7149	30.4204	64.1465	15.9632	16.7003	16.2638	1.23342e-05	-1.57054	down	--	--	Cellular Component: nucleus (GO:0005634);;	K17602|0.0e+00|boe:106335898|K17602 YLP motif-containing protein 1 | (RefSeq) uncharacterized protein LOC106335898 isoform X1	--	[V]	Defense mechanisms	--	--	V	Defense mechanisms	unnamed protein product [Brassica oleracea]
gene_Bol009208	116	92	64	280	240	354	11.3663	7.90806	7.28069	30.9516	24.115	33.9956	8.44432e-06	1.45275	up	--	--	Biological Process: response to auxin (GO:0009733);;	K14488|1.0e-57|boe:106304406|K14488 SAUR family protein | (RefSeq) auxin-induced protein 15A-like	Plant hormone signal transduction (ko04075)	--	--	Auxin responsive protein	Auxin-responsive protein SAUR50 OS=Arabidopsis thaliana OX=3702 GN=SAUR50 PE=1 SV=1	S	Function unknown	PREDICTED: auxin-induced protein 15A-like [Brassica oleracea var. oleracea]
gene_Bol006239	1308	1512	1164	3415	3247	4070	21.9197	22.2133	22.605	64.4526	55.7152	66.8065	1.01944e-25	1.20335	up	[J]	Translation, ribosomal structure and biogenesis	Molecular Function: RNA binding (GO:0003723);; Biological Process: rRNA processing (GO:0006364);; Molecular Function: S-adenosylmethionine-dependent methyltransferase activity (GO:0008757);; Biological Process: methylation (GO:0032259);;	K14835|2.0e-278|bna:106371369|K14835 25S rRNA (cytosine2870-C5)-methyltransferase [EC:2.1.1.310] | (RefSeq) 25S rRNA (cytosine-C(5))-methyltransferase nop2-like isoform X2	--	[A]	RNA processing and modification	16S rRNA methyltransferase RsmB/F	25S rRNA (cytosine-C(5))-methyltransferase NOP2A OS=Arabidopsis thaliana OX=3702 GN=NOP2A PE=1 SV=1	A	RNA processing and modification	unnamed protein product [Brassica rapa]
gene_Bol033729	209	303	159	44	76	108	12.774	16.2251	11.2497	2.99618	4.71588	6.43225	8.49495e-06	-1.78522	down	[S]	Function unknown	Cellular Component: extracellular region (GO:0005576);;	K13449|2.8e-41|egu:105031941|K13449 pathogenesis-related protein 1 | (RefSeq) pathogenesis-related protein PRB1-3-like	MAPK signaling pathway - plant (ko04016);; Plant hormone signal transduction (ko04075);; Plant-pathogen interaction (ko04626)	[S]	Function unknown	Cysteine-rich secretory protein family	Pathogenesis-related protein PR-1 OS=Medicago truncatula OX=3880 GN=PR-1 PE=2 SV=1	S	Function unknown	PREDICTED: pathogenesis-related protein PRB1-3 [Brassica oleracea var. oleracea]
gene_Bol045703	590	739	1012	489	350	387	18.2965	20.0795	36.3531	17.0526	11.099	11.7413	0.00140477	-1.17135	down	[M]	Cell wall/membrane/envelope biogenesis	Molecular Function: transferase activity, transferring glycosyl groups (GO:0016757);;	K20893|3.6e-117|jre:108995384|K20893 probable galacturonosyltransferase-like 1 [EC:2.4.1.-] | (RefSeq) probable galacturonosyltransferase-like 1	--	--	--	Glycosyl transferase family 8	Probable galacturonosyltransferase-like 7 OS=Arabidopsis thaliana OX=3702 GN=GATL7 PE=2 SV=1	G	Carbohydrate transport and metabolism	PREDICTED: probable galacturonosyltransferase-like 7 [Brassica oleracea var. oleracea]
gene_Bol006658	301	517	1045	0	0	0	24.0623	36.2139	96.8005	0	0	0	2.48738e-18	-11.9925	down	--	--	--	--	--	--	--	--	--	--	--	enolase-phosphatase E1 [Brassica napus]
gene_Bol040365	3677	1342	1789	6063	5383	8035	82.0261	26.2298	46.2418	152.289	122.93	175.514	0.00742118	1.25231	up	[QV]	Secondary metabolites biosynthesis, transport and catabolism;; Defense mechanisms	Molecular Function: monooxygenase activity (GO:0004497);; Molecular Function: iron ion binding (GO:0005506);; Cellular Component: integral component of membrane (GO:0016021);; Molecular Function: oxidoreductase activity, acting on paired donors, with incorporation or reduction of molecular oxygen (GO:0016705);; Molecular Function: heme binding (GO:0020037);;	K12156|1.9e-289|boe:106342466|K12156 (methylthio)alkanaldoxime N-monooxygenase [EC:1.14.14.43] | (RefSeq) cytochrome P450 83A1	Glucosinolate biosynthesis (ko00966);; 2-Oxocarboxylic acid metabolism (ko01210)	[Q]	Secondary metabolites biosynthesis, transport and catabolism	Cytochrome P450	Cytochrome P450 83A1 OS=Arabidopsis thaliana OX=3702 GN=CYP83A1 PE=1 SV=2	Q	Secondary metabolites biosynthesis, transport and catabolism	hypothetical protein DY000_02033117 [Brassica cretica]
gene_Bol025529	8148	11037	4180	1813	2768	1876	319.069	378.781	189.679	79.9137	110.936	71.9269	5.20584e-09	-2.04219	down	[G]	Carbohydrate transport and metabolism	Molecular Function: channel activity (GO:0015267);; Cellular Component: integral component of membrane (GO:0016021);;	K09872|1.5e-161|bna:106396224|K09872 aquaporin PIP | (RefSeq) aquaporin PIP2-2	--	[G]	Carbohydrate transport and metabolism	Major intrinsic protein	Aquaporin PIP2-2 OS=Arabidopsis thaliana OX=3702 GN=PIP2-2 PE=1 SV=2	G	Carbohydrate transport and metabolism	PREDICTED: aquaporin PIP2-2-like [Brassica oleracea var. oleracea]
gene_Bol043772	128	200	119	317	515	618	2.22006	3.04343	2.38867	6.19568	9.16704	10.5207	2.8374e-06	1.47067	up	--	--	Biological Process: positive regulation of growth (GO:0045927);;	K18081|1.2e-09|bna:106425271|K18081 myotubularin-related protein 1/2 [EC:3.1.3.64 3.1.3.95] | (RefSeq) phosphatidylinositol-3-phosphatase myotubularin-2-like	Inositol phosphate metabolism (ko00562);; Phosphatidylinositol signaling system (ko04070)	--	--	Protein of unknown function (DUF668)	Protein PSK SIMULATOR 3 OS=Arabidopsis thaliana OX=3702 GN=PSI3 PE=1 SV=1	S	Function unknown	PREDICTED: uncharacterized protein LOC106318230 [Brassica oleracea var. oleracea]
gene_Bol027409	3194	5402	1772	1822	2075	1939	45.8586	67.9793	29.4732	29.4465	30.4882	27.2477	0.00777011	-1.00706	down	[P]	Inorganic ion transport and metabolism	Molecular Function: potassium ion transmembrane transporter activity (GO:0015079);; Cellular Component: integral component of membrane (GO:0016021);;	K03549|0.0e+00|boe:106342305|K03549 KUP system potassium uptake protein | (RefSeq) potassium transporter 11	--	--	--	K+ potassium transporter	Potassium transporter 11 OS=Arabidopsis thaliana OX=3702 GN=POT11 PE=2 SV=1	P	Inorganic ion transport and metabolism	PREDICTED: potassium transporter 11 [Brassica oleracea var. oleracea]
gene_Bol042575	387	901	1404	0	3	2	10.6279	21.7209	44.7404	0	0.057116	0.053169	1.0152e-26	-9.34046	down	--	--	--	K01759|3.2e-21|aip:107644408|K01759 lactoylglutathione lyase [EC:4.4.1.5] | (RefSeq) probable lactoylglutathione lyase, chloroplastic	Pyruvate metabolism (ko00620)	--	--	C2 domain	--	S	Function unknown	PREDICTED: uncharacterized protein LOC106335154 [Brassica oleracea var. oleracea]
gene_Bol008906	118	100	111	246	242	330	3.12471	2.33589	3.42707	7.35827	6.59898	8.61118	8.50872e-05	1.06677	up	--	--	--	--	--	--	--	Domain of unknown function (DUF966)	Protein UPSTREAM OF FLC OS=Arabidopsis thaliana OX=3702 GN=UFC PE=2 SV=1	S	Function unknown	protein UPSTREAM OF FLC-like [Brassica napus]
gene_Bol035914	142	546	526	0	0	6	3.06156	10.3365	13.1626	0	0	0.125045	1.97621e-06	-7.97281	down	[M]	Cell wall/membrane/envelope biogenesis	Molecular Function: protein kinase activity (GO:0004672);; Molecular Function: calcium ion binding (GO:0005509);; Molecular Function: ATP binding (GO:0005524);;	K13412|9.7e-305|bna:106367883|K13412 calcium-dependent protein kinase [EC:2.7.11.1] | (RefSeq) calcium-dependent protein kinase 34-like	Plant-pathogen interaction (ko04626)	[T]	Signal transduction mechanisms	Protein kinase domain	Calcium-dependent protein kinase 34 OS=Arabidopsis thaliana OX=3702 GN=CPK34 PE=2 SV=1	T	Signal transduction mechanisms	PREDICTED: calcium-dependent protein kinase 34 [Brassica oleracea var. oleracea]
gene_Bol034683	1515	1558	9392	0	0	4	35.7173	32.191	256.601	0	0	0.089884	7.769e-11	-12.0115	down	[Q]	Secondary metabolites biosynthesis, transport and catabolism	Biological Process: fatty acid biosynthetic process (GO:0006633);; Cellular Component: integral component of membrane (GO:0016021);; Molecular Function: transferase activity, transferring acyl groups other than amino-acyl groups (GO:0016747);;	K15397|4.0e-273|bna:106434458|K15397 3-ketoacyl-CoA synthase [EC:2.3.1.199] | (RefSeq) 3-ketoacyl-CoA synthase 17	Fatty acid elongation (ko00062);; Plant-pathogen interaction (ko04626)	--	--	FAE1/Type III polyketide synthase-like protein	3-ketoacyl-CoA synthase 17 OS=Arabidopsis thaliana OX=3702 GN=KCS17 PE=1 SV=1	I	Lipid transport and metabolism	3-ketoacyl-CoA synthase 17 [Brassica napus]
gene_Bol043092	31	85	25	0	0	2	1.06636	2.55812	0.968024	0	0	0.047836	8.64579e-06	-6.33334	down	--	--	--	K10406|7.4e-61|mtr:MTR_5g096570|K10406 kinesin family member C2/C3 | (RefSeq) kinesin heavy chain, putative	--	--	--	Plant protein of unknown function (DUF868)	--	S	Function unknown	unnamed protein product [Brassica oleracea]
gene_Bol007960	2	2	8	27	71	171	0.032278	0.025364	0.138509	0.480896	1.15701	2.69433	5.39308e-05	4.14927	up	[A]	RNA processing and modification	Molecular Function: RNA binding (GO:0003723);; Molecular Function: polynucleotide adenylyltransferase activity (GO:0004652);; Molecular Function: ATP binding (GO:0005524);; Cellular Component: nucleus (GO:0005634);; Biological Process: mRNA processing (GO:0006397);; Biological Process: RNA 3'-end processing (GO:0031123);; Biological Process: RNA polyadenylation (GO:0043631);; Molecular Function: …	K14376|0.0e+00|boe:106303033|K14376 poly(A) polymerase [EC:2.7.7.19] | (RefSeq) nuclear poly(A) polymerase 1-like	mRNA surveillance pathway (ko03015)	[A]	RNA processing and modification	Poly(A) polymerase central domain	Nuclear poly(A) polymerase 1 OS=Arabidopsis thaliana OX=3702 GN=PAPS1 PE=1 SV=1	A	RNA processing and modification	PREDICTED: nuclear poly(A) polymerase 1-like [Brassica oleracea var. oleracea]
gene_Bol021578	2671	3824	2367	1021	1596	639	60.9095	76.4433	62.5416	26.2203	37.2459	14.2704	4.1625e-05	-1.63457	down	[E]	Amino acid transport and metabolism	Molecular Function: oxidoreductase activity (GO:0016491);;	K17839|3.3e-286|boe:106336734|K17839 polyamine oxidase [EC:1.5.3.17 1.5.3.-] | (RefSeq) probable polyamine oxidase 2	Arginine and proline metabolism (ko00330);; beta-Alanine metabolism (ko00410);; Pantothenate and CoA biosynthesis (ko00770)	[Q]	Secondary metabolites biosynthesis, transport and catabolism	Flavin containing amine oxidoreductase	Polyamine oxidase 2 OS=Arabidopsis thaliana OX=3702 GN=PAO2 PE=1 SV=1	Q	Secondary metabolites biosynthesis, transport and catabolism	PREDICTED: probable polyamine oxidase 2 [Brassica oleracea var. oleracea]
gene_Bol013785	245	333	1900	17	21	41	6.95592	8.28292	62.5771	0.541734	0.59539	1.13966	1.78663e-10	-5.32275	down	[T]	Signal transduction mechanisms	Molecular Function: protein serine/threonine kinase activity (GO:0004674);; Molecular Function: ATP binding (GO:0005524);;	K13430|2.5e-127|pavi:110758784|K13430 serine/threonine-protein kinase PBS1 [EC:2.7.11.1] | (RefSeq) serine/threonine-protein kinase PBS1	Plant-pathogen interaction (ko04626)	[T]	Signal transduction mechanisms	Protein kinase domain	Probable serine/threonine-protein kinase PBL23 OS=Arabidopsis thaliana OX=3702 GN=PBL23 PE=2 SV=1	T	Signal transduction mechanisms	BnaC01g29960D [Brassica napus]
gene_Bol038781	166	116	71	302	284	439	8.67957	5.31852	4.26259	17.7462	15.1741	22.473	0.00132292	1.30276	up	--	--	Cellular Component: integral component of membrane (GO:0016021);;	--	--	--	--	Late embryogenesis abundant protein	NDR1/HIN1-like protein 26 OS=Arabidopsis thaliana OX=3702 GN=NHL26 PE=2 SV=1	S	Function unknown	PREDICTED: protein YLS9-like [Brassica oleracea var. oleracea]
gene_Bol028321	715	675	471	2464	2952	2524	25.9766	21.5088	19.8191	100.873	109.855	89.8601	1.67283e-20	1.87465	up	[L]	Replication, recombination and repair	Molecular Function: nucleotidase activity (GO:0008252);;	K03787|1.9e-175|bna:106435433|K03787 5'-nucleotidase [EC:3.1.3.5] | (RefSeq) uncharacterized protein LOC106435433	Purine metabolism (ko00230);; Pyrimidine metabolism (ko00240);; Nicotinate and nicotinamide metabolism (ko00760)	--	--	Survival protein SurE	--	S	Function unknown	PREDICTED: 5'-nucleotidase SurE-like [Brassica oleracea var. oleracea]
gene_Bol016728	2	0	6	31	41	44	0.063142	0	0.275732	1.52653	1.82844	1.886	0.00117865	3.55514	up	--	--	Molecular Function: metal ion binding (GO:0046872);;	--	--	--	--	HIT zinc finger	--	S	Function unknown	hypothetical protein F2Q69_00046466 [Brassica cretica]
gene_Bol028914	1319	4610	3103	10928	21180	24982	29.5962	90.6643	80.701	276.145	486.64	548.996	1.52363e-07	2.4343	up	[QV]	Secondary metabolites biosynthesis, transport and catabolism;; Defense mechanisms	Molecular Function: monooxygenase activity (GO:0004497);; Molecular Function: iron ion binding (GO:0005506);; Molecular Function: oxidoreductase activity, acting on paired donors, with incorporation or reduction of molecular oxygen (GO:0016705);; Molecular Function: heme binding (GO:0020037);;	K00517|4.8e-293|bna:106426783|K00517 indol-3-yl-methylglucosinolate hydroxylase [EC:1.14.-.-] | (RefSeq) cytochrome P450 81F1-like	--	[Q]	Secondary metabolites biosynthesis, transport and catabolism	Cytochrome P450	Cytochrome P450 81F1 OS=Arabidopsis thaliana OX=3702 GN=CYP81F1 PE=2 SV=2	Q	Secondary metabolites biosynthesis, transport and catabolism	cytochrome P450 81F1-like [Brassica napus]
gene_Bol045598	0	17	4	87	448	160	0	0.308914	0.074344	2.01229	9.50347	3.24336	9.36755e-06	4.90479	up	[G]	Carbohydrate transport and metabolism	Molecular Function: hydrolase activity, hydrolyzing O-glycosyl compounds (GO:0004553);; Biological Process: carbohydrate metabolic process (GO:0005975);;	K01188|0.0e+00|bna:106412061|K01188 beta-glucosidase [EC:3.2.1.21] | (RefSeq) beta-glucosidase 27-like	Cyanoamino acid metabolism (ko00460);; Starch and sucrose metabolism (ko00500);; Phenylpropanoid biosynthesis (ko00940)	[G]	Carbohydrate transport and metabolism	Glycosyl hydrolase family 1	Beta-glucosidase 27 OS=Arabidopsis thaliana OX=3702 GN=BGLU27 PE=2 SV=2	G	Carbohydrate transport and metabolism	PREDICTED: beta-glucosidase 27 [Brassica oleracea var. oleracea]
gene_Bol004766	3688	5388	377	102	103	117	64.8415	83.0242	7.67038	2.01837	1.83736	2.01155	1.85418e-07	-5.03143	down	[M]	Cell wall/membrane/envelope biogenesis	Molecular Function: protein kinase activity (GO:0004672);; Molecular Function: ATP binding (GO:0005524);;	K13430|1.9e-68|nta:107764193|K13430 serine/threonine-protein kinase PBS1 [EC:2.7.11.1] | (RefSeq) serine/threonine-protein kinase PBS1-like	Plant-pathogen interaction (ko04626)	[T]	Signal transduction mechanisms	Protein kinase domain	Proline-rich receptor-like protein kinase PERK8 OS=Arabidopsis thaliana OX=3702 GN=PERK8 PE=1 SV=1	T	Signal transduction mechanisms	unnamed protein product [Brassica oleracea]
gene_Bol007743	11	0	9	133	182	361	0.786873	0	0.770338	11.5135	14.3253	27.2655	7.36953e-08	4.75075	up	[R]	General function prediction only	--	K07456|5.3e-43|pavi:110766748|K07456 DNA mismatch repair protein MutS2 | (RefSeq) uncharacterized protein LOC110766748	Mismatch repair (ko03430)	--	--	Domain of unknown function (DUF2828)	--	S	Function unknown	hypothetical protein F2Q70_00003337 [Brassica cretica]
gene_Bol038146	1192	1554	669	594	609	715	39.7094	45.388	25.8247	22.2741	20.7539	23.3132	0.000546491	-1.0326	down	[R]	General function prediction only	Molecular Function: protein binding (GO:0005515);;	K13137|1.5e-197|boe:106292579|K13137 serine-threonine kinase receptor-associated protein | (RefSeq) serine-threonine kinase receptor-associated protein	RNA transport (ko03013)	[I]	Lipid transport and metabolism	WD domain, G-beta repeat	Eukaryotic translation initiation factor 3 subunit I OS=Arabidopsis thaliana OX=3702 GN=TIF3I1 PE=2 SV=2	I	Lipid transport and metabolism	BnaC05g11790D [Brassica napus]
gene_Bol021747	129	92	82	216	567	4493	2.27828	1.41779	1.66745	4.30237	10.2708	77.9561	0.00340795	3.79094	up	[H]	Coenzyme transport and metabolism	Molecular Function: methyltransferase activity (GO:0008168);; Cellular Component: integral component of membrane (GO:0016021);;	K23872|1.4e-140|smo:SELMODRAFT_74065|K23872 putative homogalacturonan methyltransferase [EC:2.1.1.-] | (RefSeq) hypothetical protein	--	--	--	Putative S-adenosyl-L-methionine-dependent methyltransferase	Probable methyltransferase PMT16 OS=Arabidopsis thaliana OX=3702 GN=At2g45750 PE=3 SV=1	O	Posttranslational modification, protein turnover, chaperones	probable methyltransferase PMT16 [Brassica napus]
gene_Bol029576	2639	2962	362	0	0	0	176.984	174.061	28.1251	0	0	0	3.2071e-14	-13.5708	down	--	--	Biological Process: response to desiccation (GO:0009269);;	--	--	--	--	Late embryogenesis abundant protein	Desiccation-related protein At2g46140 OS=Arabidopsis thaliana OX=3702 GN=At2g46140 PE=1 SV=1	S	Function unknown	desiccation-related protein At2g46140 [Brassica rapa]
gene_Bol011801	437	519	199	102	31	92	26.0028	27.0945	13.715	6.81604	1.88082	5.34889	6.10086e-06	-2.54937	down	[M]	Cell wall/membrane/envelope biogenesis	Molecular Function: catalytic activity (GO:0003824);; Cellular Component: integral component of membrane (GO:0016021);;	K09753|2.5e-29|atr:18447024|K09753 cinnamoyl-CoA reductase [EC:1.2.1.44] | (RefSeq) cinnamoyl-CoA reductase 1	Phenylpropanoid biosynthesis (ko00940)	[V]	Defense mechanisms	NAD dependent epimerase/dehydratase family	Phenylacetaldehyde reductase OS=Rosa hybrid cultivar OX=128735 GN=PAR PE=1 SV=1	V	Defense mechanisms	cinnamoyl-CoA reductase 1-like [Brassica napus]
gene_Bol043328	1516	2151	707	8	16	18	67.0774	83.4397	36.254	0.371485	0.693669	0.74899	4.91686e-53	-6.90181	down	--	--	--	K06630|1.4e-131|bna:106355190|K06630 14-3-3 protein epsilon | (RefSeq) 14-3-3-like protein GF14 iota	--	[O]	Posttranslational modification, protein turnover, chaperones	14-3-3 protein	14-3-3-like protein GF14 iota OS=Arabidopsis thaliana OX=3702 GN=GRF12 PE=2 SV=1	O	Posttranslational modification, protein turnover, chaperones	14-3-3-like protein GF14 iota [Brassica napus]
gene_Bol011190	326	291	143	65	104	73	19.3064	15.0655	9.79705	4.32362	6.28377	4.2035	1.03995e-05	-1.86082	down	[U]	Intracellular trafficking, secretion, and vesicular transport	Biological Process: signal peptide processing (GO:0006465);; Molecular Function: serine-type peptidase activity (GO:0008236);; Cellular Component: integral component of membrane (GO:0016021);;	K13280|2.3e-94|boe:106294786|K13280 signal peptidase I [EC:3.4.21.89] | (RefSeq) signal peptidase complex catalytic subunit SEC11C-like	Protein export (ko03060)	[U]	Intracellular trafficking, secretion, and vesicular transport	Peptidase S24-like	--	U	Intracellular trafficking, secretion, and vesicular transport	PREDICTED: signal peptidase complex catalytic subunit SEC11C-like [Brassica oleracea var. oleracea]
gene_Bol030586	210	291	170	14	9	28	6.93773	8.4326	6.52084	0.498426	0.290863	0.88894	1.67955e-19	-3.9453	down	--	--	Molecular Function: GTPase activator activity (GO:0005096);; Molecular Function: metal ion binding (GO:0046872);;	K12486|6.5e-193|bna:106409920|K12486 stromal membrane-associated protein | (RefSeq) probable ADP-ribosylation factor GTPase-activating protein AGD13 isoform X1	Endocytosis (ko04144)	[R]	General function prediction only	Putative GTPase activating protein for Arf	Probable ADP-ribosylation factor GTPase-activating protein AGD13 OS=Arabidopsis thaliana OX=3702 GN=AGD13 PE=2 SV=1	T	Signal transduction mechanisms	PREDICTED: probable ADP-ribosylation factor GTPase-activating protein AGD13 [Brassica oleracea var. oleracea]
gene_Bol013604	2140	3903	1797	1093	1213	1288	56.3925	90.129	54.8629	32.4072	32.6973	33.231	7.94047e-07	-1.31904	down	[R]	General function prediction only	Cellular Component: plasma membrane (GO:0005886);; Cellular Component: integral component of membrane (GO:0016021);;	K16302|6.2e-233|bna:106368715|K16302 metal transporter CNNM | (RefSeq) DUF21 domain-containing protein At4g33700-like	--	[S]	Function unknown	Cyclin M transmembrane N-terminal domain	DUF21 domain-containing protein At4g33700 OS=Arabidopsis thaliana OX=3702 GN=CBSDUF6 PE=1 SV=1	S	Function unknown	DUF21 domain-containing protein At4g33700-like [Brassica napus]
gene_Bol026760	96	116	81	366	635	618	9.13597	9.67568	8.89247	39.4427	62.2043	57.8304	5.45245e-16	2.23443	up	--	--	Cellular Component: integral component of membrane (GO:0016021);;	--	--	--	--	--	--	--	--	hypothetical protein DY000_02059827 [Brassica cretica]
gene_Bol011926	1394	2088	216	4	9	14	84.3974	110.782	15.1281	0.23902	0.529271	0.829472	2.51727e-22	-7.28469	down	[T]	Signal transduction mechanisms	Molecular Function: calcium ion binding (GO:0005509);;	K13448|1.9e-98|bna:106386144|K13448 calcium-binding protein CML | (RefSeq) calcium-binding protein CML42	Plant-pathogen interaction (ko04626)	[T]	Signal transduction mechanisms	EF-hand domain	Calcium-binding protein CML42 OS=Arabidopsis thaliana OX=3702 GN=CML42 PE=1 SV=1	T	Signal transduction mechanisms	PREDICTED: calcium-binding protein CML42-like [Brassica oleracea var. oleracea]
gene_Bol008590	385	746	410	71	45	64	8.28642	14.0787	10.2252	1.71472	0.978828	1.33449	1.16185e-22	-3.29153	down	[T]	Signal transduction mechanisms	Molecular Function: protein serine/threonine kinase activity (GO:0004674);; Molecular Function: ATP binding (GO:0005524);; Biological Process: signal transduction (GO:0007165);;	K07198|8.1e-142|pda:103715405|K07198 5'-AMP-activated protein kinase, catalytic alpha subunit [EC:2.7.11.11] | (RefSeq) CBL-interacting protein kinase 5	--	[T]	Signal transduction mechanisms	Protein kinase domain	CBL-interacting serine/threonine-protein kinase 18 OS=Arabidopsis thaliana OX=3702 GN=CIPK18 PE=1 SV=1	T	Signal transduction mechanisms	PREDICTED: CBL-interacting serine/threonine-protein kinase 18 [Brassica oleracea var. oleracea]
gene_Bol010317	4207	5319	3555	2530	2885	1819	144.094	159.66	141.07	97.5354	101.126	60.9733	0.000111283	-1.0536	down	--	--	Molecular Function: protein binding (GO:0005515);;	K01188|1.3e-17|sita:101778196|K01188 beta-glucosidase [EC:3.2.1.21] | (RefSeq) beta-glucosidase 12	Cyanoamino acid metabolism (ko00460);; Starch and sucrose metabolism (ko00500);; Phenylpropanoid biosynthesis (ko00940)	--	--	Leucine rich repeat	Leucine-rich repeat protein FLOR 1 OS=Arabidopsis thaliana OX=3702 GN=FLR1 PE=1 SV=1	S	Function unknown	hypothetical protein F2Q69_00031849 [Brassica cretica]
gene_Bol026289	4042	13340	1363	36	45	40	84.1417	243.368	32.8633	0.825658	0.948494	0.807442	5.57523e-31	-7.40253	down	[G]	Carbohydrate transport and metabolism	Cellular Component: integral component of membrane (GO:0016021);; Molecular Function: transmembrane transporter activity (GO:0022857);;	K08202|1.9e-85|bvg:104907156|K08202 MFS transporter, OCT family, solute carrier family 22 (organic cation transporter), member 4/5 | (RefSeq) organic cation/carnitine transporter 4-like	--	[R]	General function prediction only	Sugar (and other) transporter	Organic cation/carnitine transporter 1 OS=Arabidopsis thaliana OX=3702 GN=OCT1 PE=2 SV=1	S	Function unknown	organic cation/carnitine transporter 1 [Brassica rapa]
gene_Bol013293	222	682	176	0	0	18	8.14227	21.9452	7.44736	0	0	0.642669	0.00995369	-6.17607	down	[M]	Cell wall/membrane/envelope biogenesis	Molecular Function: catalytic activity (GO:0003824);; Biological Process: biosynthetic process (GO:0009058);;	K00968|6.3e-171|bna:106372819|K00968 choline-phosphate cytidylyltransferase [EC:2.7.7.15] | (RefSeq) choline-phosphate cytidylyltransferase 2-like isoform X3	Phosphonate and phosphinate metabolism (ko00440);; Glycerophospholipid metabolism (ko00564)	[I]	Lipid transport and metabolism	Cytidylyltransferase-like	Choline-phosphate cytidylyltransferase 2 OS=Arabidopsis thaliana OX=3702 GN=CCT2 PE=1 SV=1	I	Lipid transport and metabolism	hypothetical protein F2Q69_00048198 [Brassica cretica]
gene_Bol045189	162	307	161	11	0	4	2.39656	3.98048	2.75657	0.166577	0	0.056883	1.05231e-12	-5.55924	down	--	--	Cellular Component: cellular_component (GO:0005575);; Cellular Component: intracellular (GO:0005622);; Cellular Component: cell (GO:0005623);; Cellular Component: cytoplasm (GO:0005737);; Cellular Component: cytosol (GO:0005829);; Biological Process: organelle organization (GO:0006996);; Biological Process: biological_process (GO:0008150);; Biological Process: plastid organization (GO:0009657);; …	--	--	--	--	Weak chloroplast movement under blue light	Protein WEAK CHLOROPLAST MOVEMENT UNDER BLUE LIGHT-like 2 OS=Arabidopsis thaliana OX=3702 GN=WEL2 PE=2 SV=1	S	Function unknown	unnamed protein product [Brassica oleracea]
Brassica_oleracea_newGene_722	153	252	254	82	93	80	5.02918	7.24122	9.65369	3.01896	3.11892	2.57129	3.52148e-06	-1.5975	down	--	--	Molecular Function: phosphogluconate dehydrogenase (decarboxylating) activity (GO:0004616);; Molecular Function: NADP binding (GO:0050661);;	--	--	--	--	--	--	G	Carbohydrate transport and metabolism	hypothetical protein F2Q70_00012098 [Brassica cretica]
gene_Bol043955	229	220	168	558	400	647	2.911	2.44964	2.47861	7.9952	5.21399	8.06142	2.36497e-05	1.15058	up	--	--	--	K14827|0.0e+00|bna:106419076|K14827 pre-rRNA-processing protein IPI1 | (RefSeq) uncharacterized protein LOC106419076	--	[S]	Function unknown	HEAT repeat	--	S	Function unknown	PREDICTED: uncharacterized protein LOC106313624 [Brassica oleracea var. oleracea]
gene_Bol024367	12	0	9	57	80	123	0.401324	0	0.345803	2.30291	2.97878	4.36025	0.00176335	3.30904	up	--	--	Molecular Function: protein binding (GO:0005515);;	--	--	[R]	General function prediction only	Kelch motif	F-box/kelch-repeat protein At5g39560 OS=Arabidopsis thaliana OX=3702 GN=At5g39560 PE=2 SV=1	J	Translation, ribosomal structure and biogenesis	F-box/kelch-repeat protein At5g39560 [Brassica napus]
gene_Bol027022	104	84	63	0	0	3	7.73238	5.43572	5.40124	0	0	0.146215	2.03187e-10	-6.63308	down	--	--	--	--	--	--	--	--	--	--	--	PREDICTED: uncharacterized protein LOC106311211 [Brassica oleracea var. oleracea]
gene_Bol031580	164	142	108	298	300	425	10.001	7.59152	7.63657	20.5167	18.7428	25.435	8.81678e-05	1.06837	up	--	--	Molecular Function: DNA binding (GO:0003677);; Cellular Component: nucleus (GO:0005634);; Biological Process: regulation of transcription, DNA-templated (GO:0006355);;	K20043|4.1e-24|aip:107640400|K20043 clathrin coat assembly protein AP180 | (RefSeq) putative clathrin assembly protein At5g35200	--	--	--	Dof domain, zinc finger	Dof zinc finger protein DOF1.7 OS=Arabidopsis thaliana OX=3702 GN=DOF1.7 PE=2 SV=1	K	Transcription	dof zinc finger protein DOF1.7 [Brassica napus]
Brassica_oleracea_newGene_10024	243	610	264	17	19	54	2.20214	4.86467	2.77017	0.165204	0.175875	0.474596	1.2718e-12	-3.8548	down	[V]	Defense mechanisms	Molecular Function: ATP binding (GO:0005524);; Cellular Component: integral component of membrane (GO:0016021);; Molecular Function: ATPase activity (GO:0016887);;	K21396|3.5e-54|gsl:Gasu_36200|K21396 ATP-binding cassette, subfamily G (WHITE), eye pigment precursor transporter | (RefSeq) ABC transporter, ATP-binding protein	--	[Q]	Secondary metabolites biosynthesis, transport and catabolism	ABC-2 type transporter	ABC transporter G family member 28 OS=Arabidopsis thaliana OX=3702 GN=ABCG28 PE=3 SV=1	Q	Secondary metabolites biosynthesis, transport and catabolism	ABC transporter G family member 28 isoform X2 [Brassica rapa]
gene_Bol006717	304	612	306	0	0	21	4.02893	7.10793	4.6988	0	0	0.265664	0.00966522	-6.17034	down	[T]	Signal transduction mechanisms	Molecular Function: protein kinase activity (GO:0004672);; Molecular Function: ATP binding (GO:0005524);; Cellular Component: integral component of membrane (GO:0016021);; Cellular Component: apical plasma membrane (GO:0016324);; Biological Process: regulation of pollen tube growth (GO:0080092);;	K13435|1.9e-95|sly:101268866|K13435 serine/threonine-protein kinase Pto | (RefSeq) Pto; serine/threonine protein kinase Pto	Plant-pathogen interaction (ko04626)	[T]	Signal transduction mechanisms	Protein tyrosine and serine/threonine kinase	Probable receptor-like protein kinase At2g21480 OS=Arabidopsis thaliana OX=3702 GN=At2g21480 PE=3 SV=1	T	Signal transduction mechanisms	PREDICTED: LOW QUALITY PROTEIN: probable receptor-like protein kinase At2g21480 [Brassica oleracea var. oleracea]
gene_Bol006573	74	96	54	212	443	472	1.65137	1.88627	1.3944	5.35657	10.1948	10.3791	3.96241e-08	2.10014	up	[G]	Carbohydrate transport and metabolism	Cellular Component: integral component of membrane (GO:0016021);; Molecular Function: transmembrane transporter activity (GO:0022857);;	K03444|7.4e-278|boe:106312125|K03444 MFS transporter, SP family, ERD6-like sugar transporter | (RefSeq) sugar transporter ERD6	--	[R]	General function prediction only	Sugar (and other) transporter	Sugar transporter ERD6 OS=Arabidopsis thaliana OX=3702 GN=ERD6 PE=1 SV=3	P	Inorganic ion transport and metabolism	PREDICTED: sugar transporter ERD6 [Brassica oleracea var. oleracea]
gene_Bol005883	299	431	41	3	3	0	13.0673	16.493	2.02987	0.143518	0.113871	0	2.14102e-11	-7.13386	down	[P]	Inorganic ion transport and metabolism	Molecular Function: ferroxidase activity (GO:0004322);; Biological Process: iron ion transport (GO:0006826);; Biological Process: cellular iron ion homeostasis (GO:0006879);; Molecular Function: ferric iron binding (GO:0008199);;	K00522|4.4e-141|bna:106452550|K00522 ferritin heavy chain [EC:1.16.3.2] | (RefSeq) ferritin-2, chloroplastic	--	[P]	Inorganic ion transport and metabolism	Ferritin-like domain	Ferritin-2, chloroplastic OS=Arabidopsis thaliana OX=3702 GN=FER2 PE=2 SV=1	P	Inorganic ion transport and metabolism	PREDICTED: ferritin-2, chloroplastic [Brassica oleracea var. oleracea]
gene_Bol007057	32	21	43	434	604	1209	2.86198	1.65955	4.49348	44.4274	56.2501	107.709	1.27967e-18	4.24851	up	--	--	Cellular Component: cytoplasm (GO:0005737);; Biological Process: autophagy (GO:0006914);;	K08341|2.5e-62|bna:106353216|K08341 GABA(A) receptor-associated protein | (RefSeq) autophagy-related protein 8e-like	Autophagy - other (ko04136)	[Z]	Cytoskeleton	Autophagy protein Atg8 ubiquitin like	Autophagy-related protein 8e OS=Arabidopsis thaliana OX=3702 GN=ATG8E PE=1 SV=2	Z	Cytoskeleton	hypothetical protein F2Q69_00049364 [Brassica cretica]
gene_Bol010878	54	86	58	286	382	432	2.09829	2.91199	2.60916	12.5071	15.1936	16.4159	4.37182e-18	2.24807	up	--	--	Molecular Function: DNA binding (GO:0003677);; Molecular Function: transcription factor activity, sequence-specific DNA binding (GO:0003700);; Cellular Component: nucleus (GO:0005634);;	K13434|1.3e-32|mesc:110607160|K13434 pathogenesis-related genes transcriptional activator PTI6 | (RefSeq) pathogenesis-related genes transcriptional activator PTI6-like	Plant-pathogen interaction (ko04626)	--	--	AP2 domain	Ethylene-responsive transcription factor CRF6 OS=Arabidopsis thaliana OX=3702 GN=CRF6 PE=1 SV=1	K	Transcription	PREDICTED: ethylene-responsive transcription factor CRF6-like [Brassica oleracea var. oleracea]
gene_Bol008381	176	323	89	2	0	0	8.95197	14.3996	5.23533	0.114635	0	0	1.11619e-11	-8.36001	down	--	--	Cellular Component: integral component of membrane (GO:0016021);;	--	--	--	--	--	--	S	Function unknown	unnamed protein product [Brassica oleracea]
gene_Bol038496	22620	35671	15196	8785	13788	10035	330.748	457.086	257.458	144.611	206.372	143.649	1.89472e-05	-1.36282	down	[I]	Lipid transport and metabolism	Molecular Function: lanosterol synthase activity (GO:0000250);; Cellular Component: lipid droplet (GO:0005811);; Biological Process: triterpenoid biosynthetic process (GO:0016104);; Molecular Function: beta-amyrin synthase activity (GO:0042300);;	K15815|0.0e+00|brp:103832374|K15815 lupeol synthase 2 [EC:5.4.99.39 5.4.99.40 5.4.99.41] | (RefSeq) amyrin synthase LUP2	Sesquiterpenoid and triterpenoid biosynthesis (ko00909)	[I]	Lipid transport and metabolism	Squalene-hopene cyclase C-terminal domain	Amyrin synthase LUP2 OS=Arabidopsis thaliana OX=3702 GN=LUP2 PE=1 SV=1	I	Lipid transport and metabolism	unnamed protein product [Brassica oleracea]
gene_Bol030427	144	124	129	50	35	49	4.70009	3.54207	4.86518	1.8374	1.15797	1.56197	1.88162e-07	-1.80308	down	--	--	Biological Process: auxin-activated signaling pathway (GO:0009734);; Cellular Component: integral component of membrane (GO:0016021);; Biological Process: transmembrane transport (GO:0055085);;	K13947|6.6e-185|bna:106387035|K13947 auxin efflux carrier family protein | (RefSeq) auxin efflux carrier component 8-like	--	--	--	Membrane transport protein	Auxin efflux carrier component 8 OS=Arabidopsis thaliana OX=3702 GN=PIN8 PE=2 SV=1	P	Inorganic ion transport and metabolism	PREDICTED: putative auxin efflux carrier component 5 [Brassica oleracea var. oleracea]
gene_Bol033589	2738	2431	1254	24	11	11	227.163	176.701	120.551	2.2057	0.862883	0.81447	3.6553e-64	-7.31752	down	--	--	Molecular Function: actin binding (GO:0003779);; Cellular Component: cytoskeleton (GO:0005856);;	K05759|8.3e-75|bna:106364220|K05759 profilin | (RefSeq) profilin-3	--	[Z]	Cytoskeleton	Profilin	Profilin-4 OS=Arabidopsis thaliana OX=3702 GN=PRF4 PE=1 SV=1	Z	Cytoskeleton	profilin-3 [Brassica rapa]
gene_Bol007107	13	13	16	108	144	164	0.54411	0.4855	0.794332	5.23541	6.34511	6.90077	2.19914e-14	3.06249	up	--	--	Cellular Component: nucleus (GO:0005634);; Molecular Function: protein heterodimerization activity (GO:0046982);;	K21752|4.2e-131|bna:106425747|K21752 Dr1-associated corepressor | (RefSeq) dr1-associated corepressor-like	--	[K]	Transcription	Histone-like transcription factor (CBF/NF-Y) and archaeal histone	--	K	Transcription	hypothetical protein F2Q70_00014505 [Brassica cretica]
gene_Bol042632	630	1057	235	89	83	127	29.1519	42.863	12.598	4.60429	3.8891	5.75233	9.36311e-09	-2.86394	down	--	--	--	--	--	--	--	--	--	--	--	PREDICTED: uncharacterized protein LOC106328884 [Brassica oleracea var. oleracea]
gene_Bol016405	88	76	447	0	0	0	4.6684	3.5252	27.7108	0	0	0	4.03319e-11	-10.4314	down	--	--	Biological Process: mRNA splicing, via spliceosome (GO:0000398);; Cellular Component: U12-type spliceosomal complex (GO:0005689);;	K13153|1.5e-35|gra:105793011|K13153 U11/U12 small nuclear ribonucleoprotein 25 kDa protein | (RefSeq) uncharacterized LOC105793011	--	--	--	Ubiquitin-like domain	U11/U12 small nuclear ribonucleoprotein 25 kDa protein OS=Arabidopsis thaliana OX=3702 GN=SNRNP25 PE=2 SV=1	S	Function unknown	PREDICTED: uncharacterized protein LOC106322482 [Brassica oleracea var. oleracea]
gene_Bol037820	105	237	2023	0	9	8	3.22198	6.3491	71.9149	0	0.281728	0.236748	6.35232e-05	-7.50208	down	--	--	Molecular Function: GTPase activator activity (GO:0005096);; Molecular Function: metal ion binding (GO:0046872);;	K12493|4.0e-172|boe:106340736|K12493 ADP-ribosylation factor GTPase-activating protein 2/3 | (RefSeq) ADP-ribosylation factor GTPase-activating protein AGD10	Endocytosis (ko04144)	[T]	Signal transduction mechanisms	Putative GTPase activating protein for Arf	ADP-ribosylation factor GTPase-activating protein AGD10 OS=Arabidopsis thaliana OX=3702 GN=AGD10 PE=2 SV=1	T	Signal transduction mechanisms	unnamed protein product [Brassica oleracea]
gene_Bol006610	289	161	171	756	648	790	3.72504	1.8149	2.55643	10.9944	8.56316	9.98887	3.08395e-06	1.57866	up	--	--	Cellular Component: plasma membrane (GO:0005886);; Cellular Component: integral component of membrane (GO:0016021);; Biological Process: transmembrane transport (GO:0055085);;	--	--	[T]	Signal transduction mechanisms	OPT oligopeptide transporter protein	Oligopeptide transporter 2 OS=Arabidopsis thaliana OX=3702 GN=OPT2 PE=2 SV=2	T	Signal transduction mechanisms	BnaC08g42500D [Brassica napus]
gene_Bol038018	283	606	757	195	188	203	10.8077	20.2717	33.5066	8.35038	7.34563	7.56034	7.81203e-05	-1.73119	down	--	--	Cellular Component: integral component of membrane (GO:0016021);;	K18266|1.0e-117|mesc:110623496|K18266 protein NDRG1 | (RefSeq) pollen-specific protein SF21-like	--	[S]	Function unknown	Ndr family	Protein NDL1 OS=Arabidopsis thaliana OX=3702 GN=NDL1 PE=1 SV=1	S	Function unknown	PREDICTED: pollen-specific protein SF21-like isoform X2 [Brassica oleracea var. oleracea]
gene_Bol045752	269	516	231	15	13	15	4.02033	6.75856	3.99749	0.239108	0.197072	0.212487	6.10569e-31	-4.75193	down	--	--	Molecular Function: protein binding (GO:0005515);;	K09527|2.9e-07|pvu:PHAVU_002G034200g|K09527 DnaJ homolog subfamily C member 7 | (RefSeq) hypothetical protein	--	[ODR]	Posttranslational modification, protein turnover, chaperones;; Cell cycle control, cell division, chromosome partitioning;; General function prediction only	PB1 domain	Protein PHOX1 OS=Arabidopsis thaliana OX=3702 GN=PHOX1 PE=1 SV=1	--	--	protein PHOX1 [Brassica napus]
gene_Bol011985	611	1064	1287	188	196	266	19.473	29.735	47.5847	6.72264	6.37951	8.30217	2.39287e-12	-2.44023	down	--		Molecular Function: protein kinase activity (GO:0004672);; Molecular Function: ATP binding (GO:0005524);;	K01968|1.2e-168|psom:113350054|K01968 3-methylcrotonyl-CoA carboxylase alpha subunit [EC:6.4.1.4] | (RefSeq) LOW QUALITY PROTEIN: methylcrotonoyl-CoA carboxylase subunit alpha, mitochondrial-like	Valine, leucine and isoleucine degradation (ko00280)	[T]	Signal transduction mechanisms	Protein tyrosine and serine/threonine kinase	Serine/threonine-protein kinase STY13 OS=Arabidopsis thaliana OX=3702 GN=STY13 PE=1 SV=2	T	Signal transduction mechanisms	serine/threonine-protein kinase HT1-like [Brassica napus]
gene_Bol030609	26	49	60	95	209	272	0.623939	1.03492	1.69491	2.59246	5.23162	6.5071	0.00156344	1.82199	up	--	--	Molecular Function: protein binding (GO:0005515);;	--	--	--	--	F-box domain	F-box protein At1g80960 OS=Arabidopsis thaliana OX=3702 GN=At1g80960 PE=2 SV=3	S	Function unknown	PREDICTED: F-box protein At1g80960-like isoform X2 [Brassica oleracea var. oleracea]
gene_Bol022830	171	237	85	6	4	4	10.7375	13.0648	6.18687	0.383491	0.194527	0.230822	4.69891e-18	-5.32168	down	--	--	Molecular Function: protein serine/threonine kinase activity (GO:0004674);; Molecular Function: ATP binding (GO:0005524);; Biological Process: signal transduction (GO:0007165);; Biological Process: response to abscisic acid (GO:0009737);;	K07198|1.6e-89|boe:106321282|K07198 5'-AMP-activated protein kinase, catalytic alpha subunit [EC:2.7.11.11] | (RefSeq) CBL-interacting serine/threonine-protein kinase 20	--	[T]	Signal transduction mechanisms	NAF domain	CBL-interacting serine/threonine-protein kinase 20 OS=Arabidopsis thaliana OX=3702 GN=CIPK20 PE=1 SV=1	T	Signal transduction mechanisms	PREDICTED: CBL-interacting serine/threonine-protein kinase 20 [Brassica oleracea var. oleracea]
gene_Bol044278	6	4	0	60	59	49	0.562383	0.283571	0	6.77536	6.06327	4.80204	6.28552e-06	3.87419	up	--	--	--	--	--	--	--	--	--	--	--	unnamed protein product [Brassica oleracea]
gene_Bol015863	1394	1774	1248	3319	3111	4371	11.936	13.3053	12.3778	31.9889	27.2615	36.6408	1.37872e-11	1.06517	up	--	--	Molecular Function: DNA binding (GO:0003677);; Cellular Component: nucleolus (GO:0005730);; Biological Process: regulation of transcription, DNA-templated (GO:0006355);; Molecular Function: transcription factor binding (GO:0008134);;	K02331|0.0e+00|boe:106335036|K02331 DNA polymerase phi [EC:2.7.7.7] | (RefSeq) DNA polymerase V	--	[K]	Transcription	DNA polymerase phi	--	K	Transcription	PREDICTED: DNA polymerase V [Brassica oleracea var. oleracea]
Brassica_oleracea_newGene_4426	13	22	24	47	78	110	0.555976	0.950225	1.3457	2.59773	3.93684	5.41646	0.00252528	1.73534	up	--	--	Molecular Function: DNA binding (GO:0003677);; Cellular Component: nucleus (GO:0005634);; Molecular Function: protein dimerization activity (GO:0046983);;	K09264|8.4e-17|lsv:111888803|K09264 MADS-box transcription factor, plant | (RefSeq) agamous-like MADS-box protein AGL27	--	[K]	Transcription	SRF-type transcription factor (DNA-binding and dimerisation domain)	Agamous-like MADS-box protein AGL27 OS=Arabidopsis thaliana OX=3702 GN=AGL27 PE=1 SV=1	K	Transcription	MADS affecting flowering 3 variant IV [Arabidopsis thaliana]
gene_Bol030991	500	877	3757	0	0	0	6.60117	10.1606	57.5576	0	0	0	1.08402e-11	-13.4941	down	--	--	Biological Process: reproduction (GO:0000003);; Biological Process: cell morphogenesis (GO:0000902);; Biological Process: cell morphogenesis involved in differentiation (GO:0000904);; Biological Process: developmental process involved in reproduction (GO:0003006);; Molecular Function: molecular_function (GO:0003674);; Molecular Function: structural molecule activity (GO:0005198);; Molecular Funct…	--	--	--	--	Leucine rich repeat	Pollen-specific leucine-rich repeat extensin-like protein 1 OS=Arabidopsis thaliana OX=3702 GN=PEX1 PE=1 SV=1	K	Transcription	PREDICTED: pollen-specific leucine-rich repeat extensin-like protein 1 [Brassica oleracea var. oleracea]
gene_Bol019324	86	94	69	250	245	362	2.02145	1.92558	1.87779	6.62722	5.89701	8.34805	1.21163e-09	1.54995	up	--	--	Molecular Function: RNA cap binding (GO:0000339);; Cellular Component: nuclear cap binding complex (GO:0005846);; Biological Process: mRNA cis splicing, via spliceosome (GO:0045292);; Biological Process: mRNA transport (GO:0051028);;	K12882|9.8e-195|eus:EUTSA_v10022549mg|K12882 nuclear cap-binding protein subunit 1 | (RefSeq) hypothetical protein	RNA transport (ko03013);; mRNA surveillance pathway (ko03015);; Spliceosome (ko03040)	[A]	RNA processing and modification	MIF4G like	Nuclear cap-binding protein subunit 1 OS=Arabidopsis thaliana OX=3702 GN=ABH1 PE=1 SV=2	A	RNA processing and modification	hypothetical protein F2Q70_00000849 [Brassica cretica]
Brassica_oleracea_newGene_4300	9290	9693	1134	0	0	0	719.221	657.663	101.725	0	0	0	2.66762e-17	-15.3277	down	--	--	Molecular Function: translation initiation factor activity (GO:0003743);; Cellular Component: integral component of membrane (GO:0016021);;	--	--	--	--	--	Protein BP4C OS=Brassica napus OX=3708 GN=BP4C PE=2 SV=1	--	--	unnamed protein product [Brassica oleracea]
gene_Bol033714	207	219	178	652	537	704	1.98579	1.84367	1.97309	7.05533	5.28399	6.61845	1.49237e-13	1.42191	up	[S]	Function unknown	Molecular Function: DNA binding (GO:0003677);; Molecular Function: DNA topoisomerase type I activity (GO:0003917);; Molecular Function: aspartate-tRNA ligase activity (GO:0004815);; Molecular Function: ATP binding (GO:0005524);; Cellular Component: chromosome (GO:0005694);; Cellular Component: cytoplasm (GO:0005737);; Biological Process: DNA topological change (GO:0006265);; Biological Process: a…	K03168|2.0e-156|ghi:107943645|K03168 DNA topoisomerase I [EC:5.6.2.1] | (RefSeq) DNA topoisomerase 1-like	--	[L]	Replication, recombination and repair	DNA topoisomerase	--	L	Replication, recombination and repair	uncharacterized protein LOC106411523 [Brassica napus]
gene_Bol008139	627	796	260	13	2	8	20.3309	22.6237	9.75233	0.473937	0.038772	0.231189	1.9818e-25	-6.36789	down	--	--	--	--	--	--	--	Zinc finger, C3HC4 type (RING finger)	--	O	Posttranslational modification, protein turnover, chaperones	unnamed protein product [Brassica oleracea]
gene_Bol013471	40	128	26	0	4	6	5.93182	16.6335	4.47719	0	0.51773	0.858768	3.57751e-05	-4.46796	down	--	--	--	K08511|2.0e-30|aly:9317305|K08511 vesicle-associated membrane protein 72 | (RefSeq) vesicle-associated membrane protein 725	--	[U]	Intracellular trafficking, secretion, and vesicular transport	--	Vesicle-associated membrane protein 725 OS=Arabidopsis thaliana OX=3702 GN=VAMP725 PE=2 SV=2	U	Intracellular trafficking, secretion, and vesicular transport	BnaAnng16150D [Brassica napus]
gene_Bol006741	739	741	228	246	278	295	23.6253	20.7605	8.42742	8.8615	9.0859	9.23639	0.00879884	-1.2573	down	--	--	Cellular Component: cellular_component (GO:0005575);; Cellular Component: cell wall (GO:0005618);; Cellular Component: cell (GO:0005623);; Biological Process: biological_process (GO:0008150);; Biological Process: plant-type cell wall organization (GO:0009664);; Biological Process: cellular process (GO:0009987);; Biological Process: cellular component organization (GO:0016043);; Cellular Component…	--	--	--	--	Pollen protein Ole e 1 like	Proline-rich protein 2 OS=Arabidopsis thaliana OX=3702 GN=PRP2 PE=2 SV=1	S	Function unknown	unnamed protein product [Brassica oleracea]
gene_Bol006515	29	9	64	2020	1929	2010	0.903372	0.226559	2.31548	71.3263	61.9268	61.7313	7.20969e-20	5.56574	up	--	--	Molecular Function: nutrient reservoir activity (GO:0045735);;	K17338|1.5e-14|ats:109751343|K17338 receptor expression-enhancing protein 1/2/3/4 | (RefSeq) LOC109751343; putative HVA22-like protein g isoform X1	--	--	--	Cupin	11S globulin seed storage protein Ana o 2.0101 (Fragment) OS=Anacardium occidentale OX=171929 PE=1 SV=1	S	Function unknown	unnamed protein product [Brassica rapa]
gene_Bol027597	1708	2418	3458	1059	1538	944	33.3832	41.418	78.3039	23.3027	30.7621	18.0499	0.000909466	-1.34273	down	--	--	Molecular Function: DNA binding (GO:0003677);;	K01051|2.6e-16|var:108341535|K01051 pectinesterase [EC:3.1.1.11] | (RefSeq) probable pectinesterase/pectinesterase inhibitor 58	Pentose and glucuronate interconversions (ko00040)	[K]	Transcription	Myb/SANT-like DNA-binding domain	Trihelix transcription factor GT-2 OS=Arabidopsis thaliana OX=3702 GN=GT-2 PE=1 SV=1	K	Transcription	trihelix transcription factor GT-2-like [Brassica napus]
gene_Bol040762	124	252	174	356	760	697	6.39453	11.4065	10.4086	20.7662	40.304	35.3647	0.000149922	1.49433	up	--	--	Molecular Function: zinc ion binding (GO:0008270);; Cellular Component: integral component of membrane (GO:0016021);;	K10661|2.0e-06|psom:113355268|K10661 E3 ubiquitin-protein ligase MARCH6 [EC:2.3.2.27] | (RefSeq) probable E3 ubiquitin ligase SUD1 isoform X1	Protein processing in endoplasmic reticulum (ko04141)	[A]	RNA processing and modification	Protein of unknown function (DUF3675)	--	A	RNA processing and modification	unnamed protein product [Brassica oleracea]
gene_Bol028352	1203	2119	739	413	456	597	32.6958	50.4836	23.2682	12.6282	12.6774	15.8758	2.78887e-06	-1.66184	down	[M]	Cell wall/membrane/envelope biogenesis	Molecular Function: UDP-glucose 4-epimerase activity (GO:0003978);; Biological Process: galactose metabolic process (GO:0006012);; Cellular Component: integral component of membrane (GO:0016021);;	K12448|9.0e-237|brp:103858314|K12448 UDP-arabinose 4-epimerase [EC:5.1.3.5] | (RefSeq) probable UDP-arabinose 4-epimerase 3	Amino sugar and nucleotide sugar metabolism (ko00520)	[M]	Cell wall/membrane/envelope biogenesis	GDP-mannose 4,6 dehydratase	Probable UDP-arabinose 4-epimerase 3 OS=Arabidopsis thaliana OX=3702 GN=At4g20460 PE=2 SV=3	G	Carbohydrate transport and metabolism	unnamed protein product [Brassica oleracea]
gene_Bol015566	4189	7996	7099	0	0	0	62.8897	105.208	123.501	0	0	0	2.99705e-34	-15.316	down	[I]	Lipid transport and metabolism	Biological Process: lipid metabolic process (GO:0006629);; Molecular Function: phosphoric diester hydrolase activity (GO:0008081);; Cellular Component: integral component of membrane (GO:0016021);;	K01126|9.2e-14|mcha:111008943|K01126 glycerophosphoryl diester phosphodiesterase [EC:3.1.4.46] | (RefSeq) glycerophosphodiester phosphodiesterase GDPD6	Glycerophospholipid metabolism (ko00564)	[C]	Energy production and conversion	Glycerophosphoryl diester phosphodiesterase family	Glycerophosphodiester phosphodiesterase GDPDL6 OS=Arabidopsis thaliana OX=3702 GN=GDPDL6 PE=2 SV=1	C	Energy production and conversion	PREDICTED: glycerophosphodiester phosphodiesterase GDPDL6 [Brassica oleracea var. oleracea]
Brassica_oleracea_newGene_7959	41	59	62	494	350	349	0.79926	1.02392	1.38449	11.0571	7.10879	6.77762	2.45962e-14	2.6639	up	--	--	--	K12447|2.5e-28|thj:104808371|K12447 UDP-sugar pyrophosphorylase [EC:2.7.7.64] | (RefSeq) uncharacterized protein LOC104808371	Pentose and glucuronate interconversions (ko00040);; Galactose metabolism (ko00052);; Ascorbate and aldarate metabolism (ko00053);; Amino sugar and nucleotide sugar metabolism (ko00520)	[R]	General function prediction only	gag-polypeptide of LTR copia-type	--	L	Replication, recombination and repair	uncharacterized protein LOC106355764 isoform X1 [Brassica napus]
Brassica_oleracea_newGene_2582	0	7	0	289	100	47	0	0.167723	0	10.4118	3.09346	1.62493	1.10026e-05	5.90944	up	[P]	Inorganic ion transport and metabolism	Molecular Function: carbonate dehydratase activity (GO:0004089);; Molecular Function: zinc ion binding (GO:0008270);;	K01674|7.7e-142|boe:106293795|K01674 carbonic anhydrase [EC:4.2.1.1] | (RefSeq) alpha carbonic anhydrase 7-like	Nitrogen metabolism (ko00910)	[R]	General function prediction only	Eukaryotic-type carbonic anhydrase	Alpha carbonic anhydrase 7 OS=Arabidopsis thaliana OX=3702 GN=ACA7 PE=2 SV=1	P	Inorganic ion transport and metabolism	alpha carbonic anhydrase 7-like isoform X1 [Brassica rapa]
gene_Bol020399	4295	6684	2261	1384	2252	1850	99.9968	136.385	60.9993	36.2634	53.6626	42.167	0.000119667	-1.45908	down	[Q]	Secondary metabolites biosynthesis, transport and catabolism	Molecular Function: diacylglycerol O-acyltransferase activity (GO:0004144);; Cellular Component: integral component of membrane (GO:0016021);; Biological Process: glycerolipid biosynthetic process (GO:0045017);;	K15406|2.1e-176|bna:106451554|K15406 wax-ester synthase / diacylglycerol O-acyltransferase [EC:2.3.1.75 2.3.1.20] | (RefSeq) O-acyltransferase WSD1	Cutin, suberine and wax biosynthesis (ko00073)	--	--	WS/DGAT C-terminal domain	O-acyltransferase WSD1 OS=Arabidopsis thaliana OX=3702 GN=WSD1 PE=2 SV=1	S	Function unknown	O-acyltransferase WSD1 [Brassica napus]
gene_Bol033639	11	0	10	85	63	127	0.879212	0	0.88881	8.07097	5.43336	10.5136	0.00103604	3.39702	up	--	--	--	--	--	--	--	--	--	--	--	hypothetical protein DY000_02027603 [Brassica cretica]
gene_Bol029546	217	446	299	98	112	142	10.2418	18.4566	16.32	5.19258	5.37636	6.54697	1.67198e-07	-1.66844	down	--	--	Cellular Component: plasma membrane (GO:0005886);; Biological Process: carbohydrate transport (GO:0008643);; Cellular Component: integral component of membrane (GO:0016021);;	K15382|3.3e-74|bna:106351817|K15382 solute carrier family 50 (sugar transporter) | (RefSeq) bidirectional sugar transporter SWEET10-like	--	[R]	General function prediction only	Sugar efflux transporter for intercellular exchange	Bidirectional sugar transporter SWEET10 OS=Arabidopsis thaliana OX=3702 GN=SWEET10 PE=1 SV=1	U	Intracellular trafficking, secretion, and vesicular transport	PREDICTED: bidirectional sugar transporter SWEET10 [Brassica oleracea var. oleracea]
gene_Bol015767	0	0	0	57	59	48	0	0	0	2.42797	2.24971	1.75828	1.49747e-08	7.99428	up	--	--	Molecular Function: DNA binding (GO:0003677);; Cellular Component: nucleus (GO:0005634);; Biological Process: regulation of transcription, DNA-templated (GO:0006355);;	K00521|2.3e-29|cmos:111447866|K00521 ferric-chelate reductase [EC:1.16.1.7] | (RefSeq) ferric reduction oxidase 7, chloroplastic-like	--	--	--	No apical meristem (NAM) protein	Transcription factor JUNGBRUNNEN 1 OS=Arabidopsis thaliana OX=3702 GN=JUB1 PE=1 SV=1	K	Transcription	transcription factor JUNGBRUNNEN 1-like [Brassica napus]
gene_Bol019328	2845	4393	857	40	54	367	18.3527	24.835	6.40669	0.284691	0.354095	2.31792	0.000298208	-4.38426	down	--	--	Cellular Component: 1,3-beta-D-glucan synthase complex (GO:0000148);; Molecular Function: 1,3-beta-D-glucan synthase activity (GO:0003843);; Biological Process: (1->3)-beta-D-glucan biosynthetic process (GO:0006075);; Cellular Component: integral component of membrane (GO:0016021);;	K11000|0.0e+00|bna:106407534|K11000 callose synthase [EC:2.4.1.-] | (RefSeq) callose synthase 5-like isoform X1	--	[M]	Cell wall/membrane/envelope biogenesis	1,3-beta-glucan synthase component	Callose synthase 5 OS=Arabidopsis thaliana OX=3702 GN=CALS5 PE=1 SV=1	M	Cell wall/membrane/envelope biogenesis	unnamed protein product [Brassica oleracea]
gene_Bol011986	825	1728	374	91	208	218	26.5241	48.729	13.9161	3.27639	6.83579	6.84541	1.09855e-06	-2.68461	down	[E]	Amino acid transport and metabolism	Molecular Function: zinc ion binding (GO:0008270);; Biological Process: methionine biosynthetic process (GO:0009086);; Biological Process: methylation (GO:0032259);; Molecular Function: betaine-homocysteine S-methyltransferase activity (GO:0047150);;	K00547|8.2e-199|bna:106399494|K00547 homocysteine S-methyltransferase [EC:2.1.1.10] | (RefSeq) homocysteine S-methyltransferase 3-like	Cysteine and methionine metabolism (ko00270)	[E]	Amino acid transport and metabolism	Homocysteine S-methyltransferase	Homocysteine S-methyltransferase 3 OS=Arabidopsis thaliana OX=3702 GN=HMT3 PE=1 SV=2	E	Amino acid transport and metabolism	homocysteine S-methyltransferase 3-like [Brassica napus]
gene_Bol005325	2	0	2	52	87	100	0.085077	0	0.089862	2.50754	3.84868	4.22428	2.57635e-09	5.63855	up	--	--	Molecular Function: protein binding (GO:0005515);;	--	--	--	--	PB1 domain	--	S	Function unknown	PREDICTED: uncharacterized protein LOC106333916 [Brassica oleracea var. oleracea]
gene_Bol038087	524	800	475	156	193	227	32.9194	44.1025	34.6044	11.045	12.4108	13.9245	9.62581e-17	-1.85925	down	[V]	Defense mechanisms	Molecular Function: hydrolase activity (GO:0016787);;	K07766|8.4e-99|bna:106400669|K07766 diphosphoinositol-polyphosphate diphosphatase [EC:3.6.1.52] | (RefSeq) nudix hydrolase 18, mitochondrial	--	[T]	Signal transduction mechanisms	NUDIX domain	Nudix hydrolase 18, mitochondrial OS=Arabidopsis thaliana OX=3702 GN=NUDT18 PE=2 SV=1	T	Signal transduction mechanisms	PREDICTED: nudix hydrolase 18, mitochondrial-like [Brassica oleracea var. oleracea]
gene_Bol020566	389	1220	255	0	6	0	5.61698	15.4676	4.2742	0	0.087201	0	2.09726e-06	-8.41639	down	--	--	Molecular Function: ATP binding (GO:0005524);; Molecular Function: 1-phosphatidylinositol-4-phosphate 5-kinase activity (GO:0016308);;	K00889|0.0e+00|boe:106333009|K00889 1-phosphatidylinositol-4-phosphate 5-kinase [EC:2.7.1.68] | (RefSeq) phosphatidylinositol 4-phosphate 5-kinase 5	Inositol phosphate metabolism (ko00562);; Phosphatidylinositol signaling system (ko04070);; Endocytosis (ko04144)	[T]	Signal transduction mechanisms	Phosphatidylinositol-4-phosphate 5-Kinase	Phosphatidylinositol 4-phosphate 5-kinase 5 OS=Arabidopsis thaliana OX=3702 GN=PIP5K5 PE=2 SV=1	T	Signal transduction mechanisms	PREDICTED: phosphatidylinositol 4-phosphate 5-kinase 5 [Brassica oleracea var. oleracea]
gene_Bol005394	53	30	34	334	306	506	1.97361	0.979146	1.46308	14.1498	11.7882	18.6629	1.4005e-16	3.03616	up	--	--	Molecular Function: ATP binding (GO:0005524);; Cellular Component: plasma membrane (GO:0005886);; Cellular Component: plasmodesma (GO:0009506);; Biological Process: coumarin metabolic process (GO:0009804);; Biological Process: auxin polar transport (GO:0009926);; Biological Process: auxin homeostasis (GO:0010252);; Molecular Function: auxin efflux transmembrane transporter activity (GO:0010329);;…	K05681|2.1e-09|mng:MNEG_0813|K05681 ATP-binding cassette, subfamily G (WHITE), member 2 | (RefSeq) hypothetical protein	ABC transporters (ko02010)	[Q]	Secondary metabolites biosynthesis, transport and catabolism	ABC-2 type transporter	ABC transporter G family member 37 OS=Arabidopsis thaliana OX=3702 GN=ABCG37 PE=1 SV=1	Q	Secondary metabolites biosynthesis, transport and catabolism	PREDICTED: ABC transporter G family member 37 isoform X2 [Brassica oleracea var. oleracea]
gene_Bol043653	329	785	186	0	0	10	4.36025	9.11671	2.84374	0	0	0.122941	0.000252378	-7.28607	down	--	--	Molecular Function: actin binding (GO:0003779);;	--	--	--	--	KIP1-like protein	Protein NETWORKED 2C OS=Arabidopsis thaliana OX=3702 GN=NET2C PE=2 SV=1	S	Function unknown	protein NETWORKED 2C-like [Brassica napus]
gene_Bol040344	105	212	43	0	0	0	5.30769	9.41567	2.49111	0	0	0	7.78737e-11	-9.50974	down	--	--	--	--	--	--	--	Universal stress protein family	--	S	Function unknown	uncharacterized protein BNACNNG15020D [Brassica napus]
gene_Bol012552	107	126	77	268	308	396	6.27547	6.50123	5.20198	17.7667	18.5634	22.812	9.06342e-09	1.42281	up	[J]	Translation, ribosomal structure and biogenesis	Cellular Component: exosome (RNase complex) (GO:0000178);; Molecular Function: RNA binding (GO:0003723);; Biological Process: RNA processing (GO:0006396);;	K07573|8.1e-100|bna:106426214|K07573 exosome complex component CSL4 | (RefSeq) exosome complex component CSL4	RNA degradation (ko03018)	[J]	Translation, ribosomal structure and biogenesis	Exosome component EXOSC1/CSL4	--	--	--	exosome complex component CSL4 [Brassica napus]
gene_Bol035454	39	21	36	135	130	167	0.737211	0.345405	0.782854	2.91732	2.55769	3.13497	9.24685e-06	1.91062	up	[R]	General function prediction only	Cellular Component: integral component of membrane (GO:0016021);; Molecular Function: protein-arginine N-methyltransferase activity (GO:0016274);;	K11436|0.0e+00|bna:106400757|K11436 type I protein arginine methyltransferase [EC:2.1.1.319] | (RefSeq) probable protein arginine N-methyltransferase 3	--	[OKT]	Posttranslational modification, protein turnover, chaperones;; Transcription;; Signal transduction mechanisms	Methyltransferase domain	Probable protein arginine N-methyltransferase 3 OS=Arabidopsis thaliana OX=3702 GN=PRMT3 PE=2 SV=1	--	--	unnamed protein product [Brassica oleracea]
gene_Bol031568	544	806	499	112	80	221	18.0624	23.4474	19.1903	4.15552	2.71789	7.15949	7.18516e-10	-2.39814	down	[R]	General function prediction only	Molecular Function: protein binding (GO:0005515);;	K13137|1.0e-198|boe:106310307|K13137 serine-threonine kinase receptor-associated protein | (RefSeq) serine-threonine kinase receptor-associated protein-like	RNA transport (ko03013)	[I]	Lipid transport and metabolism	WD domain, G-beta repeat	Eukaryotic translation initiation factor 3 subunit I OS=Arabidopsis thaliana OX=3702 GN=TIF3I1 PE=2 SV=2	I	Lipid transport and metabolism	hypothetical protein DY000_02057618 [Brassica cretica]
gene_Bol024531	6	0	0	176	246	341	0.194843	0	0	6.90811	8.78566	11.6709	2.65291e-16	6.73117	up	--	--	Molecular Function: transcription factor activity, sequence-specific DNA binding (GO:0003700);; Cellular Component: nucleus (GO:0005634);; Molecular Function: sequence-specific DNA binding (GO:0043565);;	K13424|8.6e-187|bna:106397513|K13424 WRKY transcription factor 33 | (RefSeq) probable WRKY transcription factor 26	MAPK signaling pathway - plant (ko04016);; Plant-pathogen interaction (ko04626)	--	--	WRKY DNA -binding domain	Probable WRKY transcription factor 26 OS=Arabidopsis thaliana OX=3702 GN=WRKY26 PE=1 SV=2	K	Transcription	probable WRKY transcription factor 26 [Brassica napus]
gene_Bol040864	4	11	8	47	27	34	0.441865	1.05713	1.00347	6.04754	3.10238	3.79405	0.00792905	2.03188	up	--	--	Cellular Component: integral component of membrane (GO:0016021);;	K17769|1.5e-46|boe:106343212|K17769 mitochondrial import receptor subunit TOM22 | (RefSeq) mitochondrial import receptor subunit TOM9-1	--	[U]	Intracellular trafficking, secretion, and vesicular transport	--	Mitochondrial import receptor subunit TOM9-1 OS=Arabidopsis thaliana OX=3702 GN=TOM9-1 PE=2 SV=1	U	Intracellular trafficking, secretion, and vesicular transport	hypothetical protein F2Q70_00019323 [Brassica cretica]
gene_Bol009875	0	3	4	35	247	486	0	0.123951	0.21287	2.27022	14.9824	28.1579	8.56089e-09	6.47826	up	--	--	Molecular Function: DNA binding (GO:0003677);; Cellular Component: nucleus (GO:0005634);;	K09422|1.8e-99|bna:106379735|K09422 transcription factor MYB, plant | (RefSeq) transcription factor MYB80	--	[K]	Transcription	--	Transcription factor MYB80 OS=Arabidopsis thaliana OX=3702 GN=MYB80 PE=1 SV=1	K	Transcription	hypothetical protein F2Q68_00021820 [Brassica cretica]
gene_Bol030652	287	744	159	63	79	203	0.905095	2.06057	0.579277	0.223059	0.255233	0.6268	0.0036385	-1.98384	down	--	--	Molecular Function: protein binding (GO:0005515);;	K22262|0.0e+00|bna:106388598|K22262 WD repeat and FYVE domain-containing protein 3 | (RefSeq) BEACH domain-containing protein A2-like	--	[S]	Function unknown	Beige/BEACH domain	BEACH domain-containing protein A2 OS=Arabidopsis thaliana OX=3702 GN=BCHA2 PE=4 SV=1	--	--	PREDICTED: BEACH domain-containing protein lvsA-like [Brassica oleracea var. oleracea]
gene_Bol034760	158	179	186	422	628	956	5.41659	5.36269	7.39333	16.2902	22.0754	32.127	3.4443e-07	1.67659	up	[E]	Amino acid transport and metabolism	Molecular Function: hydrolase activity (GO:0016787);;	K13051|2.9e-182|bna:106376850|K13051 L-asparaginase / beta-aspartyl-peptidase [EC:3.5.1.1 3.4.19.5] | (RefSeq) probable isoaspartyl peptidase/L-asparaginase 2	Alanine, aspartate and glutamate metabolism (ko00250);; Cyanoamino acid metabolism (ko00460)	[E]	Amino acid transport and metabolism	Asparaginase	Probable isoaspartyl peptidase/L-asparaginase 2 OS=Arabidopsis thaliana OX=3702 GN=At3g16150 PE=2 SV=2	E	Amino acid transport and metabolism	unnamed protein product [Brassica oleracea]
gene_Bol030160	15	7	3	1162	1830	1642	0.332217	0.118703	0.077023	29.2433	41.8639	35.9323	4.94165e-67	7.30183	up	[GI]	Carbohydrate transport and metabolism;; Lipid transport and metabolism	Molecular Function: enzyme inhibitor activity (GO:0004857);; Molecular Function: pectinesterase activity (GO:0030599);; Biological Process: cell wall modification (GO:0042545);; Molecular Function: aspartyl esterase activity (GO:0045330);; Biological Process: pectin catabolic process (GO:0045490);;	K01051|1.7e-290|bna:106392107|K01051 pectinesterase [EC:3.1.1.11] | (RefSeq) probable pectinesterase/pectinesterase inhibitor 17	Pentose and glucuronate interconversions (ko00040)	--	--	Pectinesterase	Probable pectinesterase/pectinesterase inhibitor 17 OS=Arabidopsis thaliana OX=3702 GN=PME17 PE=2 SV=2	G	Carbohydrate transport and metabolism	probable pectinesterase/pectinesterase inhibitor 17 [Brassica napus]
Brassica_oleracea_newGene_2434	34	170	389	939	1441	1429	0.603696	2.66474	8.06891	18.9381	26.4167	25.0713	0.00293388	2.39284	up	[GEPR]	Carbohydrate transport and metabolism;; Amino acid transport and metabolism;; Inorganic ion transport and metabolism;; General function prediction only	Molecular Function: inorganic phosphate transmembrane transporter activity (GO:0005315);; Biological Process: phosphate ion transport (GO:0006817);; Cellular Component: integral component of membrane (GO:0016021);;	K08176|3.7e-307|bna:106406370|K08176 MFS transporter, PHS family, inorganic phosphate transporter | (RefSeq) inorganic phosphate transporter 1-4-like isoform X1	--	[P]	Inorganic ion transport and metabolism	Sugar (and other) transporter	Inorganic phosphate transporter 1-4 OS=Arabidopsis thaliana OX=3702 GN=PHT1-4 PE=1 SV=1	P	Inorganic ion transport and metabolism	inorganic phosphate transporter 1-4-like isoform X1 [Brassica napus]
gene_Bol017954	86	66	32	0	0	11	7.40447	4.97085	3.12576	0	0	0.859159	0.00315044	-4.37218	down	--	--	--	--	--	--	--	--	--	--	--	unnamed protein product [Brassica oleracea]
gene_Bol024075	454	238	23	16	5	14	21.8035	10.0092	1.24585	0.850039	0.240791	0.625074	6.0147e-06	-4.54923	down	[R]	General function prediction only	Molecular Function: O-methyltransferase activity (GO:0008171);;	K00588|1.5e-127|boe:106299378|K00588 caffeoyl-CoA O-methyltransferase [EC:2.1.1.104] | (RefSeq) putative caffeoyl-CoA O-methyltransferase At1g67980	Phenylpropanoid biosynthesis (ko00940);; Flavonoid biosynthesis (ko00941);; Stilbenoid, diarylheptanoid and gingerol biosynthesis (ko00945)	[Q]	Secondary metabolites biosynthesis, transport and catabolism	O-methyltransferase	Putative caffeoyl-CoA O-methyltransferase At1g67980 OS=Arabidopsis thaliana OX=3702 GN=At1g67980 PE=2 SV=1	Q	Secondary metabolites biosynthesis, transport and catabolism	PREDICTED: putative caffeoyl-CoA O-methyltransferase At1g67980 [Brassica oleracea var. oleracea]
gene_Bol035598	168	205	34	0	0	0	15.5924	16.6938	3.6202	0	0	0	9.90533e-11	-9.69997	down	--	--	--	--	--	--	--	--	--	--	--	uncharacterized protein BNAC03G54140D [Brassica napus]
gene_Bol008407	7	8	22	77	90	339	0.422585	0.431089	1.58239	5.58158	5.92007	21.4311	4.87247e-05	3.43833	up	--	--	Molecular Function: DNA binding (GO:0003677);; Molecular Function: transcription factor activity, sequence-specific DNA binding (GO:0003700);; Cellular Component: nucleus (GO:0005634);;	K09286|2.5e-92|boe:106329470|K09286 EREBP-like factor | (RefSeq) ethylene-responsive transcription factor 11-like	--	--	--	AP2 domain	Ethylene-responsive transcription factor 11 OS=Arabidopsis thaliana OX=3702 GN=ERF11 PE=1 SV=1	K	Transcription	PREDICTED: ethylene-responsive transcription factor 11-like [Brassica oleracea var. oleracea]
gene_Bol011969	863	1081	421	383	411	450	39.451	43.2819	22.2508	19.6838	19.2154	20.1196	0.00114027	-1.12362	down	--	--	Cellular Component: endoplasmic reticulum membrane (GO:0005789);; Cellular Component: integral component of membrane (GO:0016021);;	K13989|1.7e-134|bna:106360989|K13989 Derlin-2/3 | (RefSeq) derlin-2.1	Protein processing in endoplasmic reticulum (ko04141)	[S]	Function unknown	Der1-like family	Derlin-2.1 OS=Arabidopsis thaliana OX=3702 GN=DER2.1 PE=2 SV=3	S	Function unknown	derlin-2.1 [Brassica rapa]
gene_Bol038134	2094	2518	1284	969	1127	1086	142.083	149.793	100.983	73.9782	78.2472	72.1251	5.14551e-06	-1.09474	down	--	--	Cellular Component: Golgi membrane (GO:0000139);; Biological Process: retrograde vesicle-mediated transport, Golgi to ER (GO:0006890);; Biological Process: protein transport (GO:0015031);; Cellular Component: COPI vesicle coat (GO:0030126);;	--	--	--	--	--	--	--	--	PREDICTED: uncharacterized protein LOC106292743 [Brassica oleracea var. oleracea]
gene_Bol004404	224	365	286	864	1458	1223	6.91995	9.9009	10.2589	30.1564	46.3	37.1223	2.41327e-11	1.79261	up	--	--	--	--	--	--	--	--	Uncharacterized protein At1g76660 OS=Arabidopsis thaliana OX=3702 GN=At1g76660 PE=2 SV=1	S	Function unknown	PREDICTED: uncharacterized protein At1g76660 isoform X2 [Brassica oleracea var. oleracea]
gene_Bol033241	813	1186	509	317	349	206	26.5375	33.9356	19.2422	11.6244	11.6331	6.55473	7.90217e-06	-1.69942	down	[M]	Cell wall/membrane/envelope biogenesis	--	K08678|1.2e-197|boe:106339333|K08678 UDP-glucuronate decarboxylase [EC:4.1.1.35] | (RefSeq) UDP-glucuronic acid decarboxylase 6	Amino sugar and nucleotide sugar metabolism (ko00520)	[GM]	Carbohydrate transport and metabolism;; Cell wall/membrane/envelope biogenesis	GDP-mannose 4,6 dehydratase	UDP-glucuronic acid decarboxylase 6 OS=Arabidopsis thaliana OX=3702 GN=UXS6 PE=2 SV=1	--	--	PREDICTED: UDP-glucuronic acid decarboxylase 6 [Brassica oleracea var. oleracea]
gene_Bol036888	605	855	423	345	390	278	19.9686	24.7375	16.1879	12.8212	13.1635	8.96741	0.000626153	-1.0834	down	--	--	Molecular Function: peroxidase activity (GO:0004601);; Cellular Component: extracellular region (GO:0005576);; Biological Process: response to oxidative stress (GO:0006979);; Molecular Function: heme binding (GO:0020037);; Biological Process: hydrogen peroxide catabolic process (GO:0042744);; Molecular Function: metal ion binding (GO:0046872);;	K00430|7.2e-192|bna:106397121|K00430 peroxidase [EC:1.11.1.7] | (RefSeq) peroxidase 29-like	Phenylpropanoid biosynthesis (ko00940)	--	--	Peroxidase	Peroxidase 29 OS=Arabidopsis thaliana OX=3702 GN=PER29 PE=2 SV=2	Q	Secondary metabolites biosynthesis, transport and catabolism	peroxidase 29-like [Brassica napus]
gene_Bol032099	73	97	29	12	9	14	10.1785	11.7862	4.56941	1.87362	1.15706	1.83774	3.0492e-05	-2.69763	down	--	--	Cellular Component: integral component of membrane (GO:0016021);;	--	--	--	--	--	--	--	--	hypothetical protein F2Q70_00002094 [Brassica cretica]
gene_Bol021592	297	697	1233	42	14	14	8.08912	16.6345	38.9112	1.26644	0.385344	0.359489	4.00005e-14	-5.215	down	[T]	Signal transduction mechanisms	Molecular Function: protein tyrosine kinase activity (GO:0004713);; Molecular Function: ATP binding (GO:0005524);; Cellular Component: integral component of membrane (GO:0016021);;	K13436|9.5e-239|bna:106394899|K13436 pto-interacting protein 1 [EC:2.7.11.1] | (RefSeq) PTI1-like tyrosine-protein kinase 3	Plant-pathogen interaction (ko04626)	[T]	Signal transduction mechanisms	Protein tyrosine and serine/threonine kinase	PTI1-like tyrosine-protein kinase 3 OS=Arabidopsis thaliana OX=3702 GN=PTI13 PE=1 SV=1	T	Signal transduction mechanisms	unnamed protein product, partial [Brassica oleracea]
[truncated: 2,899 more rows]

## Sheet: M1_vs_M2.annotation
#ID	M1-1_Count	M1-2_Count	M1-3_Count	M2-1_Count	M2-2_Count	M2-3_Count	M1-1_FPKM	M1-2_FPKM	M1-3_FPKM	M2-1_FPKM	M2-2_FPKM	M2-3_FPKM	FDR	log2FC	regulated	COG_class	COG_class_annotation	GO_annotation	KEGG_annotation	KEGG_pathway_annotation	KOG_class	KOG_class_annotation	Pfam_annotation	Swiss-Prot_annotation	eggNOG_class	eggNOG_class_annotation	NR_annotation
[truncated: 1,607 more rows]

## Sheet: M2_vs_M3.annotation
#ID	M2-1_Count	M2-2_Count	M2-3_Count	M3-1_Count	M3-2_Count	M3-3_Count	M2-1_FPKM	M2-2_FPKM	M2-3_FPKM	M3-1_FPKM	M3-2_FPKM	M3-3_FPKM	FDR	log2FC	regulated	COG_class	COG_class_annotation	GO_annotation	KEGG_annotation	KEGG_pathway_annotation	KOG_class	KOG_class_annotation	Pfam_annotation	Swiss-Prot_annotation	eggNOG_class	eggNOG_class_annotation	NR_annotation
[truncated: 2,504 more rows]

[truncated: 7 more sheets: All.DEG_final, Integrated_Function.anno, Function_anno.stat, GO.list, GO_tree.stat, Kegg.pathway, Kegg.ko]
