# Supplementary material for: Integrated Transcriptomics and Metabolomics Analysis Reveals Convergent and Divergent Key Molecular Networks of Dominant Genic Male Sterility and Cytoplasmic Male Sterility in Cabbage
Source: Int J Mol Sci. 2025 Jan 31;26(3):1259. doi: 10.3390/ijms26031259 (PMC11818720; doi:10.3390/ijms26031259)
Supplement: Supplementary file 1 [file ijms-26-01259-s001.zip › Table S2/All metabolites_Table S2/Description of the Table S2.txt]

#ID: The identifier for each metabolite, e.g., meta_1, meta_2, etc.
name: The name of each metabolite (e.g., Piperidine, Putrescine, etc.).
M3-1, M3-2, M3-3: The expression values of metabolites for three replicates of sample M3.
M2-1, M2-2, M2-3: The expression values of metabolites for three replicates of sample M2.
M1-1, M1-2, M1-3: The expression values of metabolites for three replicates of sample M1.
M2_vs_M3_log2FC: Log2 fold change of metabolite expression between M2 and M3 samples.
M2_vs_M3_Pvalue: p-value indicating the statistical significance of the comparison between M2 and M3.
M2_vs_M3_VIP: Variable Importance in Projection (VIP) score for the comparison between M2 and M3.
M2_vs_M3_(FC_1_Pvalue_0.05_VIP_1)_regulated: Whether the metabolite is regulated based on the criteria (Fold Change > 1, p-value < 0.05, and VIP > 1).
M1_vs_M3_log2FC: Log2 fold change of metabolite expression between M1 and M3 samples.
M1_vs_M3_Pvalue: p-value indicating the statistical significance of the comparison between M1 and M3.
M1_vs_M3_VIP: VIP score for the comparison between M1 and M3.
M1_vs_M3_(FC_1_Pvalue_0.05_VIP_1)_regulated: Whether the metabolite is regulated based on the criteria (Fold Change > 1, p-value < 0.05, and VIP > 1).
M1_vs_M2_log2FC: Log2 fold change of metabolite expression between M1 and M2 samples.
M1_vs_M2_Pvalue: p-value indicating the statistical significance of the comparison between M1 and M2.
M1_vs_M2_VIP: VIP score for the comparison between M1 and M2.
M1_vs_M2_(FC_1_Pvalue_0.05_VIP_1)_regulated: Whether the metabolite is regulated based on the criteria (Fold Change > 1, p-value < 0.05, and VIP > 1).
KEGG_annotation: Annotation of metabolic pathways associated with the metabolite (e.g., Tropane, piperidine, and pyridine alkaloid biosynthesis).
KEGG_pathway_annotation: More detailed pathway information (e.g., specific metabolic or biosynthetic pathways).
LM_ID: Likely refers to the LipidMaps ID, a database for lipid-related metabolites.
NAME: Refers to the common or systematic name of the metabolite.
SYSTEMATIC_NAME: Additional systematic naming, typically used in chemical or biochemical contexts.
SYNONYMS: Alternate names for the metabolite.
CATEGORY(lipidmaps): The classification of the metabolite according to LipidMaps (e.g., "Organic compounds").
MAIN_CLASS(lipidmaps): The main class of the metabolite according to LipidMaps (e.g., "Organic acids").
SUB_CLASS(lipidmaps): A more specific subclass within the main class.
HMDB_ID: The Human Metabolome Database (HMDB) identifier for the metabolite.
kingdom(HMDB): The kingdom classification of the metabolite (e.g., "Organic compounds").
super_class(HMDB): The broader class within which the metabolite falls, according to HMDB (e.g., "Organic acids and derivatives").
HMDB_taxonomy: The taxonomic classification within HMDB (e.g., "Amino acids, peptides, and analogues").
sub_class(HMDB): A more specific subclass within the broader class in HMDB.
pubchem_compound_id(HMDB): PubChem identifier for the compound.
cas_registry_number(HMDB): Chemical Abstracts Service registry number.
