# Supplementary material for: Integrated Transcriptomics and Metabolomics Analysis Reveals Convergent and Divergent Key Molecular Networks of Dominant Genic Male Sterility and Cytoplasmic Male Sterility in Cabbage
Source: Int J Mol Sci. 2025 Jan 31;26(3):1259. doi: 10.3390/ijms26031259 (PMC11818720; doi:10.3390/ijms26031259)
Supplement: Supplementary file 1 [file ijms-26-01259-s001.zip › Table S2/All metabolites_Table S2/metabolites_full_table_Table S2.xlsx]

## Sheet: Sheet1
#ID	name	M3-1	M3-2	M3-3	M2-1	M2-2	M2-3	M1-1	M1-2	M1-3	M2_vs_M3_log2FC	M2_vs_M3_Pvalue	M2_vs_M3_VIP	M2_vs_M3_(FC_1_Pvalue_0.05_VIP_1)_regulated	M1_vs_M3_log2FC	M1_vs_M3_Pvalue	M1_vs_M3_VIP	M1_vs_M3_(FC_1_Pvalue_0.05_VIP_1)_regulated	M1_vs_M2_log2FC	M1_vs_M2_Pvalue	M1_vs_M2_VIP	M1_vs_M2_(FC_1_Pvalue_0.05_VIP_1)_regulated	KEGG_annotation	KEGG_pathway_annotation	LM_ID	NAME	SYSTEMATIC_NAME	SYNONYMS	CATEGORY(lipidmaps)	MAIN_CLASS(lipidmaps)	SUB_CLASS(lipidmaps)	HMDB_ID	kingdom(HMDB)	super_class(HMDB)	HMDB_taxonomy	sub_class(HMDB)	pubchem_compound_id(HMDB)	cas_registry_number(HMDB)
meta_1	Piperidine	12800000	11900000	13000000	11200000	10900000	9040000	12100000	10200000	9500000	0.281132	0.0642503	1.1892	unchanged	0.252014	0.111522	1.04264	unchanged	-0.029118	0.841416	0.159596	unchanged	C01746	Tropane, piperidine and pyridine alkaloid biosynthesis(ko00960)	--	--	--	--	--	--	--	--	--	--	--	--	--	--
meta_2	Putrescine	4000000	3340000	3210000	4060000	3780000	3800000	3320000	3310000	3730000	-0.147815	0.273011	0.826648	unchanged	0.0217438	0.835465	0.154828	unchanged	0.169558	0.0710312	1.18763	unchanged	C00134	Metabolic pathways(ko01100);;Arginine and proline metabolism(ko00330);;ABC transporters(ko02010);;Biosynthesis of secondary metabolites(ko01110);;Glutathione metabolism(ko00480);;Tropane, piperidine and pyridine alkaloid biosynthesis(ko00960);;D-Arginine and D-ornithine metabolism(ko00472)	--	--	--	--	--	--	--	--	--	--	--	--	--	--
meta_3	N-Methylglycine	16100	17600	14200	15200	6840	5640	3250	6770	4960	0.926207	0.144182	1.05388	unchanged	1.73479	0.00149401	1.33154	up	0.808585	0.29265	0.832586	unchanged	C00213	Arginine and proline metabolism(ko00330);;Metabolic pathways(ko01100);;Glycine, serine and threonine metabolism(ko00260)	--	--	--	--	--	--	--	HMDB0000271	Organic compounds	Organic acids and derivatives	Carboxylic acids and derivatives	Amino acids, peptides, and analogues	1088	107-97-1
meta_4	L-Alanine	10500	12000	15500	2560	1920	1030	1030	4130	2540	2.86386	0.0125702	1.39003	up	2.49929	0.00773043	1.30055	up	-0.364573	0.519015	0.516589	unchanged	C00041	Carbon fixation in photosynthetic organisms(ko00710);;Selenocompound metabolism(ko00450);;Metabolic pathways(ko01100);;Cyanoamino acid metabolism(ko00460);;Carbon metabolism(ko01200);;Aminoacyl-tRNA biosynthesis(ko00970);;Biosynthesis of various secondary metabolites - part 2(ko00998);;Alanine, aspartate and glutamate metabolism(ko00250);;Sulfur relay system(ko04122);;Biosynthesis of amino acids(…	--	--	--	--	--	--	--	HMDB0062251	Organic compounds	Organic acids and derivatives	Carboxylic acids and derivatives	Amino acids, peptides, and analogues	602	302-72-7
meta_5	β-Alanine	104000	60100	61200	68000	91700	99100	81600	61100	60100	-0.230644	0.557718	0.445579	unchanged	0.117434	0.673473	0.314079	unchanged	0.348078	0.191733	0.937298	unchanged	--	--	--	--	--	--	--	--	--	HMDB0000056	Organic compounds	Organic acids and derivatives	Carboxylic acids and derivatives	Amino acids, peptides, and analogues	239	107-95-9
meta_6	Oxalic acid	44000	32300	49300	1450	4270	7470	3140	3400	2100	3.52167	0.0107367	1.39072	up	3.86991	0.0157234	1.33157	up	0.348236	0.477349	0.588381	unchanged	C00209	Glyoxylate and dicarboxylate metabolism(ko00630);;Purine metabolism(ko00230);;Metabolic pathways(ko01100)	--	--	--	--	--	--	--	HMDB0040196	Organic compounds	Organic acids and derivatives	Carboxylic acids and derivatives	Dicarboxylic acids and derivatives	16306	2050-60-4
meta_7	3-Hydroxypropanoic acid	34900	37100	54200	37700	39700	51900	39400	37100	41700	-0.048833	0.898253	0.0987631	unchanged	0.067759	0.707642	0.286755	unchanged	0.116592	0.497025	0.557814	unchanged	C01013	Carbon metabolism(ko01200);;Propanoate metabolism(ko00640);;Pyrimidine metabolism(ko00240);;Metabolic pathways(ko01100);;beta-Alanine metabolism(ko00410)	--	--	--	--	--	--	--	HMDB0000700	Organic compounds	Organic acids and derivatives	Hydroxy acids and derivatives	Beta hydroxy acids and derivatives	68152	503-66-2
meta_8	3-Hydroxypyridine	25100	20000	21400	20400	30600	29200	14200	12100	11100	-0.254257	0.290933	0.784039	unchanged	0.83128	0.00952384	1.29202	up	1.08554	0.0380932	1.36234	up	--	--	--	--	--	--	--	--	--	--	--	--	--	--	--	--
meta_9	Methanesulfonic acid	537000	439000	432000	412000	517000	425000	340000	280000	234000	0.0566343	0.723105	0.27006	unchanged	0.730901	0.0159257	1.23306	up	0.674267	0.0211175	1.32148	up	C11145	Sulfur metabolism(ko00920);;Metabolic pathways(ko01100)	--	--	--	--	--	--	--	HMDB0240280	Organic compounds	Organic acids and derivatives	Organic sulfonic acids and derivatives	Organosulfonic acids and derivatives	6395	75-75-2
meta_10	2-Piperidone	65500	49800	60400	34400	65200	35600	36300	36800	38600	0.434344	0.315608	0.751993	unchanged	0.644638	0.0412161	1.2598	up	0.210294	0.51836	0.543716	unchanged	--	--	--	--	--	--	--	--	--	HMDB0011749	Organic compounds	Organoheterocyclic compounds	Piperidines	Piperidinones	12665	675-20-7
meta_11	Succinic anhydride	439000	432000	340000	509000	455000	632000	741000	691000	715000	-0.394223	0.119047	1.04507	unchanged	-0.835105	0.00396074	1.34166	down	-0.440882	0.0635376	1.29272	unchanged	--	--	--	--	--	--	--	--	--	--	--	--	--	--	--	--
meta_12	Azetidine-2-carboxylic acid	407000	443000	365000	88400	127000	141000	80400	54500	69900	1.79253	0.000843389	1.4197	up	2.58242	0.00210387	1.3619	up	0.789894	0.0660336	1.23712	unchanged	--	--	--	--	--	--	--	--	--	HMDB0029615	Organic compounds	Organic acids and derivatives	Carboxylic acids and derivatives	Amino acids, peptides, and analogues	17288	2133-34-8
meta_13	L-Azetidine-2-carboxylic acid	844000	735000	661000	1000000	786000	835000	924000	934000	927000	-0.226199	0.20666	0.87349	unchanged	-0.321416	0.0755193	1.18613	unchanged	-0.095217	0.48737	0.584694	unchanged	--	--	--	--	--	--	--	--	--	HMDB0029615	Organic compounds	Organic acids and derivatives	Carboxylic acids and derivatives	Amino acids, peptides, and analogues	17288	2133-34-8
meta_14	1-Aminocyclopropane-1-carboxylic acid	640000	522000	624000	1020000	963000	915000	845000	778000	684000	-0.702712	0.00173473	1.39981	down	-0.369683	0.04621	1.13373	down	0.333029	0.0309168	1.30759	up	C01234	Biosynthesis of secondary metabolites(ko01110);;Cysteine and methionine metabolism(ko00270);;Metabolic pathways(ko01100)	--	--	--	--	--	--	--	HMDB0036458	Organic compounds	Organic acids and derivatives	Carboxylic acids and derivatives	Amino acids, peptides, and analogues	535	22059-21-8
meta_15	Succinic semialdehyde	20000	10000	12000	3680	14900	10900	13800	19700	7960	0.668539	0.405	0.609923	unchanged	0.0497767	0.970442	0.0272635	unchanged	-0.618762	0.445085	0.585233	unchanged	C00232	Alanine, aspartate and glutamate metabolism(ko00250);;Vitamin B6 metabolism(ko00750);;Carbon metabolism(ko01200);;Butanoate metabolism(ko00650);;Tyrosine metabolism(ko00350);;Metabolic pathways(ko01100);;Nicotinate and nicotinamide metabolism(ko00760)	--	--	--	--	--	--	--	HMDB0001259	Organic compounds	Lipids and lipid-like molecules	Fatty Acyls	Fatty acids and conjugates	1112	692-29-5
meta_16	3-Methyl-1-pentanol	23900	6800	15600	27600	24100	18900	30800	17800	12800	-0.769975	0.240861	0.852618	unchanged	-0.489596	0.528164	0.447511	unchanged	0.280379	0.642545	0.376205	unchanged	--	--	--	--	--	--	--	--	--	HMDB0033676	Organic compounds	Organic oxygen compounds	Organooxygen compounds	Alcohols and polyols	11508	20281-83-8
meta_17	γ-Aminobutyric acid	2140000	2500000	1980000	1360000	1130000	1150000	915000	628000	897000	0.861159	0.0113701	1.36733	up	1.45373	0.00320036	1.3319	up	0.592568	0.0301144	1.29266	up	--	--	--	--	--	--	--	--	--	HMDB0000112	Organic compounds	Organic acids and derivatives	Carboxylic acids and derivatives	Amino acids, peptides, and analogues	119	56-12-2
meta_18	N,N-Dimethylglycine	2150000	1950000	1890000	1550000	1250000	1360000	1200000	1010000	1230000	0.529465	0.00680872	1.3486	up	0.803383	0.00133654	1.33587	up	0.273918	0.101436	1.10058	unchanged	C01026	Metabolic pathways(ko01100);;Glycine, serine and threonine metabolism(ko00260)	--	--	--	--	--	--	--	HMDB0000092	Organic compounds	Organic acids and derivatives	Carboxylic acids and derivatives	Amino acids, peptides, and analogues	673	1118-68-9
meta_19	2-Aminoisobutyric acid	9580000	9230000	9270000	10400000	10100000	10000000	9340000	9370000	9820000	-0.119266	0.0079628	1.33997	down	-0.0227563	0.479694	0.503185	unchanged	0.0965095	0.0314835	1.28908	up	--	--	--	--	--	--	--	--	--	HMDB0001906	Organic compounds	Organic acids and derivatives	Carboxylic acids and derivatives	Amino acids, peptides, and analogues	6119	62-57-7
meta_20	Choline	522000	536000	561000	611000	688000	576000	578000	577000	584000	-0.208455	0.110966	1.11774	unchanged	-0.103775	0.0677555	1.18972	unchanged	0.10468	0.303907	0.848016	unchanged	C00114	Glycine, serine and threonine metabolism(ko00260);;ABC transporters(ko02010);;Glycerophospholipid metabolism(ko00564);;Metabolic pathways(ko01100)	--	--	--	--	--	--	--	--	--	--	--	--	--	--
meta_21	Tartronate semialdehyde*	34700	40100	19600	25100	44700	21800	25700	22600	33300	0.0523671	0.925937	0.0716492	unchanged	0.165259	0.580571	0.406203	unchanged	0.112892	0.701013	0.313485	unchanged	--	--	--	--	--	--	--	--	--	--	--	--	--	--	--	--
meta_22	Hydroxypyruvic acid*	21500	33900	31800	25500	22000	20600	31700	19200	35100	0.334668	0.233022	0.886646	unchanged	0.0391962	0.951561	0.0447884	unchanged	-0.295472	0.342611	0.763858	unchanged	--	--	--	--	--	--	--	--	--	--	--	--	--	--	--	--
meta_23	2-Hydroxyisobutyric acid*	33400	21200	25100	44700	32000	28900	41100	27600	16700	-0.405939	0.230769	0.842054	unchanged	-0.030685	0.826015	0.162586	unchanged	0.375254	0.480532	0.550009	unchanged	--	--	--	--	--	--	--	--	--	--	--	--	--	--	--	--
meta_24	3-Hydroxybutyric acid	251000	162000	308000	81000	69400	69400	69400	155000	150000	1.6682	0.057879	1.2874	unchanged	0.985458	0.095823	1.03285	unchanged	-0.682743	0.202363	1.01773	unchanged	C01089	Synthesis and degradation of ketone bodies(ko00072);;Metabolic pathways(ko01100);;Butanoate metabolism(ko00650)	--	--	--	--	--	--	--	HMDB0000442	Organic compounds	Organic acids and derivatives	Hydroxy acids and derivatives	Beta hydroxy acids and derivatives	94318	6168-83-8
meta_25	2-Hydroxybutyric Acid*	37000	31000	16500	17800	19800	26100	4840	16200	18700	0.346944	0.378222	0.673964	unchanged	1.23005	0.123245	0.974369	unchanged	0.883105	0.198162	0.943793	unchanged	--	--	--	--	--	--	--	--	--	--	--	--	--	--	--	--
meta_26	Malonic acid	460000	420000	406000	364000	275000	337000	353000	382000	382000	0.405795	0.0380984	1.2404	up	0.20223	0.0522344	1.14311	unchanged	-0.203565	0.209233	0.965108	unchanged	C00383	Fatty acid metabolism(ko01212);;beta-Alanine metabolism(ko00410);;Metabolic pathways(ko01100);;Fatty acid biosynthesis(ko00061);;Pyrimidine metabolism(ko00240)	LMFA01170041	Malonic acid	Propanedioic acid	-	Fatty Acyls [FA]	Fatty Acids and Conjugates [FA01]	Dicarboxylic acids [FA0117]	HMDB0000691	Organic compounds	Organic acids and derivatives	Carboxylic acids and derivatives	Dicarboxylic acids and derivatives	867	141-82-2
meta_27	L-Serine	6720000	6300000	6520000	5590000	5760000	6010000	4560000	4150000	5180000	0.170801	0.0134304	1.30659	up	0.497863	0.0142086	1.30113	up	0.327062	0.045644	1.31161	up	C00065	Cyanoamino acid metabolism(ko00460);;Metabolic pathways(ko01100);;Sphingolipid metabolism(ko00600);;Carbon metabolism(ko01200);;Aminoacyl-tRNA biosynthesis(ko00970);;Monobactam biosynthesis(ko00261);;Cysteine and methionine metabolism(ko00270);;Biosynthesis of amino acids(ko01230);;Glyoxylate and dicarboxylate metabolism(ko00630);;Biosynthesis of secondary metabolites(ko01110);;Sulfur metabolism(…	--	--	--	--	--	--	--	--	--	--	--	--	--	--
meta_28	2-Aminophenol	71400	73700	43000	38000	66200	108000	42100	23800	43600	-0.0879549	0.746615	0.25278	unchanged	0.790938	0.101026	1.02468	unchanged	0.878893	0.228994	0.94155	unchanged	C01987	Metabolic pathways(ko01100);;Tryptophan metabolism(ko00380)	--	--	--	--	--	--	--	--	--	--	--	--	--	--
meta_29	Pyrrole-2-carboxylic acid	22900	25600	10400	11000	9780	3760	13800	12600	5240	1.30462	0.118502	1.07123	unchanged	0.914115	0.185376	0.886537	unchanged	-0.390505	0.535799	0.482946	unchanged	C05942	Arginine and proline metabolism(ko00330)	--	--	--	--	--	--	--	HMDB0004230	Organic compounds	Organoheterocyclic compounds	Pyrroles	Pyrrole carboxylic acids and derivatives	12473	634-97-9
meta_30	Cytosine	269000	287000	228000	326000	225000	226000	261000	204000	303000	0.028857	0.95462	0.0444985	unchanged	0.041918	0.883039	0.109683	unchanged	0.013061	0.949109	0.0507501	unchanged	C00380	Metabolic pathways(ko01100);;Pyrimidine metabolism(ko00240)	--	--	--	--	--	--	--	--	--	--	--	--	--	--
meta_31	Isocytosine	49800	57700	34200	63000	80600	68900	49200	30300	36500	-0.610641	0.0566642	1.16693	unchanged	0.28428	0.390948	0.5993	unchanged	0.894921	0.013466	1.35883	up	--	--	--	--	--	--	--	--	--	--	--	--	--	--	--	--
meta_32	Histamine	28800	40100	22600	14800	10900	22800	11200	7430	14500	0.942345	0.0907535	1.09289	unchanged	1.47834	0.0478577	1.19654	up	0.535991	0.290126	0.80276	unchanged	C00388	Histidine metabolism(ko00340);;Biosynthesis of secondary metabolites(ko01110);;Metabolic pathways(ko01100)	--	--	--	--	--	--	--	HMDB0000870	Organic compounds	Organic nitrogen compounds	Organonitrogen compounds	Amines	774	51-45-6
meta_33	Uracil	556000	473000	519000	564000	979000	1070000	484000	368000	355000	-0.704628	0.147271	1.08098	unchanged	0.370043	0.090477	1.05605	unchanged	1.07467	0.086412	1.23865	unchanged	C00106	Metabolic pathways(ko01100);;Pyrimidine metabolism(ko00240);;Pantothenate and CoA biosynthesis(ko00770);;beta-Alanine metabolism(ko00410)	--	--	--	--	--	--	--	--	--	--	--	--	--	--
meta_34	Creatinine	24000	24700	30700	21900	26600	24000	18000	21900	17200	0.126798	0.422019	0.599489	unchanged	0.474816	0.0518987	1.12988	unchanged	0.348018	0.0615207	1.18745	unchanged	C00791	Arginine and proline metabolism(ko00330);;Metabolic pathways(ko01100)	--	--	--	--	--	--	--	--	--	--	--	--	--	--
meta_35	Delta-Hexalactone	125000	140000	85000	82400	92700	98000	114000	92800	90600	0.330226	0.255146	0.868992	unchanged	0.211359	0.407355	0.602142	unchanged	-0.118867	0.417034	0.629888	unchanged	--	--	--	--	--	--	--	--	--	HMDB0000453	Organic compounds	Organoheterocyclic compounds	Lactones	Delta valerolactones	13204	823-22-3
meta_36	Pterolactam	15500000	16800000	14300000	6730000	7740000	8100000	12700000	12100000	12800000	1.04722	0.00187574	1.41555	up	0.306922	0.0435762	1.2289	up	-0.740301	0.00158043	1.47684	down	--	--	--	--	--	--	--	--	--	--	--	--	--	--	--	--
meta_37	L-Proline	18200000	21300000	18600000	8470000	9930000	9630000	15100000	14200000	14400000	1.0514	0.00339131	1.41375	up	0.407862	0.0311248	1.2674	up	-0.643534	0.00136911	1.47287	down	C00148	Biosynthesis of secondary metabolites(ko01110);;Carbapenem biosynthesis(ko00332);;ABC transporters(ko02010);;Aminoacyl-tRNA biosynthesis(ko00970);;Biosynthesis of amino acids(ko01230);;Metabolic pathways(ko01100);;Arginine and proline metabolism(ko00330)	--	--	--	--	--	--	--	--	--	--	--	--	--	--
meta_38	Fumaric acid	349000	268000	345000	219000	150000	182000	202000	201000	238000	0.810742	0.0165774	1.30192	up	0.579848	0.0384937	1.20896	up	-0.230894	0.281541	0.812271	unchanged	C00122	Pyruvate metabolism(ko00620);;Metabolic pathways(ko01100);;Arginine biosynthesis(ko00220);;Butanoate metabolism(ko00650);;Oxidative phosphorylation(ko00190);;Carbon metabolism(ko01200);;Phenylalanine metabolism(ko00360);;Alanine, aspartate and glutamate metabolism(ko00250);;Nicotinate and nicotinamide metabolism(ko00760);;Tyrosine metabolism(ko00350);;Citrate cycle (TCA cycle)(ko00020);;Biosynthe…	--	--	--	--	--	--	--	HMDB0000134	Organic compounds	Organic acids and derivatives	Carboxylic acids and derivatives	Dicarboxylic acids and derivatives	444972	110-17-8
meta_39	N-Acetyl-L-glycine	11600	15800	16500	12300	5740	4260	7100	3110	10100	1.10994	0.080897	1.12478	unchanged	1.25376	0.0399537	1.15551	up	0.143825	0.846002	0.154828	unchanged	--	--	--	--	--	--	--	--	--	--	--	--	--	--	--	--
meta_40	Guanidinoacetate	2100	1720	1720	2960	2880	2290	645	577	1530	-0.550602	0.034263	1.25562	down	1.14922	0.0778918	1.11916	unchanged	1.69982	0.0115253	1.38708	up	C00581	Metabolic pathways(ko01100);;Arginine and proline metabolism(ko00330);;Glycine, serine and threonine metabolism(ko00260)	--	--	--	--	--	--	--	HMDB0000128	Organic compounds	Organic acids and derivatives	Carboxylic acids and derivatives	Amino acids, peptides, and analogues	763	352-97-6
meta_41	Indole	61400	107000	85300	66100	78000	66300	59900	64200	65900	0.23773	0.389336	0.672159	unchanged	0.381639	0.246838	0.857694	unchanged	0.143909	0.220212	0.929242	unchanged	C00463	Biosynthesis of secondary metabolites(ko01110);;Phenylalanine, tyrosine and tryptophan biosynthesis(ko00400);;Metabolic pathways(ko01100);;Tryptophan metabolism(ko00380);;Benzoxazinoid biosynthesis(ko00402)	--	--	--	--	--	--	--	HMDB0035924	Organic compounds	Organoheterocyclic compounds	Heteroaromatic compounds	_	8027	109-97-7
meta_42	N-Methyl-4-aminobutyric acid	30400	28100	28900	206000	155000	128000	66200	130000	73200	-2.45704	0.0278771	1.36796	down	-1.5578	0.0951319	1.14519	unchanged	0.899242	0.0754224	1.15309	unchanged	--	--	--	--	--	--	--	--	--	--	--	--	--	--	--	--
meta_43	5-Aminovaleric acid	50800	41500	38100	51400	25200	25200	26700	38100	29700	0.433038	0.397078	0.646927	unchanged	0.470212	0.0797083	1.04622	unchanged	0.0371741	0.814414	0.192184	unchanged	C00431	Lysine degradation(ko00310);;Metabolic pathways(ko01100);;Arginine and proline metabolism(ko00330)	--	--	--	--	--	--	--	HMDB0003355	Organic compounds	Organic acids and derivatives	Carboxylic acids and derivatives	Amino acids, peptides, and analogues	138	660-88-8
meta_44	L-Valine	21500000	20500000	20200000	16400000	14700000	15400000	12500000	11400000	13400000	0.420625	0.00141873	1.40533	up	0.740374	0.000576646	1.35638	up	0.319749	0.0164604	1.34589	up	C00183	Biosynthesis of amino acids(ko01230);;Valine, leucine and isoleucine degradation(ko00280);;2-Oxocarboxylic acid metabolism(ko01210);;Biosynthesis of secondary metabolites(ko01110);;ABC transporters(ko02010);;Valine, leucine and isoleucine biosynthesis(ko00290);;Cyanoamino acid metabolism(ko00460);;Penicillin and cephalosporin biosynthesis(ko00311);;Pantothenate and CoA biosynthesis(ko00770);;Meta…	--	--	--	--	--	--	--	--	--	--	--	--	--	--
meta_45	Betaine	436000	363000	445000	823000	1010000	884000	550000	537000	547000	-1.12771	0.00480313	1.4031	down	-0.399264	0.0351098	1.27499	down	0.728443	0.0220187	1.43678	up	C00719	Metabolic pathways(ko01100);;Glycine, serine and threonine metabolism(ko00260);;ABC transporters(ko02010)	--	--	--	--	--	--	--	HMDB0000043	Organic compounds	Organic acids and derivatives	Carboxylic acids and derivatives	Amino acids, peptides, and analogues	248	6915-17-9
meta_46	D-Erythronolactone	347000	306000	233000	306000	342000	407000	347000	253000	276000	-0.261253	0.275643	0.772425	unchanged	0.0100187	0.942984	0.0539442	unchanged	0.271272	0.218608	0.885956	unchanged	--	--	--	--	--	--	--	--	--	HMDB0000349	Organic compounds	Organoheterocyclic compounds	Lactones	Gamma butyrolactones	5325915	17675-99-9
meta_47	Methylmalonic acid*	25300000	25200000	19800000	19400000	11600000	12000000	18600000	15200000	17900000	0.741615	0.0489124	1.19221	up	0.439576	0.0552436	1.14071	unchanged	-0.302039	0.376629	0.70319	unchanged	--	--	--	--	--	--	--	--	--	--	--	--	--	--	--	--
meta_48	Succinic acid*	21700000	22700000	16500000	12000000	11400000	12000000	17400000	12500000	15200000	0.76925	0.0461482	1.31601	up	0.432589	0.0979799	1.01968	unchanged	-0.336661	0.14748	1.12436	unchanged	--	--	--	--	--	--	--	--	--	--	--	--	--	--	--	--
meta_49	β-Hydroxyisovaleric acid	1800000	1780000	2020000	1110000	1210000	1120000	1170000	1150000	936000	0.701721	0.0050465	1.40848	up	0.787169	0.00189708	1.32611	up	0.0854475	0.511256	0.529984	unchanged	--	--	--	--	--	--	--	--	--	HMDB0000754	Organic compounds	Lipids and lipid-like molecules	Fatty Acyls	Fatty acids and conjugates	69362	625-08-1
meta_50	Aminomalonic acid	967000	813000	692000	403000	263000	368000	671000	496000	529000	1.26733	0.0125424	1.35329	up	0.542541	0.0625962	1.10529	unchanged	-0.724791	0.0344651	1.27771	down	--	--	--	--	--	--	--	--	--	--	--	--	--	--	--	--
meta_51	L-Threonine*	5520000	4160000	4800000	4430000	4680000	5580000	3870000	3330000	4110000	-0.0232647	0.900565	0.096046	unchanged	0.352431	0.0968079	1.04235	unchanged	0.375695	0.0635667	1.20641	unchanged	--	--	--	--	--	--	--	--	--	--	--	--	--	--	--	--
meta_52	L-Homoserine*	4820000	4340000	4060000	4240000	4400000	4410000	3260000	3330000	3630000	0.0152872	0.825112	0.177808	unchanged	0.369281	0.0281522	1.23116	up	0.353994	0.00560687	1.45133	up	--	--	--	--	--	--	--	--	--	--	--	--	--	--	--	--
meta_53	N-Benzylmethylene isomethylamine	37200000	34500000	32200000	21700000	22100000	19400000	25100000	20200000	25800000	0.717054	0.00301703	1.4036	up	0.553182	0.00950094	1.27002	up	-0.163872	0.274008	0.839569	unchanged	--	--	--	--	--	--	--	--	--	--	--	--	--	--	--	--
meta_54	Erythrose	44000	56800	34100	32300	50400	43300	50700	59600	59300	0.0912804	0.743169	0.250982	unchanged	-0.357388	0.213823	0.862411	unchanged	-0.448668	0.0912789	1.1566	unchanged	--	--	--	--	--	--	--	--	--	--	--	--	--	--	--	--
meta_55	Benzamidine	50900	54900	51800	104000	98700	88600	81600	76600	61800	-0.883815	0.00689908	1.41481	down	-0.472032	0.0674731	1.18779	unchanged	0.411783	0.0368472	1.27184	up	--	--	--	--	--	--	--	--	--	--	--	--	--	--	--	--
meta_56	Benzamide	72200	77900	55800	42000	41300	37200	49700	38800	39200	0.760685	0.0442341	1.30472	up	0.684577	0.0390737	1.19155	up	-0.0761075	0.58379	0.444539	unchanged	--	--	--	--	--	--	--	--	--	--	--	--	--	--	--	--
meta_57	Phenethylamine	198000	224000	171000	109000	101000	103000	136000	110000	160000	0.913889	0.0235638	1.37204	up	0.554604	0.0416039	1.14024	up	-0.359285	0.161625	1.09198	unchanged	C05332	Metabolic pathways(ko01100);;Phenylalanine metabolism(ko00360)	--	--	--	--	--	--	--	HMDB0012275	Organic compounds	Benzenoids	Benzene and substituted derivatives	Phenethylamines	1001	64-04-0
meta_58	Benzoic acid	37400	29600	33700	26400	24400	36400	40000	64600	64600	0.223342	0.369954	0.665115	unchanged	-0.720561	0.0993724	1.1036	unchanged	-0.943904	0.0616049	1.25485	unchanged	C00180	Biosynthesis of secondary metabolites(ko01110);;Phenylalanine metabolism(ko00360);;Metabolic pathways(ko01100)	--	--	--	--	--	--	--	HMDB0013677	Organic compounds	Benzenoids	Benzene and substituted derivatives	Benzoic acids and derivatives	7424	99-10-5
meta_59	4-Hydroxybenzaldehyde	290000	283000	269000	705000	660000	580000	461000	442000	445000	-1.20389	0.00830619	1.41711	down	-0.679386	3.93458e-05	1.36815	down	0.524508	0.0294586	1.40772	up	C00633	Metabolic pathways(ko01100)	--	--	--	--	--	--	--	--	--	--	--	--	--	--
meta_60	Nicotinamide	1700000	1560000	1650000	1790000	1790000	1700000	1220000	1200000	1370000	-0.105302	0.077852	1.1161	unchanged	0.375152	0.00634156	1.29351	up	0.480454	0.00334694	1.45823	up	C00153	Metabolic pathways(ko01100);;Nicotinate and nicotinamide metabolism(ko00760)	--	--	--	--	--	--	--	HMDB0001406	Organic compounds	Organoheterocyclic compounds	Pyridines and derivatives	Pyridinecarboxylic acids and derivatives	936	98-92-0
meta_61	D-Threitol	70800	47900	84700	79900	89500	86800	71900	91700	96200	-0.370547	0.238454	0.897972	unchanged	-0.380938	0.231877	0.803572	unchanged	-0.0103907	0.891625	0.11268	unchanged	--	--	--	--	--	--	--	--	--	--	--	--	--	--	--	--
meta_62	Isonicotinic acid	41200	53700	39100	53600	28900	55100	36900	35200	38100	0.00646007	0.908652	0.0898478	unchanged	0.268583	0.221026	0.894242	unchanged	0.262123	0.394798	0.708355	unchanged	--	--	--	--	--	--	--	--	--	HMDB0041912	Organic compounds	Organic acids and derivatives	Carboxylic acids and derivatives	Amino acids, peptides, and analogues	160607	2015-20-5
meta_63	2-Picolinic acid	383000	449000	401000	442000	372000	351000	635000	476000	553000	0.085614	0.543154	0.459075	unchanged	-0.425779	0.071875	1.12848	unchanged	-0.511393	0.0471381	1.26314	down	C10164	Tryptophan metabolism(ko00380);;Metabolic pathways(ko01100)	--	--	--	--	--	--	--	HMDB0002243	Organic compounds	Organoheterocyclic compounds	Pyridines and derivatives	Pyridinecarboxylic acids and derivatives	1018	98-98-6
meta_64	Nicotinic acid (Vitamin B3)	1850000	1710000	1460000	2900000	2110000	1810000	3580000	2720000	2970000	-0.420599	0.198578	0.949457	unchanged	-0.88218	0.0180136	1.27857	down	-0.461581	0.123379	1.0558	unchanged	--	--	--	--	--	--	--	--	--	--	--	--	--	--	--	--
meta_65	5-Methylcytosine	6550	11700	11000	12500	11800	6690	6700	9750	11800	-0.0757381	0.823973	0.170633	unchanged	0.0430283	0.886443	0.103028	unchanged	0.118766	0.718772	0.285249	unchanged	C02376	Pyrimidine metabolism(ko00240);;Metabolic pathways(ko01100)	--	--	--	--	--	--	--	HMDB0002894	Organic compounds	Organoheterocyclic compounds	Diazines	Pyrimidines and pyrimidine derivatives	65040	554-01-8
meta_66	1-Methylhistamine	19300	21300	15300	23300	14300	13600	12800	11600	14100	0.157678	0.690424	0.308323	unchanged	0.529007	0.0653418	1.14961	unchanged	0.371329	0.306614	0.827137	unchanged	C05127	Histidine metabolism(ko00340);;Metabolic pathways(ko01100)	--	--	--	--	--	--	--	--	--	--	--	--	--	--
meta_67	Thymine	9	9	9	153000	116000	127000	94100	70100	126000	-13.827	0.00683638	1.42607	down	-13.3472	0.0268938	1.30399	down	0.479769	0.155455	1.00589	unchanged	C00178	Pyrimidine metabolism(ko00240);;Metabolic pathways(ko01100)	--	--	--	--	--	--	--	--	--	--	--	--	--	--
meta_68	Imidazole-4-Acetic Acid	77700	107000	103000	158000	121000	124000	131000	123000	116000	-0.489677	0.0663288	1.13969	unchanged	-0.375369	0.0777398	1.10602	unchanged	0.114307	0.458712	0.59906	unchanged	C02835	Histidine metabolism(ko00340);;Metabolic pathways(ko01100)	--	--	--	--	--	--	--	HMDB0002024	Organic compounds	Organoheterocyclic compounds	Azoles	Imidazoles	96215	645-65-8
meta_69	Imidazol-1-yl-acetic acid	72500	108000	64000	180000	140000	151000	123000	179000	132000	-0.974915	0.0141781	1.30492	down	-0.845309	0.0486198	1.12955	down	0.129605	0.593462	0.420926	unchanged	--	--	--	--	--	--	--	--	--	HMDB0029736	Organic compounds	Organic acids and derivatives	Carboxylic acids and derivatives	Amino acids, peptides, and analogues	656129	22884-10-2
meta_70	Cyclo(Ala-Gly)	113000	102000	95500	167000	182000	151000	99400	54600	91600	-0.686624	0.00737121	1.3743	down	0.382251	0.253937	0.815237	unchanged	1.06887	0.0101442	1.40062	up	--	--	--	--	--	--	--	--	--	HMDB0031547	Organic compounds	Organic acids and derivatives	Carboxylic acids and derivatives	Amino acids, peptides, and analogues	107297	4526-77-6
meta_71	Epigoitrin	65400	84100	81000	84100	66300	41400	124000	110000	93100	0.316191	0.418588	0.61685	unchanged	-0.503721	0.047596	1.1472	down	-0.819912	0.0470618	1.24416	down	--	--	--	--	--	--	--	--	--	--	--	--	--	--	--	--
meta_72	5-Oxoproline	35200	28800	19500	32900	16300	17100	20300	6770	25700	0.369387	0.464117	0.543062	unchanged	0.828214	0.233162	0.795022	unchanged	0.458827	0.594374	0.416852	unchanged	C01879	Metabolic pathways(ko01100);;Glutathione metabolism(ko00480)	--	--	--	--	--	--	--	HMDB0000267	Organic compounds	Organic acids and derivatives	Carboxylic acids and derivatives	Amino acids, peptides, and analogues	7405	98-79-3
meta_73	5-Oxo-L-Proline	14000	23900	14400	6590	12900	17700	15000	10100	4780	0.559678	0.331575	0.698721	unchanged	0.911369	0.163694	0.892887	unchanged	0.35169	0.606711	0.404588	unchanged	C01879	Metabolic pathways(ko01100);;Glutathione metabolism(ko00480)	--	--	--	--	--	--	--	HMDB0000267	Organic compounds	Organic acids and derivatives	Carboxylic acids and derivatives	Amino acids, peptides, and analogues	7405	98-79-3
meta_74	Isoquinoline	81200	90000	21800	100000	51800	75000	96700	79100	95000	-0.428679	0.685468	0.311384	unchanged	-0.729796	0.349567	0.694368	unchanged	-0.301117	0.409385	0.660051	unchanged	--	--	--	--	--	--	--	--	--	--	--	--	--	--	--	--
meta_75	Pipecolic acid	1100000	801000	1100000	371000	341000	505000	423000	563000	447000	1.30773	0.0133876	1.35325	up	1.0622	0.0212112	1.26988	up	-0.245531	0.340578	0.716178	unchanged	C00408	Metabolic pathways(ko01100);;Lysine degradation(ko00310);;Biosynthesis of secondary metabolites(ko01110);;Tropane, piperidine and pyridine alkaloid biosynthesis(ko00960)	--	--	--	--	--	--	--	HMDB0000716	Organic compounds	Organic acids and derivatives	Carboxylic acids and derivatives	Amino acids, peptides, and analogues	439227	3105-95-1
meta_76	Cycloleucine	1470000	1260000	1570000	928000	1050000	1120000	699000	873000	692000	0.471307	0.0280233	1.2746	up	0.927914	0.0055479	1.30939	up	0.456608	0.0271853	1.29568	up	--	--	--	--	--	--	--	--	--	HMDB0062225	Organic compounds	Organic acids and derivatives	Carboxylic acids and derivatives	Amino acids, peptides, and analogues	2901	52-52-8
meta_77	4-Guanidinobutanal	2460000	1450000	2210000	926000	1760000	1840000	991000	1020000	945000	0.464797	0.276052	0.770894	unchanged	1.01495	0.0731134	1.19129	unchanged	0.550151	0.21467	1.00117	unchanged	C02647	Arginine and proline metabolism(ko00330);;Metabolic pathways(ko01100)	--	--	--	--	--	--	--	--	--	--	--	--	--	--
meta_78	Methylenesuccinic acid	245000	231000	261000	130000	188000	134000	146000	191000	143000	0.724416	0.0219522	1.32616	up	0.629723	0.0153679	1.2698	up	-0.094693	0.721149	0.283366	unchanged	C00490	C5-Branched dibasic acid metabolism(ko00660);;Metabolic pathways(ko01100)	LMFA01170063	Itaconic acid	2-methylenebutanedioic acid	2-methylidenebutanedioic acid;2-methylenesuccinic acid; 2-propene-1,2-dicarboxylic acid; Methylenesuccinic acid; propylenedicarboxylic acid	Fatty Acyls [FA]	Fatty Acids and Conjugates [FA01]	Dicarboxylic acids [FA0117]	HMDB0002092	Organic compounds	Lipids and lipid-like molecules	Fatty Acyls	Fatty acids and conjugates	811	97-65-4
meta_79	N-Acetylputrescine	381000	475000	275000	267000	212000	242000	136000	155000	148000	0.620413	0.133367	1.08697	unchanged	1.33189	0.056146	1.22854	unchanged	0.71148	0.0184887	1.41389	up	C02714	Arginine and proline metabolism(ko00330);;Metabolic pathways(ko01100)	--	--	--	--	--	--	--	--	--	--	--	--	--	--
meta_80	Agmatine	22000	24500	18300	23900	27500	26500	14400	19700	8110	-0.273435	0.121332	1.04266	unchanged	0.70003	0.140067	0.96728	unchanged	0.973465	0.059578	1.29298	unchanged	C00179	Metabolic pathways(ko01100);;Arginine and proline metabolism(ko00330)	--	--	--	--	--	--	--	--	--	--	--	--	--	--
meta_81	Trans-4-Hydroxy-L-proline*	80100000	83700000	75500000	57900000	55800000	59100000	50000000	44600000	56700000	0.46884	0.00519683	1.4085	up	0.667062	0.00359474	1.32164	up	0.198222	0.170072	1.05564	unchanged	--	--	--	--	--	--	--	--	--	--	--	--	--	--	--	--
meta_82	N-acetyl-beta-alanine	37200	40100	30300	28800	24000	19900	25500	23100	27600	0.572117	0.0407984	1.20249	up	0.491721	0.0517998	1.17525	unchanged	-0.0803956	0.713072	0.29851	unchanged	C01073	beta-Alanine metabolism(ko00410)	--	--	--	--	--	--	--	HMDB0061880	Organic compounds	Organic acids and derivatives	Carboxylic acids and derivatives	Carboxylic acids	76406	3025-95-4
meta_83	5-Aminolevulinate*	1140000	1330000	1210000	728000	738000	825000	556000	636000	729000	0.683099	0.00461922	1.39422	up	0.94374	0.00148568	1.3325	up	0.260641	0.11754	1.08798	unchanged	--	--	--	--	--	--	--	--	--	--	--	--	--	--	--	--
meta_84	3-Guanidinopropionic acid	113000	102000	100000	73300	60400	65300	66200	48100	45200	0.665077	0.00222881	1.39003	up	1.0005	0.00483178	1.3186	up	0.335418	0.175062	0.985896	unchanged	--	--	--	--	--	--	--	--	--	HMDB0013222	Organic compounds	Organic nitrogen compounds	Organonitrogen compounds	Guanidines	67701	_
meta_85	L-Leucine*	5490000	5660000	5420000	4790000	4590000	4160000	5140000	4140000	4360000	0.293599	0.0211793	1.34488	up	0.286725	0.077417	1.16007	unchanged	-0.00687464	0.930737	0.0700013	unchanged	--	--	--	--	--	--	--	--	--	--	--	--	--	--	--	--
meta_86	L-Norleucine	6050000	6190000	5650000	5270000	4920000	4370000	5610000	4820000	4610000	0.300344	0.0308003	1.2641	up	0.254442	0.069213	1.11375	unchanged	-0.045902	0.711116	0.293534	unchanged	--	--	--	--	--	--	--	--	--	--	--	--	--	--	--	--
meta_87	L-Isoleucine*	5990000	6180000	5580000	5270000	4890000	4790000	5450000	4780000	4610000	0.247588	0.0164046	1.29708	up	0.260798	0.041984	1.15771	up	0.0132098	0.908586	0.0931735	unchanged	--	--	--	--	--	--	--	--	--	--	--	--	--	--	--	--
meta_88	6-Aminocaproic acid	2770000	2820000	2680000	2410000	1900000	2070000	1200000	1050000	1600000	0.38105	0.0440214	1.29633	up	1.12544	0.00892295	1.34049	up	0.744389	0.019499	1.32871	up	C02378	Metabolic pathways(ko01100)	--	--	--	--	--	--	--	HMDB0001901	Organic compounds	Lipids and lipid-like molecules	Fatty Acyls	Fatty acids and conjugates	564	60-32-2
meta_89	Dimethylmalonic acid*	481000	413000	503000	805000	634000	773000	451000	508000	524000	-0.660401	0.01939	1.32577	down	-0.0882619	0.460366	0.521855	unchanged	0.572139	0.0293134	1.35984	up	--	--	--	--	--	--	--	--	--	--	--	--	--	--	--	--
meta_90	2-Methylsuccinic acid*	4940000	4320000	4530000	7790000	7330000	7440000	5210000	5050000	4550000	-0.711895	0.000321838	1.42824	down	-0.102793	0.27621	0.73289	unchanged	0.609102	0.000778088	1.4764	up	--	--	--	--	--	--	--	--	--	--	--	--	--	--	--	--
meta_91	Ethylmalonic acid	22100	26100	17800	26200	30900	18600	32700	21700	38100	-0.184168	0.5006	0.50756	unchanged	-0.465601	0.201794	0.871238	unchanged	-0.281433	0.408312	0.633983	unchanged	--	--	LMFA01170105	Ethylmalonic acid	2-ethyl-propanedioic acid	-	Fatty Acyls [FA]	Fatty Acids and Conjugates [FA01]	Dicarboxylic acids [FA0117]	HMDB0000622	Organic compounds	Lipids and lipid-like molecules	Fatty Acyls	Fatty acids and conjugates	11756	601-75-2
meta_92	Glutaric acid	1320000	1480000	1260000	1460000	1500000	1470000	1940000	2040000	1580000	-0.129063	0.197899	0.980882	unchanged	-0.448331	0.0516522	1.17037	unchanged	-0.319268	0.113341	1.20515	unchanged	C00489	Lysine degradation(ko00310);;Metabolic pathways(ko01100);;Fatty acid degradation(ko00071)	--	--	--	--	--	--	--	--	--	--	--	--	--	--
meta_93	3-Ureidopropionic Acid	115000	118000	116000	161000	141000	135000	82400	85600	97700	-0.32039	0.0631673	1.27247	unchanged	0.397239	0.0237439	1.30132	up	0.717629	0.00648978	1.43052	up	C02642	Pantothenate and CoA biosynthesis(ko00770);;Pyrimidine metabolism(ko00240);;Metabolic pathways(ko01100);;beta-Alanine metabolism(ko00410)	--	--	--	--	--	--	--	HMDB0000026	Organic compounds	Organic acids and derivatives	Organic carbonic acids and derivatives	Ureas	111	462-88-4
meta_94	L-Asparagine	3800000	4690000	3370000	6190000	8270000	7840000	3860000	4280000	4860000	-0.913448	0.0146841	1.32923	down	-0.139611	0.480353	0.502195	unchanged	0.773837	0.0243923	1.37035	up	C00152	Aminoacyl-tRNA biosynthesis(ko00970);;Biosynthesis of secondary metabolites(ko01110);;Alanine, aspartate and glutamate metabolism(ko00250);;Metabolic pathways(ko01100);;Cyanoamino acid metabolism(ko00460);;Biosynthesis of amino acids(ko01230)	--	--	--	--	--	--	--	--	--	--	--	--	--	--
meta_95	4-Aminoindole	34300	23600	22500	30700	27100	31300	28000	34100	19800	-0.171925	0.529418	0.494323	unchanged	-0.0179262	0.933149	0.0611042	unchanged	0.153998	0.627973	0.399361	unchanged	--	--	--	--	--	--	--	--	--	--	--	--	--	--	--	--
meta_96	6-Hydroxyhexanoic acid	119000	123000	113000	123000	114000	110000	192000	185000	201000	0.0335823	0.611544	0.385417	unchanged	-0.703295	0.000467198	1.36058	down	-0.736877	0.000261716	1.48425	down	--	--	--	--	--	--	--	--	--	HMDB0012843	Organic compounds	Organic acids and derivatives	Hydroxy acids and derivatives	Medium-chain hydroxy acids and derivatives	14490	1191-25-9
meta_97	2-Hydroxy-4-methylpentanoic acid	204000	226000	342000	31700	14400	29400	17200	9150	15600	3.39943	0.0306612	1.35501	up	4.21629	0.0292314	1.29691	up	0.816857	0.16396	1.02811	unchanged	--	--	--	--	--	--	--	--	--	HMDB0000665	Organic compounds	Lipids and lipid-like molecules	Fatty Acyls	Fatty acids and conjugates	92779	498-36-2
meta_98	L-Ornithine	26400	40500	26800	20000	21400	22800	19800	15700	15700	0.518016	0.164427	1.04455	unchanged	0.851221	0.0822021	1.13612	unchanged	0.333205	0.0659837	1.21228	unchanged	C00077	Arginine biosynthesis(ko00220);;Metabolic pathways(ko01100);;Arginine and proline metabolism(ko00330);;Glutathione metabolism(ko00480);;D-Arginine and D-ornithine metabolism(ko00472);;Biosynthesis of amino acids(ko01230);;2-Oxocarboxylic acid metabolism(ko01210);;Biosynthesis of secondary metabolites(ko01110);;ABC transporters(ko02010)	--	--	--	--	--	--	--	HMDB0000214	Organic compounds	Organic acids and derivatives	Carboxylic acids and derivatives	Amino acids, peptides, and analogues	6262	3184-13-2
meta_99	Iminodiacetic acid	555000	609000	576000	681000	792000	656000	562000	722000	617000	-0.287284	0.0756266	1.19051	unchanged	-0.120947	0.373534	0.656855	unchanged	0.166337	0.29395	0.776923	unchanged	--	--	--	--	--	--	--	--	--	HMDB0011753	Organic compounds	Organic acids and derivatives	Carboxylic acids and derivatives	Amino acids, peptides, and analogues	8897	142-73-4
meta_100	L-Aspartic Acid	4590000	5670000	5330000	6370000	7150000	6080000	5110000	6760000	5430000	-0.332443	0.041495	1.19794	down	-0.145107	0.403218	0.59365	unchanged	0.187336	0.280529	0.810472	unchanged	C00049	ABC transporters(ko02010);;Glycine, serine and threonine metabolism(ko00260);;Cysteine and methionine metabolism(ko00270);;Lysine biosynthesis(ko00300);;Nicotinate and nicotinamide metabolism(ko00760);;2-Oxocarboxylic acid metabolism(ko01210);;Monobactam biosynthesis(ko00261);;Arginine biosynthesis(ko00220);;beta-Alanine metabolism(ko00410);;Pantothenate and CoA biosynthesis(ko00770);;Biosynthesi…	--	--	--	--	--	--	--	--	--	--	--	--	--	--
meta_101	L-Malic acid*	2080000	1730000	1840000	1540000	1460000	1560000	1620000	1440000	1830000	0.305539	0.0621387	1.2433	unchanged	0.211052	0.173418	0.878178	unchanged	-0.0944872	0.434499	0.6398	unchanged	--	--	--	--	--	--	--	--	--	--	--	--	--	--	--	--
meta_102	3-Dehydro-L-Threonic Acid*	31300000	32700000	32200000	35300000	35500000	33800000	27100000	29100000	35700000	-0.120665	0.0163903	1.30218	down	0.0757593	0.638168	0.361	unchanged	0.196425	0.241955	0.936758	unchanged	--	--	--	--	--	--	--	--	--	--	--	--	--	--	--	--
meta_103	2,3-Dihydroxy-3-Methylbutanoic Acid	14100000	13300000	15000000	13400000	12900000	13800000	11500000	14700000	16400000	0.0792705	0.260426	0.820702	unchanged	0.00697936	0.968283	0.0312064	unchanged	-0.0722912	0.622559	0.412739	unchanged	--	--	--	--	--	--	--	--	--	--	--	--	--	--	--	--
meta_104	4-Ethylbenzaldehyde	14600	19300	15700	17800	12500	9000	16600	14200	9810	0.381177	0.322175	0.731566	unchanged	0.311978	0.29368	0.719252	unchanged	-0.069199	0.899666	0.101555	unchanged	--	--	--	--	--	--	--	--	--	--	--	--	--	--	--	--
meta_105	S-Methyl-L-cysteine	1650000	1640000	1640000	1720000	1490000	1350000	1690000	1130000	1400000	0.119726	0.371243	0.717122	unchanged	0.243695	0.280818	0.813314	unchanged	0.123969	0.595442	0.420688	unchanged	C22040	ABC transporters(ko02010)	--	--	--	--	--	--	--	HMDB0002108	Organic compounds	Organic acids and derivatives	Carboxylic acids and derivatives	Amino acids, peptides, and analogues	24417	1187-84-4
meta_106	Adenine	23200000	22000000	18200000	24300000	19500000	18300000	23500000	16600000	23700000	0.0330976	0.864301	0.131331	unchanged	0.00227857	0.964391	0.0315782	unchanged	-0.030819	0.858369	0.14271	unchanged	C00147	Zeatin biosynthesis(ko00908);;Purine metabolism(ko00230);;Metabolic pathways(ko01100)	--	--	--	--	--	--	--	--	--	--	--	--	--	--
meta_107	2-Aminopurine	3280000	3010000	2760000	2570000	2350000	2660000	2780000	2260000	3220000	0.254091	0.0614272	1.17375	unchanged	0.14322	0.463687	0.530691	unchanged	-0.110871	0.506339	0.5426	unchanged	--	--	--	--	--	--	--	--	--	--	--	--	--	--	--	--
meta_108	N-benzylformamide	1950000	1800000	1820000	1960000	1650000	1330000	2010000	1350000	1460000	0.190221	0.368034	0.705184	unchanged	0.229762	0.344999	0.706048	unchanged	0.0395409	0.890852	0.109626	unchanged	--	--	--	--	--	--	--	--	--	--	--	--	--	--	--	--
meta_109	D-Threonic Acid	3320000	3300000	2760000	3030000	3320000	4330000	2960000	2940000	2320000	-0.175517	0.396227	0.644885	unchanged	0.19426	0.239095	0.783966	unchanged	0.369777	0.162035	1.01642	unchanged	--	--	--	--	--	--	--	--	--	--	--	--	--	--	--	--
meta_110	Hypoxanthine	146000	129000	103000	137000	114000	108000	125000	106000	130000	0.0672476	0.702586	0.292691	unchanged	0.0571599	0.720053	0.265267	unchanged	-0.0100877	0.956531	0.043874	unchanged	C00262	Metabolic pathways(ko01100);;Purine metabolism(ko00230)	--	--	--	--	--	--	--	--	--	--	--	--	--	--
meta_111	4'-Hydroxyacetophenone	10800	7400	12100	13600	10100	17600	14100	22900	10100	-0.440634	0.239632	0.837357	unchanged	-0.584588	0.274137	0.785138	unchanged	-0.143954	0.685691	0.325868	unchanged	C10700	Metabolic pathways(ko01100)	--	--	--	--	--	--	--	--	--	--	--	--	--	--
meta_112	Phenyl acetate	6730	8740	13400	8030	7820	16700	22200	13400	15500	-0.137315	0.748044	0.247415	unchanged	-0.849481	0.0941522	1.02543	unchanged	-0.712167	0.193187	0.925283	unchanged	--	--	--	--	--	--	--	--	--	--	--	--	--	--	--	--
meta_113	Nicotinic Acid Methyl Ester(Methyl Nicotinate)	487000	674000	561000	2790000	2540000	2460000	7020000	8730000	6160000	-2.18829	0.000315374	1.43664	down	-3.66717	0.0120351	1.34195	down	-1.47888	0.0232038	1.42945	down	--	--	--	--	--	--	--	--	--	--	--	--	--	--	--	--
meta_114	Trigonelline	471000	418000	513000	765000	701000	667000	672000	659000	682000	-0.608124	0.00361473	1.37434	down	-0.526774	0.0137707	1.32512	down	0.0813498	0.296698	0.84261	unchanged	C01004	Nicotinate and nicotinamide metabolism(ko00760)	--	--	--	--	--	--	--	HMDB0000875	Organic compounds	Alkaloids and derivatives	_	_	5570	535-83-1
meta_115	Anthranilic Acid	135000	175000	125000	199000	216000	171000	157000	110000	145000	-0.438518	0.0682053	1.12874	unchanged	0.0793071	0.731071	0.250188	unchanged	0.517825	0.0397482	1.25171	up	C00108	Biosynthesis of secondary metabolites(ko01110);;Biosynthesis of various secondary metabolites - part 2(ko00998);;Biosynthesis of amino acids(ko01230);;Phenylalanine, tyrosine and tryptophan biosynthesis(ko00400);;Acridone alkaloid biosynthesis(ko01058);;Tryptophan metabolism(ko00380);;Metabolic pathways(ko01100)	--	--	--	--	--	--	--	HMDB0001123	Organic compounds	Benzenoids	Benzene and substituted derivatives	Benzoic acids and derivatives	227	118-92-3
meta_116	Salicylamide	231000	210000	229000	308000	312000	271000	443000	375000	357000	-0.409713	0.0154036	1.34309	down	-0.805497	0.01827	1.30906	down	-0.395784	0.0495075	1.27765	down	--	--	--	--	--	--	--	--	--	--	--	--	--	--	--	--
meta_117	4-Aminobenzoic acid	61400	74100	79400	101000	65100	92600	114000	83600	97100	-0.251034	0.315783	0.747528	unchanged	-0.452362	0.0739468	1.08735	unchanged	-0.201328	0.440385	0.593159	unchanged	C00568	Metabolic pathways(ko01100);;Folate biosynthesis(ko00790)	--	--	--	--	--	--	--	HMDB0004992	Organic compounds	Benzenoids	Benzene and substituted derivatives	Benzoic acids and derivatives	2337	94-09-7
meta_118	Phenylethanolamine	62900	70800	53400	75700	59000	49000	88300	92500	114000	0.039953	0.909542	0.0881056	unchanged	-0.656393	0.0257048	1.218	down	-0.696346	0.029247	1.28768	down	--	--	--	--	--	--	--	--	--	HMDB0062626	Organic compounds	Organic nitrogen compounds	Organonitrogen compounds	Amines	4745144	_
meta_119	L-Tyramine	35500	51400	34600	29200	26500	30800	122000	148000	154000	0.468489	0.160262	1.04303	unchanged	-1.82028	0.00247249	1.34264	down	-2.28877	0.00681633	1.4796	down	--	--	--	--	--	--	--	--	--	--	--	--	--	--	--	--
meta_120	Protocatechualdehyde*	387000	330000	325000	466000	246000	308000	486000	393000	570000	0.0777736	0.92309	0.0771485	unchanged	-0.463736	0.103148	1.06882	unchanged	-0.54151	0.164528	0.980187	unchanged	--	--	--	--	--	--	--	--	--	--	--	--	--	--	--	--
meta_121	4-Hydroxybenzoic acid	600000	488000	368000	378000	282000	336000	672000	540000	692000	0.529669	0.136025	1.05017	unchanged	-0.406881	0.15115	0.923552	unchanged	-0.93655	0.00990063	1.41123	down	C00156	Ubiquinone and other terpenoid-quinone biosynthesis(ko00130);;Folate biosynthesis(ko00790);;Biosynthesis of secondary metabolites(ko01110);;Metabolic pathways(ko01100)	--	--	--	--	--	--	--	--	--	--	--	--	--	--
meta_122	2,5-Dihydroxybenzaldehyde*	342000	319000	306000	329000	282000	306000	401000	463000	526000	0.0779233	0.389879	0.631007	unchanged	-0.516198	0.0502018	1.21383	unchanged	-0.594121	0.0356906	1.34977	down	--	--	--	--	--	--	--	--	--	--	--	--	--	--	--	--
meta_123	Salicylic acid	38300	35800	37000	43200	27900	52000	44800	45500	75200	-0.10166	0.627883	0.393154	unchanged	-0.531756	0.211493	0.92157	unchanged	-0.430097	0.319464	0.750859	unchanged	C00805	Metabolic pathways(ko01100);;Plant hormone signal transduction(ko04075);;Phenylalanine metabolism(ko00360);;Biosynthesis of secondary metabolites(ko01110)	--	--	--	--	--	--	--	HMDB0000840	Organic compounds	Benzenoids	Benzene and substituted derivatives	Benzoic acids and derivatives	10253	487-54-7
meta_124	2-Methoxy-4-methylphenol	13000	10200	17700	17100	12800	21300	9540	13700	8250	-0.330054	0.356012	0.669166	unchanged	0.374042	0.320256	0.683041	unchanged	0.704097	0.0999288	1.11681	unchanged	--	--	--	--	--	--	--	--	--	--	--	--	--	--	--	--
meta_125	2-Phenoxyethanol	113000	114000	82700	91400	39400	97700	85200	96100	115000	0.532784	0.287025	0.779464	unchanged	0.0593828	0.757151	0.225092	unchanged	-0.473401	0.353102	0.72768	unchanged	--	--	--	--	--	--	--	--	--	--	--	--	--	--	--	--
meta_126	4-Nitrophenol	11000000	10400000	9130000	10300000	10200000	9920000	10200000	10200000	10700000	0.00104943	0.95357	0.047059	unchanged	-0.0306584	0.768468	0.223112	unchanged	-0.0317079	0.331802	0.735927	unchanged	--	--	--	--	--	--	--	--	--	HMDB0041950	Organic compounds	Benzenoids	Benzene and substituted derivatives	Nitrobenzenes	7416	98-95-3
meta_127	Methyl 3-aminopropanoate	12200000	11700000	12300000	13000000	13100000	12600000	12800000	12700000	12700000	-0.0964847	0.0271929	1.25224	down	-0.0779176	0.0652639	1.19682	unchanged	0.0185671	0.389698	0.706453	unchanged	--	--	--	--	--	--	--	--	--	--	--	--	--	--	--	--
meta_128	O-Phosphorylethanolamine	107000	110000	117000	117000	145000	101000	70500	77600	76200	-0.105098	0.5336	0.497175	unchanged	0.574645	0.000873565	1.34807	up	0.679743	0.0656002	1.30842	unchanged	C00346	Metabolic pathways(ko01100);;Sphingolipid metabolism(ko00600);;Glycerophospholipid metabolism(ko00564)	--	--	--	--	--	--	--	HMDB0000224	Organic compounds	Organic acids and derivatives	Organic phosphoric acids and derivatives	Phosphate esters	1015	1071-23-4
meta_129	Histidinol	20700000	21500000	20000000	21200000	21100000	20900000	21400000	22600000	22900000	-0.0236143	0.524368	0.509769	unchanged	-0.105105	0.0681124	1.07174	unchanged	-0.0814903	0.109894	1.19831	unchanged	C00860	Histidine metabolism(ko00340);;Biosynthesis of secondary metabolites(ko01110);;Metabolic pathways(ko01100);;Biosynthesis of amino acids(ko01230)	--	--	--	--	--	--	--	HMDB0003431	Organic compounds	Organic nitrogen compounds	Organonitrogen compounds	Amines	165271	4836-52-6
meta_130	5-hydroxymaltol	34600	37700	37100	31100	45300	45600	40200	69200	30800	-0.136235	0.474162	0.57151	unchanged	-0.274714	0.46827	0.557709	unchanged	-0.138479	0.664671	0.354339	unchanged	--	--	--	--	--	--	--	--	--	--	--	--	--	--	--	--
meta_131	4-Methyl-5-thiazoleethanol	194000	156000	138000	131000	228000	215000	150000	123000	135000	-0.206889	0.466506	0.553244	unchanged	0.248564	0.244787	0.81223	unchanged	0.455452	0.205139	0.994165	unchanged	C04294	Metabolic pathways(ko01100);;Thiamine metabolism(ko00730)	--	--	--	--	--	--	--	HMDB0032985	Organic compounds	Organoheterocyclic compounds	Azoles	Thiazoles	1136	137-00-8
meta_132	1-Methylpiperidine-2-carboxylic acid	271000	221000	204000	361000	277000	298000	308000	344000	308000	-0.428763	0.0714065	1.12522	unchanged	-0.472454	0.0284425	1.21398	down	-0.0436907	0.794149	0.213955	unchanged	--	--	--	--	--	--	--	--	--	--	--	--	--	--	--	--
meta_133	L-Cyclopentylglycine	341000	450000	308000	48300	85400	67500	55000	36100	40100	2.46909	0.0154732	1.38638	up	3.07113	0.0158868	1.32831	up	0.602038	0.148826	1.04087	unchanged	--	--	--	--	--	--	--	--	--	--	--	--	--	--	--	--
meta_134	trans-2-Butene-1,4-dicarboxylic Acid	9	9	9	95000	91300	88700	170000	173000	230000	-13.31	0.000397461	1.44447	down	-14.3554	0.0102839	1.34748	down	-1.04542	0.035515	1.39733	down	--	--	--	--	--	--	--	--	--	HMDB0000393	Organic compounds	Lipids and lipid-like molecules	Fatty Acyls	Fatty acids and conjugates	5351896	29311-53-3
meta_135	1-Naphthol	6150	4800	7490	4150	5760	6930	5990	6310	7100	0.13885	0.658569	0.335132	unchanged	-0.0931428	0.732321	0.256555	unchanged	-0.231993	0.407833	0.660362	unchanged	--	--	--	--	--	--	--	--	--	--	--	--	--	--	--	--
meta_136	2-Naphthol	4490	7730	4890	7170	6080	5700	3760	5040	4230	-0.183329	0.622971	0.38463	unchanged	0.360735	0.313908	0.728963	unchanged	0.544064	0.0280176	1.29572	up	--	--	--	--	--	--	--	--	--	--	--	--	--	--	--	--
meta_137	D-Proline betaine	103000	88100	71600	115000	149000	137000	111000	112000	157000	-0.617744	0.0270633	1.24814	down	-0.528978	0.106517	1.01999	unchanged	0.0887664	0.722215	0.28506	unchanged	--	--	--	--	--	--	--	--	--	--	--	--	--	--	--	--
meta_138	Octanoic acid	25500	23600	15500	32100	23500	24100	64400	71300	68200	-0.320905	0.290881	0.751863	unchanged	-1.68973	0.000523288	1.35857	down	-1.36882	0.000454043	1.4824	down	C06423	Lipoic acid metabolism(ko00785);;Metabolic pathways(ko01100);;Fatty acid biosynthesis(ko00061)	LMFA01010008	Caprylic acid	octanoic acid	Octylic acid; C8:0	Fatty Acyls [FA]	Fatty Acids and Conjugates [FA01]	Straight chain fatty acids [FA0101]	HMDB0000482	Organic compounds	Lipids and lipid-like molecules	Fatty Acyls	Fatty acids and conjugates	379	124-07-2
meta_139	N-Acetylcadaverine	899000	903000	810000	1010000	1170000	1160000	830000	895000	1030000	-0.353268	0.0236261	1.29578	down	-0.0728675	0.524021	0.465696	unchanged	0.2804	0.0687291	1.17098	unchanged	--	--	--	--	--	--	--	--	--	--	--	--	--	--	--	--
meta_140	Indole-3-carboxaldehyde	467000	580000	542000	456000	544000	682000	613000	506000	570000	-0.0682146	0.702628	0.297474	unchanged	-0.089406	0.504407	0.472894	unchanged	-0.0211914	0.976525	0.0230734	unchanged	C00954	Tryptophan metabolism(ko00380);;Metabolic pathways(ko01100);;Plant hormone signal transduction(ko04075);;Purine metabolism(ko00230);;ABC transporters(ko02010)	--	--	--	--	--	--	--	HMDB0029737	Organic compounds	Organoheterocyclic compounds	Indoles and derivatives	Indoles	10256	487-89-8
meta_141	N-Methyl-Trans-4-Hydroxy-L-Proline	81800	50500	68100	120000	43100	63600	82900	70400	79100	-0.0752127	0.749493	0.252677	unchanged	-0.238195	0.364799	0.657119	unchanged	-0.162983	0.942077	0.0619508	unchanged	--	--	--	--	--	--	--	--	--	--	--	--	--	--	--	--
meta_142	4-Acetamidobutyric acid	523000	556000	500000	283000	212000	245000	258000	221000	283000	1.10206	0.000565978	1.42093	up	1.0572	0.000379417	1.35409	up	-0.0448571	0.801695	0.200197	unchanged	C02946	Arginine and proline metabolism(ko00330);;Metabolic pathways(ko01100)	--	--	--	--	--	--	--	HMDB0003681	Organic compounds	Organic acids and derivatives	Carboxylic acids and derivatives	Amino acids, peptides, and analogues	18189	3025-96-5
meta_143	4-Guanidinobutyric acid	664000	806000	538000	874000	827000	870000	956000	861000	882000	-0.375656	0.131496	1.10664	unchanged	-0.444744	0.0826363	1.11724	unchanged	-0.0690888	0.280261	0.82393	unchanged	C01035	Metabolic pathways(ko01100);;Arginine and proline metabolism(ko00330)	--	--	--	--	--	--	--	HMDB0003464	Organic compounds	Organic acids and derivatives	Carboxylic acids and derivatives	Amino acids, peptides, and analogues	500	463-00-3
meta_144	Spermidine	162000	184000	239000	155000	187000	213000	126000	94700	108000	0.0688501	0.743914	0.250857	unchanged	0.822273	0.0499402	1.19136	up	0.753423	0.027509	1.34115	up	C00315	beta-Alanine metabolism(ko00410);;Arginine and proline metabolism(ko00330);;Metabolic pathways(ko01100);;Glutathione metabolism(ko00480);;Phenylpropanoid biosynthesis(ko00940);;ABC transporters(ko02010)	--	--	--	--	--	--	--	--	--	--	--	--	--	--
meta_145	α-Ketoglutaric acid	106000	92600	203000	81200	53400	23100	71200	94200	156000	1.43807	0.129606	1.04799	unchanged	0.309778	0.570985	0.407398	unchanged	-1.12829	0.157629	1.00426	unchanged	C00026	Ascorbate and aldarate metabolism(ko00053);;Lysine degradation(ko00310);;C5-Branched dibasic acid metabolism(ko00660);;Arginine biosynthesis(ko00220);;Butanoate metabolism(ko00650);;Citrate cycle (TCA cycle)(ko00020);;Taurine and hypotaurine metabolism(ko00430);;Lysine biosynthesis(ko00300);;2-Oxocarboxylic acid metabolism(ko01210);;Pentose and glucuronate interconversions(ko00040);;Histidine met…	--	--	--	--	--	--	--	HMDB0000208	Organic compounds	Organic acids and derivatives	Keto acids and derivatives	Gamma-keto acids and derivatives	51	328-50-7
meta_146	2-Acetyl-2-Hydroxybutanoic Acid	29500	44100	40300	77200	73800	72400	48300	54200	54800	-0.991979	0.00867542	1.40177	down	-0.484073	0.0618958	1.14378	unchanged	0.507906	0.0015934	1.4643	up	--	--	--	--	--	--	--	--	--	--	--	--	--	--	--	--
meta_147	2,2-Dimethylsuccinic acid	236000	324000	228000	283000	244000	295000	126000	189000	192000	-0.0748612	0.763805	0.234968	unchanged	0.643633	0.0744291	1.07256	unchanged	0.718494	0.0200556	1.34122	up	--	--	--	--	--	--	--	--	--	HMDB0002074	Organic compounds	Lipids and lipid-like molecules	Fatty Acyls	Fatty acids and conjugates	11701	597-43-3
meta_148	Adipic Acid*	2470000	1620000	2500000	3720000	3300000	3130000	3110000	2960000	2660000	-0.647166	0.0335415	1.25657	down	-0.430502	0.116302	1.0271	unchanged	0.216664	0.102596	1.1007	unchanged	--	--	--	--	--	--	--	--	--	--	--	--	--	--	--	--
meta_149	2-Methylglutaric acid*	2190000	1550000	2320000	3250000	2610000	2990000	2500000	2460000	2600000	-0.562437	0.0398487	1.21253	down	-0.340591	0.166957	0.988783	unchanged	0.221846	0.140887	1.12412	unchanged	--	--	--	--	--	--	--	--	--	--	--	--	--	--	--	--
meta_150	L-Glutamine	2880000	2280000	2920000	1850000	1620000	1740000	1990000	1610000	2010000	0.626155	0.0338543	1.31602	up	0.524682	0.036553	1.18294	up	-0.101473	0.429224	0.623332	unchanged	C00064	Nitrogen metabolism(ko00910);;Biosynthesis of amino acids(ko01230);;Pyrimidine metabolism(ko00240);;Purine metabolism(ko00230);;Glyoxylate and dicarboxylate metabolism(ko00630);;ABC transporters(ko02010);;Arginine biosynthesis(ko00220);;Metabolic pathways(ko01100);;Alanine, aspartate and glutamate metabolism(ko00250);;Vitamin B6 metabolism(ko00750);;Aminoacyl-tRNA biosynthesis(ko00970)	--	--	--	--	--	--	--	HMDB0003423	Organic compounds	Organic acids and derivatives	Carboxylic acids and derivatives	Amino acids, peptides, and analogues	145815	5959-95-5
meta_151	L-Lysine	2780000	2400000	2600000	1780000	1410000	1760000	1900000	1470000	2060000	0.657828	0.00451356	1.36653	up	0.530724	0.0268612	1.21579	up	-0.127104	0.499936	0.52743	unchanged	C00047	Metabolic pathways(ko01100);;Lysine degradation(ko00310);;Aminoacyl-tRNA biosynthesis(ko00970);;Biotin metabolism(ko00780);;Lysine biosynthesis(ko00300);;Biosynthesis of amino acids(ko01230);;2-Oxocarboxylic acid metabolism(ko01210);;Biosynthesis of secondary metabolites(ko01110);;Tropane, piperidine and pyridine alkaloid biosynthesis(ko00960);;ABC transporters(ko02010)	--	--	--	--	--	--	--	--	--	--	--	--	--	--
meta_152	O-Acetylserine	513000	492000	534000	607000	580000	547000	386000	352000	391000	-0.171611	0.0432086	1.21145	down	0.447704	0.00137034	1.3337	up	0.619315	0.00112865	1.46995	up	C00979	Biosynthesis of secondary metabolites(ko01110);;Sulfur metabolism(ko00920);;Biosynthesis of amino acids(ko01230);;Cysteine and methionine metabolism(ko00270);;Sulfur relay system(ko04122);;Carbon metabolism(ko01200);;Metabolic pathways(ko01100);;Zeatin biosynthesis(ko00908)	--	--	--	--	--	--	--	HMDB0003011	Organic compounds	Organic acids and derivatives	Carboxylic acids and derivatives	Amino acids, peptides, and analogues	99478	5147-00-2
meta_153	L-threo-3-Methylaspartate	2190000	2240000	2200000	1910000	1960000	1810000	1380000	1770000	1630000	0.223839	0.0117542	1.38664	up	0.479548	0.0306653	1.28795	up	0.255709	0.105107	1.1638	unchanged	C03618	Metabolic pathways(ko01100);;Carbon metabolism(ko01200);;C5-Branched dibasic acid metabolism(ko00660);;Glyoxylate and dicarboxylate metabolism(ko00630)	--	--	--	--	--	--	--	--	--	--	--	--	--	--
meta_154	L-Glutamic acid	563000	411000	368000	722000	496000	558000	668000	825000	503000	-0.410208	0.183244	0.907633	unchanged	-0.567607	0.131613	0.967215	unchanged	-0.157399	0.560962	0.457801	unchanged	C00025	ABC transporters(ko02010);;Carbapenem biosynthesis(ko00332);;Nitrogen metabolism(ko00910);;Taurine and hypotaurine metabolism(ko00430);;2-Oxocarboxylic acid metabolism(ko01210);;Porphyrin and chlorophyll metabolism(ko00860);;C5-Branched dibasic acid metabolism(ko00660);;Arginine biosynthesis(ko00220);;Butanoate metabolism(ko00650);;Glyoxylate and dicarboxylate metabolism(ko00630);;Biosynthesis of…	--	--	--	--	--	--	--	HMDB0060475	Organic compounds	Organic acids and derivatives	Carboxylic acids and derivatives	Amino acids, peptides, and analogues	611	_
meta_155	4-Hydoxy-L-Isoleucine	217000	321000	248000	403000	361000	446000	288000	334000	292000	-0.636405	0.0250055	1.26258	down	-0.233759	0.303925	0.729471	unchanged	0.402646	0.0357912	1.29932	up	--	--	--	--	--	--	--	--	--	--	--	--	--	--	--	--
meta_156	(2S,3R,4S)-4-Hydroxyisoleucine	329000	294000	316000	485000	424000	484000	352000	299000	326000	-0.567743	0.00707387	1.38515	down	-0.0555882	0.534164	0.446173	unchanged	0.512154	0.00661159	1.41117	up	--	--	--	--	--	--	--	--	--	--	--	--	--	--	--	--
meta_157	N-Hydroxy-L-isoleucine	16400	17900	10500	27600	26700	19000	23400	17900	17800	-0.727821	0.0571667	1.15885	unchanged	-0.424767	0.180636	0.868794	unchanged	0.303054	0.233709	0.875934	unchanged	C20310	Biosynthesis of secondary metabolites(ko01110);;Cyanoamino acid metabolism(ko00460)	--	--	--	--	--	--	--	--	--	--	--	--	--	--
meta_158	Phthalic anhydride	1550000	1580000	1520000	1380000	1390000	1400000	2460000	1520000	1410000	0.157028	0.00668401	1.4094	up	-0.167387	0.536343	0.475689	unchanged	-0.324415	0.346623	0.781942	unchanged	--	--	--	--	--	--	--	--	--	--	--	--	--	--	--	--
meta_159	3-Methylmalic acid*	2830000	3280000	2500000	397000	422000	364000	306000	320000	422000	2.8573	0.00796619	1.42198	up	3.04445	0.00679458	1.35315	up	0.187158	0.349809	0.733251	unchanged	--	--	--	--	--	--	--	--	--	--	--	--	--	--	--	--
meta_160	D-Arabinono-1,4-lactone	325000	425000	415000	192000	61900	94500	142000	114000	77000	1.89117	0.00637643	1.35566	up	1.84105	0.00370339	1.32881	up	-0.0501171	0.913569	0.0880599	unchanged	--	--	--	--	--	--	--	--	--	--	--	--	--	--	--	--
meta_161	2-Hydroxyglutaric Acid*	2890000	3310000	2450000	432000	377000	393000	354000	339000	409000	2.83878	0.00961538	1.41743	up	2.96644	0.00920473	1.34912	up	0.127663	0.286047	0.792555	unchanged	--	--	--	--	--	--	--	--	--	--	--	--	--	--	--	--
meta_162	L-Citramalic acid	2980000	3220000	2130000	908000	530000	676000	720000	685000	865000	1.9911	0.0166731	1.37017	up	1.86074	0.0232335	1.30542	up	-0.130364	0.701626	0.311094	unchanged	C02614	C5-Branched dibasic acid metabolism(ko00660);;Metabolic pathways(ko01100)	--	--	--	--	--	--	--	--	--	--	--	--	--	--
meta_163	3-Hydroxyglutaric acid	411000	561000	459000	75700	78400	72800	109000	76300	76100	2.64544	0.011841	1.41171	up	2.46186	0.009334	1.33915	up	-0.183583	0.403444	0.692747	unchanged	--	--	--	--	--	--	--	--	--	HMDB0000428	Organic compounds	Organic acids and derivatives	Hydroxy acids and derivatives	Beta hydroxy acids and derivatives	181976	638-18-6
meta_164	2-Dehydro-3-deoxy-L-arabinonate	3290000	3120000	2330000	384000	442000	435000	374000	441000	399000	2.77986	0.0135236	1.40643	up	2.83518	0.0133207	1.33858	up	0.0553208	0.589846	0.421994	unchanged	C00684	Metabolic pathways(ko01100);;Ascorbate and aldarate metabolism(ko00053)	--	--	--	--	--	--	--	--	--	--	--	--	--	--
meta_165	Cinnamic acid	625000	640000	384000	557000	238000	341000	1130000	752000	1180000	0.588208	0.245282	0.814468	unchanged	-0.902221	0.0519674	1.14018	unchanged	-1.49043	0.0217416	1.33671	down	--	--	--	--	--	--	--	--	--	HMDB0000930	Organic compounds	Phenylpropanoids and polyketides	Cinnamic acids and derivatives	Cinnamic acids	444539	140-10-3
meta_166	p-Coumaraldehyde	4560	7810	1950	10400	4550	12400	7180	5880	9130	-1.02627	0.215732	0.86619	unchanged	-0.824195	0.265711	0.769981	unchanged	0.202077	0.55273	0.482148	unchanged	C05608	Phenylpropanoid biosynthesis(ko00940);;Biosynthesis of secondary metabolites(ko01110);;Metabolic pathways(ko01100)	--	--	--	--	--	--	--	HMDB0040986	Organic compounds	Phenylpropanoids and polyketides	Cinnamaldehydes	_	641301	20711-53-9
meta_167	3,4-Dihydrocoumarin	1020	2050	509	2530	4540	5150	4600	1520	5570	-1.93216	0.0469534	1.22119	down	-1.73115	0.145742	0.989842	unchanged	0.201007	0.910132	0.0920847	unchanged	--	--	--	--	--	--	--	--	--	HMDB0036626	Organic compounds	Phenylpropanoids and polyketides	3,4-dihydrocoumarins	_	660	119-84-6
meta_168	Mevalonic acid	188000	239000	163000	64100	90900	80000	76800	97700	98400	1.3246	0.0239598	1.34218	up	1.10343	0.0324048	1.25685	up	-0.221173	0.29675	0.772943	unchanged	C00418	Metabolic pathways(ko01100);;Terpenoid backbone biosynthesis(ko00900);;Biosynthesis of secondary metabolites(ko01110)	LMFA01050352	Mevalonic acid	3R-methyl-3,5-dihydroxy-pentanoic acid	3,5-Dihydroxy-3-methylvaleric acid	Fatty Acyls [FA]	Fatty Acids and Conjugates [FA01]	Hydroxy fatty acids [FA0105]	HMDB0000227	Organic compounds	Lipids and lipid-like molecules	Fatty Acyls	Fatty acids and conjugates	439230	17817-88-8
meta_169	L-Methionine	5380000	4760000	4610000	5200000	4450000	3870000	5050000	3160000	4590000	0.132895	0.424858	0.597633	unchanged	0.229544	0.377382	0.643282	unchanged	0.0966495	0.746757	0.258701	unchanged	C00073	Biosynthesis of amino acids(ko01230);;Cysteine and methionine metabolism(ko00270);;Metabolic pathways(ko01100);;2-Oxocarboxylic acid metabolism(ko01210);;Biosynthesis of secondary metabolites(ko01110);;Glucosinolate biosynthesis(ko00966);;Aminoacyl-tRNA biosynthesis(ko00970)	--	--	--	--	--	--	--	HMDB0033951	Organic compounds	Organic acids and derivatives	Carboxylic acids and derivatives	Amino acids, peptides, and analogues	876	59-51-8
meta_170	1-Methyladenine	194000	195000	166000	182000	173000	151000	201000	176000	193000	0.133818	0.284714	0.759177	unchanged	-0.0402193	0.700208	0.278592	unchanged	-0.174038	0.148181	1.00763	unchanged	--	--	--	--	--	--	--	--	--	--	--	--	--	--	--	--
meta_171	L-Tartaric acid	53700	57300	45100	55700	67000	52100	81600	75100	81700	-0.162179	0.343019	0.687317	unchanged	-0.617044	0.0055896	1.31405	down	-0.454865	0.0256433	1.35886	down	C00898	Metabolic pathways(ko01100);;Glyoxylate and dicarboxylate metabolism(ko00630)	--	--	--	--	--	--	--	HMDB0062642	Organic compounds	Organic oxygen compounds	Organooxygen compounds	Carbohydrates and carbohydrate conjugates	875	_
meta_172	D-Arabinose	235000	202000	237000	101000	135000	109000	161000	238000	157000	0.97342	0.00208354	1.39242	up	0.301039	0.272744	0.776673	unchanged	-0.672381	0.102043	1.17088	unchanged	--	--	--	--	--	--	--	--	--	HMDB0029942	Organic compounds	Organic oxygen compounds	Organooxygen compounds	Carbohydrates and carbohydrate conjugates	444173	6748-95-4
meta_173	D-Ribose	684000	1070000	602000	349000	436000	293000	691000	572000	638000	1.10161	0.0882719	1.18157	unchanged	0.268347	0.404599	0.626133	unchanged	-0.833267	0.00775505	1.39761	down	C00121	ABC transporters(ko02010);;Pentose phosphate pathway(ko00030);;Metabolic pathways(ko01100)	--	--	--	--	--	--	--	--	--	--	--	--	--	--
meta_174	DL-Xylose	261000	254000	172000	159000	170000	133000	231000	185000	208000	0.5551	0.105614	1.11999	unchanged	0.119762	0.555443	0.435969	unchanged	-0.435338	0.0367327	1.26622	down	--	--	--	--	--	--	--	--	--	HMDB0003402	Organic compounds	Organic oxygen compounds	Organooxygen compounds	Carbohydrates and carbohydrate conjugates	441476	9000-69-5
meta_175	4'-Hydroxypropiophenone	2760	4210	2520	2290	2360	1340	2480	1990	2290	0.671848	0.14769	0.988936	unchanged	0.457819	0.222013	0.87976	unchanged	-0.21403	0.530483	0.506287	unchanged	--	--	--	--	--	--	--	--	--	--	--	--	--	--	--	--
meta_176	p-Coumaryl alcohol	31700	18600	16400	214000	152000	160000	106000	68300	78100	-3.02402	0.0120327	1.39849	down	-1.95657	0.0193485	1.27799	down	1.06745	0.023823	1.3469	up	C02646	Metabolic pathways(ko01100);;Tyrosine metabolism(ko00350);;Isoquinoline alkaloid biosynthesis(ko00950);;Ubiquinone and other terpenoid-quinone biosynthesis(ko00130);;Phenylpropanoid biosynthesis(ko00940);;Biosynthesis of various secondary metabolites - part 2(ko00998);;Biosynthesis of secondary metabolites(ko01110)	--	--	--	--	--	--	--	HMDB0135644	Organic compounds	Phenylpropanoids and polyketides	Cinnamyl alcohols	_	94274	_
meta_177	Benzyl acetate	158000	138000	154000	170000	174000	154000	162000	169000	167000	-0.146676	0.137727	0.98217	unchanged	-0.148447	0.108035	1.07031	unchanged	-0.00177092	1	0.000547263	unchanged	--	--	--	--	--	--	--	--	--	--	--	--	--	--	--	--
meta_178	2(3H)-Benzothiazolone	54000	54600	57200	54000	51100	53700	35000	46800	37800	0.0622236	0.15837	0.946679	unchanged	0.481875	0.0412995	1.23943	up	0.419652	0.0588388	1.30871	unchanged	--	--	--	--	--	--	--	--	--	--	--	--	--	--	--	--
meta_179	Isoguanine	234000	200000	202000	298000	157000	263000	189000	172000	254000	-0.126759	0.589546	0.430767	unchanged	0.0650802	0.815653	0.175401	unchanged	0.191839	0.532104	0.494491	unchanged	--	--	--	--	--	--	--	--	--	HMDB0000403	Organic compounds	Organoheterocyclic compounds	Imidazopyrimidines	Purines and purine derivatives	76900	3373-53-3
meta_180	Guanine	620000	618000	563000	639000	560000	513000	391000	331000	323000	0.0776028	0.524347	0.489228	unchanged	0.789159	0.000976998	1.34184	up	0.711556	0.0114037	1.40276	up	C00242	Metabolic pathways(ko01100);;Purine metabolism(ko00230)	--	--	--	--	--	--	--	--	--	--	--	--	--	--
meta_181	Xanthine	2050000	2260000	3080000	134000	153000	129000	311000	224000	290000	4.13251	0.0177426	1.39548	up	3.15473	0.019416	1.32135	up	-0.977777	0.0277932	1.39487	down	C00385	Purine metabolism(ko00230);;Caffeine metabolism(ko00232);;Metabolic pathways(ko01100);;Biosynthesis of secondary metabolites(ko01110)	--	--	--	--	--	--	--	--	--	--	--	--	--	--
meta_182	8-Azaguanine	609000	514000	591000	213000	164000	97100	357000	196000	173000	1.92309	0.000818295	1.41323	up	1.31127	0.015301	1.28027	up	-0.611819	0.293178	0.798203	unchanged	--	--	--	--	--	--	--	--	--	--	--	--	--	--	--	--
meta_183	p-Hydroxyphenyl acetic acid	48900	39800	40900	40600	34800	54700	45700	35000	41200	0.0141986	0.981404	0.0183477	unchanged	0.0908368	0.576448	0.401409	unchanged	0.0766381	0.709397	0.301971	unchanged	--	--	--	--	--	--	--	--	--	--	--	--	--	--	--	--
meta_184	Vanillin	168000	145000	159000	133000	94900	150000	122000	137000	160000	0.344224	0.184681	0.961342	unchanged	0.178137	0.257327	0.7761	unchanged	-0.166087	0.529645	0.493981	unchanged	C00755	Metabolic pathways(ko01100);;Biosynthesis of various secondary metabolites - part 2(ko00998);;Biosynthesis of secondary metabolites(ko01110)	--	--	--	--	--	--	--	--	--	--	--	--	--	--
meta_185	Methyl salicylate	12000	9270	10300	7430	12100	7140	9810	9050	7090	0.278628	0.431147	0.599129	unchanged	0.288049	0.174448	0.875741	unchanged	0.00942162	0.902484	0.100336	unchanged	--	--	--	--	--	--	--	--	--	HMDB0034172	Organic compounds	Benzenoids	Benzene and substituted derivatives	Benzoic acids and derivatives	4133	119-36-8
meta_186	3-METHOXYBENZOIC ACID	3850	9540	3840	6640	7380	4540	3320	2310	5590	-0.219181	0.845931	0.153098	unchanged	0.572677	0.417142	0.584721	unchanged	0.791857	0.131962	1.03377	unchanged	--	--	--	--	--	--	--	--	--	--	--	--	--	--	--	--
meta_187	Isovanillin	94400	104000	89700	67200	64700	65700	72400	85300	108000	0.541429	0.0166337	1.39096	up	0.133637	0.559426	0.433489	unchanged	-0.407792	0.160275	1.10624	unchanged	--	--	--	--	--	--	--	--	--	--	--	--	--	--	--	--
meta_188	3-hydroxyphenylacetic acid	8570	20800	7950	17200	11000	9130	15200	6030	4290	-0.0952071	0.999491	0.00049669	unchanged	0.616542	0.506983	0.472562	unchanged	0.711749	0.403687	0.641036	unchanged	C05593	Metabolic pathways(ko01100);;Tyrosine metabolism(ko00350);;Phenylalanine metabolism(ko00360)	--	--	--	--	--	--	--	HMDB0000440	Organic compounds	Benzenoids	Phenols	1-hydroxy-4-unsubstituted benzenoids	12122	621-37-4
meta_189	2',6'-Dihydroxyacetophenone	21600	21500	16800	19300	27800	17900	32800	21700	15500	-0.0999387	0.658426	0.343379	unchanged	-0.16661	0.580983	0.415058	unchanged	-0.0666713	0.795358	0.208481	unchanged	--	--	--	--	--	--	--	--	--	--	--	--	--	--	--	--
meta_190	D-Arabitol*	14800	14400	15400	8050	10900	11400	7440	12200	8990	0.571391	0.0369773	1.31536	up	0.669316	0.0574679	1.21057	unchanged	0.0979247	0.760564	0.243061	unchanged	--	--	--	--	--	--	--	--	--	--	--	--	--	--	--	--
meta_191	Ribitol*	12500	16300	14400	20700	16600	7610	15000	13100	10600	0.0553622	0.898579	0.102364	unchanged	0.164758	0.423754	0.560328	unchanged	0.109396	0.653548	0.369673	unchanged	--	--	--	--	--	--	--	--	--	--	--	--	--	--	--	--
meta_192	Xylitol	18000	29800	26700	8900	9930	9330	5970	10500	16100	1.37282	0.0475976	1.31389	up	1.27563	0.0399014	1.14897	up	-0.097187	0.66627	0.363969	unchanged	C00379	Metabolic pathways(ko01100);;Pentose and glucuronate interconversions(ko00040);;ABC transporters(ko02010)	--	--	--	--	--	--	--	HMDB0002917	Organic compounds	Organic oxygen compounds	Organooxygen compounds	Carbohydrates and carbohydrate conjugates	6912	87-99-0
meta_193	cis-Citral	48000	47100	42400	38600	39300	42500	53400	35100	40800	0.190744	0.0613452	1.16174	unchanged	0.108649	0.670526	0.323367	unchanged	-0.0820956	0.641508	0.38779	unchanged	C09847	Biosynthesis of secondary metabolites(ko01110)	--	--	--	--	--	--	--	HMDB0035092	Organic compounds	Lipids and lipid-like molecules	Prenol lipids	Monoterpenoids	643779	106-26-3
meta_194	3-Aminosalicylic acid	42900	52600	78900	37500	25700	26900	64500	45000	56800	0.9266	0.108114	1.12294	unchanged	0.0369836	0.838368	0.151767	unchanged	-0.889617	0.0259959	1.32434	down	--	--	--	--	--	--	--	--	--	--	--	--	--	--	--	--
meta_195	Vanillylamine	37300	37100	38200	11900	15400	7440	24800	13200	8140	1.75897	0.00683288	1.42289	up	1.43673	0.045554	1.25635	up	-0.322237	0.53802	0.494733	unchanged	C16666	Biosynthesis of various secondary metabolites - part 2(ko00998);;Biosynthesis of secondary metabolites(ko01110);;Metabolic pathways(ko01100)	--	--	--	--	--	--	--	--	--	--	--	--	--	--
meta_196	6-Chloropurine	88000	78300	75600	68100	93100	83100	65500	69100	84900	-0.00546079	0.928277	0.0704453	unchanged	0.146319	0.359214	0.643968	unchanged	0.15178	0.430398	0.605484	unchanged	--	--	--	--	--	--	--	--	--	--	--	--	--	--	--	--
meta_197	3,5-Dimethoxyphenol	13400	7630	9270	11000	12100	10900	10700	8680	9940	-0.204736	0.55	0.478284	unchanged	0.0126446	0.870902	0.124586	unchanged	0.217381	0.10177	1.11623	unchanged	--	--	--	--	--	--	--	--	--	--	--	--	--	--	--	--
meta_198	L-Histidine	6860000	10400000	7120000	3790000	4910000	4600000	2650000	3040000	3050000	0.856348	0.0732868	1.21612	unchanged	1.45657	0.0429501	1.25864	up	0.600227	0.0316762	1.35862	up	C00135	Metabolic pathways(ko01100);;Biosynthesis of amino acids(ko01230);;beta-Alanine metabolism(ko00410);;Aminoacyl-tRNA biosynthesis(ko00970);;ABC transporters(ko02010);;Biosynthesis of secondary metabolites(ko01110);;Histidine metabolism(ko00340)	--	--	--	--	--	--	--	HMDB0000177	Organic compounds	Organic acids and derivatives	Carboxylic acids and derivatives	Amino acids, peptides, and analogues	6274	71-00-1
meta_199	2-Phosphoglycolate	27000	53000	31400	32700	59600	27300	35100	13300	37000	-0.0812625	0.842035	0.153122	unchanged	0.459765	0.477256	0.502041	unchanged	0.541027	0.418562	0.621717	unchanged	C00988	Metabolic pathways(ko01100);;Carbon metabolism(ko01200);;Biosynthesis of secondary metabolites(ko01110);;Glyoxylate and dicarboxylate metabolism(ko00630)	--	--	--	--	--	--	--	HMDB0000816	Organic compounds	Organic acids and derivatives	Organic phosphoric acids and derivatives	Phosphate esters	529	13147-57-4
meta_200	Orotic acid	128000	124000	141000	228000	155000	178000	259000	262000	296000	-0.497	0.114658	1.13385	unchanged	-1.05531	0.00250436	1.35292	down	-0.558312	0.0381606	1.3018	down	C00295	Pyrimidine metabolism(ko00240);;Metabolic pathways(ko01100)	--	--	--	--	--	--	--	--	--	--	--	--	--	--
meta_201	3-Indoleacetonitrile	91600	82700	79500	49400	57100	65300	29800	34600	47800	0.569702	0.0107632	1.32915	up	1.2037	0.00311558	1.32618	up	0.633997	0.0497628	1.22394	up	C02938	Metabolic pathways(ko01100);;Tryptophan metabolism(ko00380)	--	--	--	--	--	--	--	HMDB0006524	Organic compounds	Organoheterocyclic compounds	Indoles and derivatives	Indoles	351795	771-51-7
meta_202	L-Dihydroorotic Acid	1590	1500	1360	1220	1030	1230	554	770	998	0.356471	0.0257495	1.25192	up	0.976532	0.0160342	1.2734	up	0.620061	0.0756343	1.2045	unchanged	C00337	Pyrimidine metabolism(ko00240);;Metabolic pathways(ko01100)	--	--	--	--	--	--	--	--	--	--	--	--	--	--
meta_203	1-Decanol	1280000	1330000	1350000	1350000	1390000	1380000	1320000	1400000	1300000	-0.0573944	0.107583	1.0737	unchanged	-0.0213156	0.620833	0.360469	unchanged	0.0360787	0.394807	0.679732	unchanged	--	--	LMFA05000062	1-decanol	1-decanol	-	Fatty Acyls [FA]	Fatty alcohols [FA05]	-	HMDB0011624	Organic compounds	Lipids and lipid-like molecules	Fatty Acyls	Fatty alcohols	8174	112-30-1
meta_204	5-Acetamidopentanoic Acid	73800	69900	72500	45900	38900	28200	30700	41600	33400	0.964312	0.0177901	1.38208	up	1.04407	0.0039516	1.3513	up	0.0797631	0.713832	0.292727	unchanged	C03087	Metabolic pathways(ko01100);;Lysine degradation(ko00310)	LMFA01030987	5-Acetamidovalerate	5-acetamidopentanoic acid	-	Fatty Acyls [FA]	Fatty Acids and Conjugates [FA01]	Unsaturated fatty acids [FA0103]	HMDB0012175	Organic compounds	Lipids and lipid-like molecules	Fatty Acyls	Fatty acids and conjugates	439903	_
meta_205	6-MethylCoumarin	153000	154000	137000	215000	234000	202000	212000	208000	187000	-0.551521	0.00606927	1.37956	down	-0.451016	0.00631138	1.29787	down	0.100505	0.294189	0.778607	unchanged	--	--	--	--	--	--	--	--	--	--	--	--	--	--	--	--
meta_206	Pimelic acid*	1360000	1250000	1790000	1180000	1150000	1110000	1080000	1110000	845000	0.338171	0.189952	1.00316	unchanged	0.52896	0.0916061	1.06716	unchanged	0.190789	0.244953	0.925883	unchanged	--	--	--	--	--	--	--	--	--	--	--	--	--	--	--	--
meta_207	2-Propylsuccinic acid*	1480000	1230000	1490000	1010000	1160000	1100000	1100000	1020000	872000	0.357861	0.0481042	1.23051	up	0.490365	0.0224915	1.2119	up	0.132504	0.319446	0.755159	unchanged	--	--	--	--	--	--	--	--	--	--	--	--	--	--	--	--
meta_208	Tryptamine	74900	101000	62400	49800	78200	47800	33400	26500	35300	0.44749	0.239206	0.823851	unchanged	1.30576	0.0460098	1.23519	up	0.858272	0.102745	1.19786	unchanged	C00398	Biosynthesis of secondary metabolites(ko01110);;Metabolic pathways(ko01100);;Indole alkaloid biosynthesis(ko00901);;Tryptophan metabolism(ko00380)	--	--	--	--	--	--	--	HMDB0000303	Organic compounds	Organoheterocyclic compounds	Indoles and derivatives	Tryptamines and derivatives	1150	61-54-1
meta_209	2,4-Dihydroxyquinoline	2040000	1950000	2160000	1070000	1360000	1440000	929000	992000	899000	0.678596	0.00883136	1.37023	up	1.12484	0.00072379	1.36541	up	0.446244	0.0819855	1.25355	unchanged	--	--	--	--	--	--	--	--	--	--	--	--	--	--	--	--
meta_210	Indole-3-carboxylic acid	212000	320000	272000	294000	506000	514000	455000	343000	479000	-0.68366	0.127984	1.06174	unchanged	-0.672786	0.0434901	1.14601	down	0.0108737	0.891155	0.111985	unchanged	--	--	--	--	--	--	--	--	--	HMDB0003320	Organic compounds	Organoheterocyclic compounds	Indoles and derivatives	Indolecarboxylic acids and derivatives	69867	771-50-6
meta_211	N-Acetyl-L-threonine	82100	110000	98500	46600	41500	59700	74300	83300	58200	0.981922	0.0113977	1.33789	up	0.434747	0.0852802	1.03359	unchanged	-0.547175	0.0733705	1.17018	unchanged	--	--	--	--	--	--	--	--	--	HMDB0062557	Organic compounds	Organic acids and derivatives	Carboxylic acids and derivatives	Amino acids, peptides, and analogues	152204	17093-74-2
meta_212	DL-2-Aminoadipic acid	2140000	1710000	1200000	1670000	1930000	1840000	1670000	1360000	1390000	-0.144504	0.684757	0.324453	unchanged	0.158701	0.529121	0.470775	unchanged	0.303205	0.0563317	1.21186	unchanged	--	--	--	--	--	--	--	--	--	--	--	--	--	--	--	--
meta_213	N-Methyl-L-Glutamate	14700	22400	24200	17600	14700	15100	9130	7600	11100	0.342794	0.248454	0.874122	unchanged	1.12367	0.0494581	1.20321	up	0.780874	0.008931	1.38645	up	C01046	Metabolic pathways(ko01100)	--	--	--	--	--	--	--	HMDB0062660	Organic compounds	Organic acids and derivatives	Carboxylic acids and derivatives	Amino acids, peptides, and analogues	439377	35989-16-3
meta_214	Tryptophol	158000	159000	152000	201000	378000	358000	138000	175000	133000	-0.944173	0.107987	1.17414	unchanged	0.0831911	0.622931	0.376631	unchanged	1.02736	0.0926118	1.22947	unchanged	C00955	Tryptophan metabolism(ko00380)	--	--	--	--	--	--	--	HMDB0003447	Organic compounds	Organoheterocyclic compounds	Indoles and derivatives	Indoles	10685	526-55-6
meta_215	4-Hydroxy-2-oxoglutaric acid	48100	72300	55200	49800	36100	64100	66600	47200	33200	0.245411	0.474735	0.530644	unchanged	0.29307	0.476815	0.506015	unchanged	0.0476589	0.940736	0.0598184	unchanged	C01127	Metabolic pathways(ko01100);;Glyoxylate and dicarboxylate metabolism(ko00630)	--	--	--	--	--	--	--	--	--	--	--	--	--	--
meta_216	4-Hydroxycoumarin	22100	36200	13500	15900	22100	15200	20600	18100	34600	0.338617	0.452812	0.587537	unchanged	-0.0854702	0.955425	0.0409784	unchanged	-0.424087	0.324557	0.77264	unchanged	C02646	Metabolic pathways(ko01100);;Biosynthesis of secondary metabolites(ko01110);;Phenylpropanoid biosynthesis(ko00940)	--	--	--	--	--	--	--	HMDB0003654	Organic compounds	Phenylpropanoids and polyketides	Cinnamyl alcohols	_	5280535	20649-40-5
meta_217	3-Hydroxy-3-methylpentane-1,5-dioic acid	969000	1020000	642000	1400000	1880000	1300000	1030000	1130000	1150000	-0.810296	0.0467868	1.20605	down	-0.358939	0.188703	0.92661	unchanged	0.451357	0.13654	1.13701	unchanged	--	--	--	--	--	--	--	--	--	--	--	--	--	--	--	--
meta_218	1,6-anhydro-β-D-glucose	149000	199000	149000	155000	98000	145000	147000	161000	163000	0.334739	0.244875	0.81391	unchanged	0.0652148	0.661181	0.331481	unchanged	-0.269525	0.298553	0.832971	unchanged	--	--	--	--	--	--	--	--	--	HMDB0000640	Organic compounds	Organoheterocyclic compounds	Oxepanes	_	2724705	498-07-7
meta_219	5-Hydroxy-1-tetralone	8650	8950	7730	12100	9060	14900	13700	10300	9	-0.482877	0.162873	1.04023	unchanged	2.95888	0.924725	0.0736557	unchanged	3.44176	0.440826	0.618329	unchanged	--	--	--	--	--	--	--	--	--	--	--	--	--	--	--	--
meta_220	4-MethoxycinnaMaldehyde	73200	75200	75400	74600	76000	82800	64200	65400	67300	-0.0592217	0.333234	0.75166	unchanged	0.18489	0.00181311	1.33236	up	0.244112	0.0295122	1.37423	up	--	--	--	--	--	--	--	--	--	HMDB0032611	Organic compounds	Phenylpropanoids and polyketides	Cinnamaldehydes	_	641294	24680-50-0
meta_221	4-Hydroxy-L-glutamic acid	31900	39700	44300	42200	36300	35300	26500	42100	49400	0.0177071	0.877763	0.119664	unchanged	0.0085595	0.932861	0.0641278	unchanged	-0.00914763	0.858923	0.148346	unchanged	--	--	--	--	--	--	--	--	--	HMDB0002273	Organic compounds	Organic acids and derivatives	Carboxylic acids and derivatives	Amino acids, peptides, and analogues	440854	2485-33-8
meta_222	L-Methionine methyl ester	169000	148000	179000	179000	179000	182000	185000	228000	185000	-0.127093	0.248681	0.901772	unchanged	-0.267168	0.12856	0.973279	unchanged	-0.140076	0.309609	0.839183	unchanged	--	--	--	--	--	--	--	--	--	--	--	--	--	--	--	--
meta_223	L-Homomethionine	2690000	3920000	2520000	1230000	1380000	1290000	504000	539000	644000	1.2004	0.0571454	1.28865	unchanged	2.41563	0.0292355	1.29506	up	1.21524	0.000262904	1.48246	up	C17213	2-Oxocarboxylic acid metabolism(ko01210);;Biosynthesis of secondary metabolites(ko01110);;Glucosinolate biosynthesis(ko00966)	--	--	--	--	--	--	--	HMDB0030406	Organic compounds	Organic acids and derivatives	Carboxylic acids and derivatives	Amino acids, peptides, and analogues	10329619	25148-30-5
meta_224	Lumazine	28200	15700	26000	28800	29700	23400	18600	21700	22500	-0.266023	0.423828	0.606753	unchanged	0.114016	0.608204	0.387434	unchanged	0.380039	0.0627173	1.21754	unchanged	--	--	--	--	--	--	--	--	--	--	--	--	--	--	--	--
meta_225	Phenylpyruvic acid	62600	18100	21300	59500	45900	59000	220000	133000	259000	-0.913031	0.281164	0.823545	unchanged	-2.76489	0.0318949	1.24443	down	-1.85186	0.0551478	1.34189	unchanged	C00166	Biosynthesis of amino acids(ko01230);;2-Oxocarboxylic acid metabolism(ko01210);;Metabolic pathways(ko01100);;Phenylalanine, tyrosine and tryptophan biosynthesis(ko00400);;Biosynthesis of secondary metabolites(ko01110);;Tropane, piperidine and pyridine alkaloid biosynthesis(ko00960);;Phenylalanine metabolism(ko00360)	--	--	--	--	--	--	--	HMDB0000205	Organic compounds	Benzenoids	Benzene and substituted derivatives	Phenylpyruvic acid derivatives	997	156-06-9
meta_226	p-Coumaric acid	439000	331000	193000	442000	326000	460000	1020000	724000	1370000	-0.413633	0.35823	0.68136	unchanged	-1.72431	0.0474946	1.2009	down	-1.31068	0.0715374	1.28295	unchanged	C02646	Phenylpropanoid biosynthesis(ko00940);;Biosynthesis of various secondary metabolites - part 2(ko00998);;Ubiquinone and other terpenoid-quinone biosynthesis(ko00130);;Biosynthesis of secondary metabolites(ko01110);;Metabolic pathways(ko01100);;Isoquinoline alkaloid biosynthesis(ko00950);;Tyrosine metabolism(ko00350)	--	--	--	--	--	--	--	HMDB0135644	Organic compounds	Phenylpropanoids and polyketides	Cinnamyl alcohols	_	94274	_
meta_227	2-Hydroxycinnamic acid	5370000	3880000	1810000	8470000	5180000	7610000	21500000	13900000	25000000	-1.04875	0.0758955	1.10733	unchanged	-2.54339	0.0284449	1.2686	down	-1.49464	0.0478036	1.33017	down	C05838	Metabolic pathways(ko01100);;Phenylalanine metabolism(ko00360);;Phenylpropanoid biosynthesis(ko00940);;Biosynthesis of secondary metabolites(ko01110)	--	--	--	--	--	--	--	HMDB0134028	Organic compounds	Phenylpropanoids and polyketides	Cinnamic acids and derivatives	Hydroxycinnamic acids and derivatives	11968	_
meta_228	Caffeic aldehyde	635000	438000	252000	579000	372000	545000	1550000	897000	1680000	-0.248004	0.684013	0.314695	unchanged	-1.68619	0.0437911	1.19404	down	-1.43819	0.0601875	1.30401	unchanged	C10945	Phenylpropanoid biosynthesis(ko00940);;Biosynthesis of secondary metabolites(ko01110)	--	--	--	--	--	--	--	HMDB0141767	Organic compounds	Phenylpropanoids and polyketides	Cinnamaldehydes	_	5281871	_
meta_229	4-hydroxyphenyl acrylaldehyde	460000	305000	174000	400000	268000	348000	992000	554000	1130000	-0.20393	0.797592	0.201641	unchanged	-1.55632	0.0607047	1.14488	unchanged	-1.35239	0.0796181	1.26344	unchanged	--	--	--	--	--	--	--	--	--	--	--	--	--	--	--	--
meta_230	3-Hydroxycinnamic Acid	288000	221000	159000	504000	408000	447000	1140000	638000	1490000	-1.06104	0.00943339	1.34041	down	-2.24754	0.0695455	1.19077	unchanged	-1.1865	0.121836	1.18305	unchanged	C12621	Phenylalanine metabolism(ko00360);;Metabolic pathways(ko01100)	--	--	--	--	--	--	--	HMDB0125104	Organic compounds	Phenylpropanoids and polyketides	Cinnamic acids and derivatives	Hydroxycinnamic acids and derivatives	11496	_
meta_231	Rhamnose	91100	86800	87200	104000	96600	134000	87500	95400	83900	-0.321741	0.178359	1.02513	unchanged	-0.00748962	0.888121	0.106552	unchanged	0.314251	0.179337	1.03322	unchanged	C00507	Fructose and mannose metabolism(ko00051);;Metabolic pathways(ko01100)	--	--	--	--	--	--	--	HMDB0000849	Organic compounds	Organic oxygen compounds	Organooxygen compounds	Carbohydrates and carbohydrate conjugates	25310	3615-41-6
meta_232	D-Fucose	11900	15400	22200	14000	17200	9130	15400	22400	8210	0.295976	0.471797	0.536096	unchanged	0.174189	0.831397	0.155112	unchanged	-0.121787	0.713776	0.295865	unchanged	--	--	--	--	--	--	--	--	--	--	--	--	--	--	--	--
meta_233	Cis-Jasmone	151000	196000	58800	191000	225000	325000	292000	279000	309000	-1.00155	0.121476	1.01188	unchanged	-1.28485	0.053815	1.2187	unchanged	-0.283301	0.36848	0.736431	unchanged	--	--	LMFA02020009	cis-Jasmone	3-methyl-2-(pent-2Z-enyl)cyclopent-2-enone	-	Fatty Acyls [FA]	Octadecanoids [FA02]	Jasmonic acids [FA0202]	HMDB0035601	Organic compounds	Organic oxygen compounds	Organooxygen compounds	Carbonyl compounds	1549018	488-10-8
meta_234	2-(Formylamino)benzoic acid	789000	424000	276000	1090000	694000	1000000	2480000	1720000	3300000	-1.01145	0.0937576	1.07541	unchanged	-2.41741	0.037223	1.23942	down	-1.40596	0.0664957	1.28792	unchanged	C05653	Tryptophan metabolism(ko00380);;Metabolic pathways(ko01100)	--	--	--	--	--	--	--	HMDB0004089	Organic compounds	Benzenoids	Benzene and substituted derivatives	Benzoic acids and derivatives	101399	3342-77-6
meta_235	L-Methionine Sulfoxide	2980000	3120000	3030000	2680000	3160000	2760000	3130000	3150000	3280000	0.0897834	0.356523	0.719328	unchanged	-0.0663447	0.0843251	1.03794	unchanged	-0.156128	0.154729	1.07611	unchanged	C02989	Cysteine and methionine metabolism(ko00270)	--	--	--	--	--	--	--	HMDB0002005	Organic compounds	Organic acids and derivatives	Carboxylic acids and derivatives	Amino acids, peptides, and analogues	158980	3226-65-1
meta_236	6-O-methylguanine	10300000	9740000	9780000	9520000	9400000	11300000	7930000	7650000	8460000	-0.0145148	0.851769	0.149675	unchanged	0.31163	0.00374576	1.31405	up	0.326145	0.0636619	1.2659	unchanged	--	--	--	--	--	--	--	--	--	--	--	--	--	--	--	--
meta_237	7-Methylguanine	5450000	5290000	5170000	4910000	5220000	5840000	4040000	4240000	4280000	-0.00201766	0.949612	0.0505481	unchanged	0.341219	0.000550452	1.34937	up	0.343237	0.045087	1.3447	up	--	--	--	--	--	--	--	--	--	HMDB0006040	Organic compounds	Organoheterocyclic compounds	Imidazopyrimidines	Purines and purine derivatives	24828	10030-78-1
meta_238	L-Phenylalanine	1210000	1080000	1050000	598000	611000	558000	803000	626000	729000	0.916876	0.00486191	1.41836	up	0.63491	0.00519672	1.29436	up	-0.281966	0.115888	1.15849	unchanged	C00079	Tropane, piperidine and pyridine alkaloid biosynthesis(ko00960);;Biosynthesis of secondary metabolites(ko01110);;ABC transporters(ko02010);;Biosynthesis of amino acids(ko01230);;2-Oxocarboxylic acid metabolism(ko01210);;Phenylalanine metabolism(ko00360);;Glucosinolate biosynthesis(ko00966);;Biosynthesis of various secondary metabolites - part 2(ko00998);;Phenylpropanoid biosynthesis(ko00940);;Ami…	--	--	--	--	--	--	--	--	--	--	--	--	--	--
meta_239	Phthalic acid	9160	10100	11200	15400	12200	13800	8370	9930	9990	-0.441069	0.0372605	1.23913	down	0.106517	0.413781	0.569355	unchanged	0.547586	0.0232871	1.34991	up	C01606	ABC transporters(ko02010);;Metabolic pathways(ko01100)	--	--	--	--	--	--	--	HMDB0002107	Organic compounds	Benzenoids	Benzene and substituted derivatives	Benzoic acids and derivatives	1017	88-99-3
meta_240	Terephthalic acid	40500	75000	44300	78300	57600	50200	83000	53600	66000	-0.250216	0.561469	0.438108	unchanged	-0.37523	0.364455	0.629141	unchanged	-0.125014	0.669809	0.336335	unchanged	C06337	Metabolic pathways(ko01100)	--	--	--	--	--	--	--	HMDB0002428	Organic compounds	Benzenoids	Benzene and substituted derivatives	Benzoic acids and derivatives	7489	100-21-0
meta_241	6-Methylmercaptopurine	43000000	41700000	36600000	23800000	23500000	22200000	27700000	23100000	28000000	0.800682	0.00918422	1.40782	up	0.624341	0.00553159	1.29643	up	-0.176341	0.182118	1.02485	unchanged	--	--	--	--	--	--	--	--	--	HMDB0060412	Organic compounds	Organoheterocyclic compounds	Imidazopyrimidines	Purines and purine derivatives	5778	_
meta_242	D-Xylonic acid	8890000	6370000	7480000	6690000	7360000	6940000	8100000	9890000	8630000	0.103289	0.511593	0.520946	unchanged	-0.235579	0.231284	0.801496	unchanged	-0.338868	0.0576667	1.28681	unchanged	C00502	Metabolic pathways(ko01100);;Pentose and glucuronate interconversions(ko00040)	--	--	--	--	--	--	--	HMDB0059750	Organic compounds	Organic oxygen compounds	Organooxygen compounds	Carbohydrates and carbohydrate conjugates	6602431	526-91-0
meta_243	7-Methylxanthine	55600	47800	9	52200	47300	56100	65200	65900	62500	-4.16533	0.422593	0.641584	unchanged	-4.4837	0.225421	0.898342	unchanged	-0.318372	0.0251718	1.37811	down	C16353	Metabolic pathways(ko01100);;Caffeine metabolism(ko00232);;Biosynthesis of secondary metabolites(ko01110)	--	--	--	--	--	--	--	--	--	--	--	--	--	--
meta_244	Ethylparaben	7250	9100	8240	4840	3900	3990	4470	2140	4360	0.950541	0.00654203	1.3808	up	1.23476	0.0106085	1.27319	up	0.284219	0.531139	0.508603	unchanged	--	--	--	--	--	--	--	--	--	HMDB0032573	Organic compounds	Benzenoids	Benzene and substituted derivatives	Benzoic acids and derivatives	8434	120-47-8
meta_245	3-(4-Hydroxyphenyl)-propionic acid*	29300	15600	11600	54300	34200	44300	115000	87900	163000	-1.31856	0.0325727	1.22808	down	-2.75988	0.0361492	1.25936	down	-1.44132	0.0630002	1.2968	unchanged	--	--	--	--	--	--	--	--	--	--	--	--	--	--	--	--
meta_246	2,6-Dimethoxybenzaldehyde*	20300	4520	7730	37500	24200	32300	84800	58600	120000	-1.78967	0.0315573	1.23795	down	-3.2385	0.0415559	1.24004	down	-1.44883	0.0803812	1.26239	unchanged	--	--	--	--	--	--	--	--	--	--	--	--	--	--	--	--
meta_247	1-(4-Methoxyphenyl)-1-propanol	145000	150000	150000	120000	105000	98300	164000	187000	139000	0.465764	0.0187867	1.37406	up	-0.128614	0.392329	0.65152	unchanged	-0.594377	0.0396341	1.31684	down	--	--	--	--	--	--	--	--	--	--	--	--	--	--	--	--
meta_248	2-Mercaptobenzothiazole	43000	56700	80200	49600	50100	54100	27300	26200	26300	0.180169	0.507965	0.533491	unchanged	1.12592	0.0914882	1.15193	unchanged	0.94575	0.00209465	1.49181	up	--	--	--	--	--	--	--	--	--	HMDB0030524	Organic compounds	Organoheterocyclic compounds	Benzothiazoles	_	21831736	149-30-4
meta_249	2-Amino-3-methoxybenzoic acid	9	9	9	432000	369000	9	413000	379000	369000	-10.289	0.186017	1.01756	unchanged	-15.3868	0.001182	1.37198	down	-5.09781	0.467402	0.609115	unchanged	--	--	--	--	--	--	--	--	--	--	--	--	--	--	--	--
meta_250	Pyridoxal	9	9	9	455000	516000	9	470000	547000	385000	-10.4752	0.18511	1.01923	unchanged	-15.6458	0.00987405	1.34866	down	-5.17065	0.474559	0.586994	unchanged	C00250	Vitamin B6 metabolism(ko00750);;Metabolic pathways(ko01100)	--	--	--	--	--	--	--	--	--	--	--	--	--	--
meta_251	Phosphoenolpyruvate	174000	204000	283000	241000	256000	224000	164000	193000	127000	-0.153406	0.60657	0.410178	unchanged	0.440444	0.209074	0.846737	unchanged	0.59385	0.0359776	1.32318	up	C00074	Biosynthesis of amino acids(ko01230);;Citrate cycle (TCA cycle)(ko00020);;Biosynthesis of secondary metabolites(ko01110);;Pyruvate metabolism(ko00620);;Metabolic pathways(ko01100);;Carbon fixation in photosynthetic organisms(ko00710);;Phenylalanine, tyrosine and tryptophan biosynthesis(ko00400);;Carbon metabolism(ko01200);;Biosynthesis of various secondary metabolites - part 2(ko00998);;Glycolysi…	--	--	--	--	--	--	--	HMDB0000263	Organic compounds	Organic acids and derivatives	Organic phosphoric acids and derivatives	Phosphate esters	1005	138-08-9
meta_252	Uric acid	14800	10700	13300	12300	13400	5840	21600	12400	10900	0.376568	0.428342	0.601329	unchanged	-0.157022	0.614368	0.377046	unchanged	-0.533589	0.344045	0.717711	unchanged	C00366	Purine metabolism(ko00230);;Metabolic pathways(ko01100)	--	--	--	--	--	--	--	--	--	--	--	--	--	--
meta_253	Vanillic acid	71400	74600	52700	75900	46900	86800	171000	116000	154000	-0.0461601	0.807443	0.1897	unchanged	-1.14798	0.0247742	1.25978	down	-1.10182	0.0219054	1.33118	down	--	--	--	--	--	--	--	--	--	HMDB0240266	Organic compounds	Benzenoids	Benzene and substituted derivatives	Benzoic acids and derivatives	19844	3943-74-6
meta_254	2,6-Dimethoxy-1,4-benzoquinone	196000	214000	182000	240000	199000	352000	512000	506000	460000	-0.379658	0.282113	0.837577	unchanged	-1.3215	0.000425439	1.3642	down	-0.941846	0.0267083	1.38281	down	--	--	--	--	--	--	--	--	--	HMDB0029673	Organic compounds	Organic oxygen compounds	Organooxygen compounds	Carbonyl compounds	68262	530-55-2
meta_255	Gallacetophenone	186000	237000	144000	248000	157000	292000	517000	476000	598000	-0.280272	0.424143	0.594842	unchanged	-1.51167	0.00214733	1.33013	down	-1.2314	0.00525981	1.41374	down	--	--	--	--	--	--	--	--	--	--	--	--	--	--	--	--
meta_256	3-Hydroxy-4-methoxybenzoic acid	27700	26100	19800	15800	12100	26100	25100	10900	20000	0.506818	0.264189	0.809561	unchanged	0.462474	0.303893	0.718268	unchanged	-0.0443447	0.915456	0.0839887	unchanged	--	--	--	--	--	--	--	--	--	--	--	--	--	--	--	--
meta_257	Protocatechuic Acid Methyl Ester	269000	282000	210000	153000	114000	130000	79300	94700	89200	0.937538	0.0167656	1.33751	up	1.52392	0.014463	1.32697	up	0.586377	0.0440512	1.31784	up	--	--	--	--	--	--	--	--	--	--	--	--	--	--	--	--
meta_258	Homogentisic acid	186000	148000	112000	149000	103000	150000	133000	119000	137000	0.140493	0.610752	0.386895	unchanged	0.169278	0.47053	0.545207	unchanged	0.0287852	0.812322	0.196182	unchanged	C01161	Tyrosine metabolism(ko00350);;Metabolic pathways(ko01100);;Ubiquinone and other terpenoid-quinone biosynthesis(ko00130)	--	--	--	--	--	--	--	HMDB0001336	Organic compounds	Benzenoids	Phenols	Benzenediols	547	102-32-9
meta_259	Cyclo(L-Ala-L-Pro)	20200	20600	23000	17100	18000	17600	28600	15300	15000	0.273688	0.0421749	1.29655	up	0.181375	0.752758	0.243138	unchanged	-0.0923135	0.690351	0.336114	unchanged	--	--	--	--	--	--	--	--	--	--	--	--	--	--	--	--
meta_260	4-(Aminomethyl)-5-(hydroxymethyl)-2-methylpyridin-3-ol	65900	58600	50700	77600	64300	50700	58400	70400	61000	-0.123232	0.559741	0.447074	unchanged	-0.119063	0.443217	0.539733	unchanged	0.00416937	0.920587	0.0805426	unchanged	C00534	Vitamin B6 metabolism(ko00750);;Metabolic pathways(ko01100)	--	--	--	--	--	--	--	HMDB0001431	Organic compounds	Organoheterocyclic compounds	Pyridines and derivatives	Pyridoxamines	1052	85-87-0
meta_261	Pyridoxine	1500000	1560000	1280000	1580000	1580000	1160000	2700000	2120000	2450000	0.0162261	0.969882	0.029379	unchanged	-0.742384	0.0143414	1.28268	down	-0.75861	0.011669	1.37248	down	C00314	Vitamin B6 metabolism(ko00750);;Metabolic pathways(ko01100)	--	--	--	--	--	--	--	--	--	--	--	--	--	--
meta_262	1-Methylhistidine	94100	105000	111000	232000	153000	147000	115000	122000	89000	-0.750086	0.109758	1.15518	unchanged	-0.0623922	0.668977	0.317476	unchanged	0.687693	0.116136	1.14423	unchanged	C01152	Metabolic pathways(ko01100);;Histidine metabolism(ko00340)	--	--	--	--	--	--	--	HMDB0000001	Organic compounds	Organic acids and derivatives	Carboxylic acids and derivatives	Amino acids, peptides, and analogues	92105	332-80-9
meta_263	3-Methyl-L-Histidine	238000	226000	273000	402000	342000	303000	247000	273000	214000	-0.501441	0.0506572	1.22845	unchanged	0.0083875	0.966214	0.03038	unchanged	0.509829	0.0471912	1.26383	up	C01152	Metabolic pathways(ko01100);;Histidine metabolism(ko00340)	--	--	--	--	--	--	--	HMDB0000479	Organic compounds	Organic acids and derivatives	Carboxylic acids and derivatives	Amino acids, peptides, and analogues	64969	368-16-1
meta_264	Dihydroxyacetone phosphate	17900	12700	20200	35900	35100	21100	32200	28500	26600	-0.844518	0.0857089	1.14605	unchanged	-0.803435	0.0139328	1.25205	down	0.041083	0.777501	0.233414	unchanged	C00111	Carbon metabolism(ko01200);;Glycolysis / Gluconeogenesis(ko00010);;Carbon fixation in photosynthetic organisms(ko00710);;Metabolic pathways(ko01100);;Galactose metabolism(ko00052);;Fructose and mannose metabolism(ko00051);;Glycerophospholipid metabolism(ko00564);;Inositol phosphate metabolism(ko00562);;Biosynthesis of secondary metabolites(ko01110);;Propanoate metabolism(ko00640);;Pentose and glu…	--	--	--	--	--	--	--	--	--	--	--	--	--	--
meta_265	DL-Glyceraldehyde-3-phosphate	109000	144000	102000	59200	64000	52800	47800	63300	35400	1.00018	0.0376115	1.3189	up	1.30059	0.01574	1.25855	up	0.300414	0.350749	0.738743	unchanged	--	--	--	--	--	--	--	--	--	--	--	--	--	--	--	--
meta_266	2,4,6-Trihydroxybenzoic acid	45300	46800	30800	51400	50500	41200	57300	43300	67400	-0.237249	0.338481	0.702529	unchanged	-0.452234	0.163882	0.901302	unchanged	-0.214985	0.364794	0.711703	unchanged	--	--	--	--	--	--	--	--	--	--	--	--	--	--	--	--
meta_267	2,3,4-Trihydroxybenzoic acid	7300	6990	5750	18800	29900	21000	14200	12100	16100	-1.77677	0.0373213	1.33564	down	-1.079	0.0132001	1.30378	down	0.69777	0.103241	1.18048	unchanged	--	--	--	--	--	--	--	--	--	--	--	--	--	--	--	--
meta_268	2-Undecanone	7180	9	9130	35500	60000	30200	13000	16800	21400	-5.57693	0.0479747	1.27942	down	-4.31601	0.0352044	1.16169	down	1.26092	0.105336	1.19349	unchanged	--	--	--	--	--	--	--	--	--	HMDB0033713	Organic compounds	Organic oxygen compounds	Organooxygen compounds	Carbonyl compounds	8163	112-12-9
meta_269	9-Oxononanoic acid	5980	7810	8210	5260	7670	7540	8320	12300	13700	0.111332	0.650254	0.344106	unchanged	-0.623475	0.110383	1.04723	unchanged	-0.734807	0.0850355	1.18682	unchanged	C16322	alpha-Linolenic acid metabolism(ko00592);;Biosynthesis of secondary metabolites(ko01110)	--	--	--	--	--	--	--	--	--	--	--	--	--	--
meta_270	Decanoic acid	48500	42800	36000	55100	39400	43900	101000	102000	101000	-0.116959	0.566777	0.43247	unchanged	-1.26649	0.00350905	1.36489	down	-1.14953	0.00685087	1.48126	down	C01571	Metabolic pathways(ko01100);;Fatty acid biosynthesis(ko00061)	LMFA01010010	Capric acid	Decanoic acid	C10:0; Caprinic acid; Decoic acid; Decylic acid	Fatty Acyls [FA]	Fatty Acids and Conjugates [FA01]	Straight chain fatty acids [FA0101]	HMDB0000513	Organic compounds	Lipids and lipid-like molecules	Fatty Acyls	Fatty acids and conjugates	2969	59906-14-8
meta_271	Quinoline-4-carboxylic acid	76300	74100	63800	16600	23600	31800	23800	25200	22400	1.61857	0.00134796	1.40362	up	1.58228	0.00491428	1.35696	up	-0.0362957	0.968121	0.0342876	unchanged	--	--	--	--	--	--	--	--	--	--	--	--	--	--	--	--
meta_272	Tyramine	1050000	1020000	1150000	1770000	1530000	1650000	1760000	1620000	1580000	-0.619718	0.00452493	1.39347	down	-0.623634	0.00150832	1.3396	down	-0.00391559	0.971755	0.028652	unchanged	C00483	Biosynthesis of secondary metabolites(ko01110);;Metabolic pathways(ko01100);;Tyrosine metabolism(ko00350);;Isoquinoline alkaloid biosynthesis(ko00950)	--	--	--	--	--	--	--	--	--	--	--	--	--	--
meta_273	N-Acetyl-L-leucine	792000	1040000	947000	295000	319000	288000	263000	289000	306000	1.61568	0.0120343	1.40787	up	1.68924	0.0107548	1.3403	up	0.0735587	0.405145	0.637768	unchanged	--	--	--	--	--	--	--	--	--	HMDB0011756	Organic compounds	Organic acids and derivatives	Carboxylic acids and derivatives	Amino acids, peptides, and analogues	70912	1188-21-2
meta_274	Dehydroascorbic acid	369000	512000	595000	402000	320000	295000	449000	454000	475000	0.522224	0.131672	1.04247	unchanged	0.071773	0.670582	0.327173	unchanged	-0.450451	0.0577994	1.31494	unchanged	C05422	Metabolic pathways(ko01100);;Glutathione metabolism(ko00480);;Ascorbate and aldarate metabolism(ko00053)	--	--	--	--	--	--	--	HMDB0001264	Organic compounds	Organoheterocyclic compounds	Lactones	Gamma butyrolactones	440667	490-83-5
meta_275	Trans-Citridic acid	1390000	1690000	1340000	1580000	1100000	1480000	1030000	1140000	1390000	0.0971053	0.66158	0.333842	unchanged	0.315859	0.133565	0.941148	unchanged	0.218754	0.336278	0.726314	unchanged	--	--	--	--	--	--	--	--	--	--	--	--	--	--	--	--
meta_276	N-Alpha-Acetyl-L-Asparagine	7720	14400	24300	15500	19200	19400	19300	10400	11700	-0.365244	0.652851	0.359809	unchanged	0.067335	0.781923	0.204652	unchanged	0.432579	0.265459	0.857079	unchanged	--	--	--	--	--	--	--	--	--	--	--	--	--	--	--	--
meta_277	3-Indole acetamide	106000	105000	87100	80300	64800	62200	51600	63800	65900	0.527558	0.0224758	1.26589	up	0.719926	0.00871694	1.28133	up	0.192367	0.298209	0.773968	unchanged	--	--	--	--	--	--	--	--	--	--	--	--	--	--	--	--
meta_278	Suberic Acid	110000	118000	151000	96200	105000	108000	98500	116000	118000	0.28177	0.198737	0.962465	unchanged	0.179911	0.350815	0.66528	unchanged	-0.101859	0.351837	0.718282	unchanged	--	--	LMFA01170001	Suberic acid	1,8-octanedioic acid	Cork acid	Fatty Acyls [FA]	Fatty Acids and Conjugates [FA01]	Dicarboxylic acids [FA0117]	--	--	--	--	--	--	--
meta_279	N-α-Acetyl-L-ornithine	770000	1210000	1020000	1060000	1090000	1070000	586000	544000	653000	-0.126499	0.623325	0.398828	unchanged	0.730234	0.0783135	1.15414	unchanged	0.856732	0.00255358	1.48831	up	--	--	--	--	--	--	--	--	--	--	--	--	--	--	--	--
meta_280	L-Arginine	13800000	21700000	19000000	16100000	20400000	17700000	6980000	7990000	8320000	-0.0103388	0.972065	0.027555	unchanged	1.20538	0.0426721	1.25262	up	1.21572	0.00912423	1.4555	up	C00062	D-Arginine and D-ornithine metabolism(ko00472);;Monobactam biosynthesis(ko00261);;Aminoacyl-tRNA biosynthesis(ko00970);;Arginine biosynthesis(ko00220);;Metabolic pathways(ko01100);;Arginine and proline metabolism(ko00330);;Biosynthesis of secondary metabolites(ko01110);;ABC transporters(ko02010);;Biosynthesis of amino acids(ko01230)	--	--	--	--	--	--	--	HMDB0062762	Organic compounds	Organic acids and derivatives	Carboxylic acids and derivatives	Amino acids, peptides, and analogues	1549073	_
meta_281	N-Acetyl-L-Aspartic Acid	20200	19700	45000	19400	17100	25800	30200	20200	19000	0.355017	0.466951	0.571693	unchanged	0.209191	0.612998	0.376514	unchanged	-0.145826	0.621785	0.389349	unchanged	C01042	Alanine, aspartate and glutamate metabolism(ko00250);;Metabolic pathways(ko01100)	--	--	--	--	--	--	--	--	--	--	--	--	--	--
meta_282	Indole 3-acetic acid (IAA)	83500	121000	79600	80900	61600	85000	149000	106000	127000	0.308316	0.296037	0.768119	unchanged	-0.439503	0.146328	0.919742	unchanged	-0.747819	0.0331819	1.31178	down	--	--	--	--	--	--	--	--	--	--	--	--	--	--	--	--
meta_283	1-Methoxyindole-3-carbaldehyde	7430	5020	6680	4190	7240	14900	6280	9050	9630	-0.286428	0.53263	0.498698	unchanged	-0.37844	0.205308	0.842379	unchanged	-0.0920126	0.902082	0.102626	unchanged	--	--	--	--	--	--	--	--	--	--	--	--	--	--	--	--
meta_284	L-Citrulline	213000	290000	249000	265000	408000	231000	175000	165000	147000	-0.233134	0.458378	0.57343	unchanged	0.619138	0.0446847	1.21157	up	0.852272	0.121354	1.17948	unchanged	C00327	Biosynthesis of secondary metabolites(ko01110);;Biosynthesis of amino acids(ko01230);;Arginine biosynthesis(ko00220);;Metabolic pathways(ko01100)	--	--	--	--	--	--	--	HMDB0000904	Organic compounds	Organic acids and derivatives	Carboxylic acids and derivatives	Amino acids, peptides, and analogues	9750	372-75-8
meta_285	Erythorbic Acid; Isoascorbic Acid	215000	172000	245000	596000	165000	37600	1150000	1150000	1310000	0.430981	0.774444	0.232841	unchanged	-2.52636	0.000904713	1.36622	down	-2.95735	0.0227387	1.40544	down	--	--	--	--	--	--	--	--	--	--	--	--	--	--	--	--
meta_286	L-Ascorbic acid (Vitamin C)	617000	616000	1070000	3240000	815000	117000	4910000	5080000	5580000	0.13217	0.579499	0.447027	unchanged	-2.80629	0.000103494	1.36657	down	-2.93846	0.0513207	1.33903	unchanged	--	--	--	--	--	--	--	--	--	--	--	--	--	--	--	--
meta_287	D-Glucurono-6,3-lactone	75600	63700	111000	155000	53400	14100	207000	229000	206000	0.731812	0.850495	0.15014	unchanged	-1.39708	0.00372772	1.33567	down	-2.12889	0.0752182	1.28302	unchanged	--	--	--	--	--	--	--	--	--	--	--	--	--	--	--	--
meta_288	7-Methoxycoumarin	26700	14100	28800	16400	25400	14200	28400	25000	23700	0.291396	0.476302	0.531906	unchanged	-0.211367	0.647089	0.346096	unchanged	-0.502764	0.165605	1.03438	unchanged	--	--	--	--	--	--	--	--	--	HMDB0029758	Organic compounds	Phenylpropanoids and polyketides	Coumarins and derivatives	_	10748	531-59-9
meta_289	2-Propylmalic Acid*	139000	147000	189000	162000	189000	241000	181000	180000	168000	-0.311375	0.244282	0.828268	unchanged	-0.16772	0.366099	0.672923	unchanged	0.143655	0.46176	0.612225	unchanged	--	--	--	--	--	--	--	--	--	--	--	--	--	--	--	--
meta_290	2-Isopropylmalic Acid	221000	280000	284000	319000	295000	347000	239000	231000	227000	-0.297948	0.0870476	1.0945	unchanged	0.162589	0.285048	0.795245	unchanged	0.460537	0.0230738	1.41761	up	C02504	Valine, leucine and isoleucine biosynthesis(ko00290);;Biosynthesis of amino acids(ko01230);;Metabolic pathways(ko01100);;2-Oxocarboxylic acid metabolism(ko01210);;Pyruvate metabolism(ko00620);;Biosynthesis of secondary metabolites(ko01110)	--	--	--	--	--	--	--	HMDB0000402	Organic compounds	Lipids and lipid-like molecules	Fatty Acyls	Fatty acids and conjugates	5280523	49601-06-1
meta_291	3-Isopropylmalic Acid*	151000	156000	170000	171000	197000	246000	160000	180000	164000	-0.34974	0.166848	1.02487	unchanged	-0.0793784	0.341885	0.653998	unchanged	0.270362	0.232749	0.941201	unchanged	--	--	--	--	--	--	--	--	--	--	--	--	--	--	--	--
meta_292	Serotonin*	24800	30400	11200	39000	37100	51000	25500	20400	22500	-1.04249	0.0516195	1.17929	unchanged	-0.157027	0.919115	0.0770082	unchanged	0.885466	0.0350558	1.35993	up	--	--	--	--	--	--	--	--	--	--	--	--	--	--	--	--
meta_293	N-Hydroxytryptamine*	14700	21300	12500	29600	26500	41800	15800	14600	19300	-1.02216	0.0509606	1.21102	unchanged	-0.0619654	0.902123	0.0915987	unchanged	0.9602	0.0646049	1.28425	unchanged	--	--	--	--	--	--	--	--	--	--	--	--	--	--	--	--
meta_294	Sulforaphane (4-methylsulphinylbutyl glucosinolate)	275000	239000	224000	422000	325000	327000	103000	105000	107000	-0.535677	0.0543708	1.222	unchanged	1.2231	0.010974	1.34469	up	1.75878	0.0155319	1.45607	up	--	--	--	--	--	--	--	--	--	--	--	--	--	--	--	--
meta_295	Esculetin	89100	116000	75700	46900	62000	73100	66400	45100	70100	0.626681	0.090801	1.09905	unchanged	0.632682	0.0904081	1.04428	unchanged	0.00600081	0.990808	0.0103007	unchanged	--	--	--	--	--	--	--	--	--	HMDB0030819	Organic compounds	Phenylpropanoids and polyketides	Coumarins and derivatives	Hydroxycoumarins	5281416	305-01-1
meta_296	5,7-Dihydroxychromone	7840	12900	10100	10100	7830	7040	9440	7860	2800	0.291855	0.331542	0.712496	unchanged	0.765898	0.228677	0.804749	unchanged	0.474043	0.517938	0.519153	unchanged	--	--	--	--	--	--	--	--	--	--	--	--	--	--	--	--
meta_297	L-Cysteinyl-L-glycine	48000	42600	49100	42000	8010	14500	25100	25900	42300	1.45443	0.133279	1.10316	unchanged	0.622771	0.0968285	1.08971	unchanged	-0.83166	0.475424	0.56532	unchanged	--	--	--	--	--	--	--	--	--	--	--	--	--	--	--	--
meta_298	4-Methoxycinnamic acid*	210000	237000	245000	441000	451000	425000	444000	586000	454000	-0.931104	0.000171636	1.43445	down	-1.09203	0.023935	1.29622	down	-0.160928	0.347471	0.7737	unchanged	--	--	--	--	--	--	--	--	--	--	--	--	--	--	--	--
meta_299	Coniferaldehyde	7380	6630	5300	14400	11000	15600	18900	14900	22300	-1.08409	0.0209043	1.33448	down	-1.53263	0.0222801	1.29262	down	-0.448541	0.130997	1.05629	unchanged	C02666	Biosynthesis of secondary metabolites(ko01110);;Phenylpropanoid biosynthesis(ko00940);;Metabolic pathways(ko01100)	--	--	--	--	--	--	--	HMDB0141782	Organic compounds	Benzenoids	Phenols	Methoxyphenols	5280536	20649-42-7
meta_300	p-Coumaric acid methyl ester*	181000	230000	244000	457000	454000	399000	419000	562000	402000	-1.00892	0.00124277	1.40382	down	-1.0734	0.0289521	1.25623	down	-0.0644802	0.688538	0.330302	unchanged	--	--	--	--	--	--	--	--	--	--	--	--	--	--	--	--
meta_301	3,4-methylenedioxy cinnamyl alcohol	397000	492000	459000	908000	944000	807000	907000	1280000	922000	-0.982585	0.00160079	1.40979	down	-1.19255	0.0349999	1.2658	down	-0.209964	0.34456	0.757433	unchanged	--	--	--	--	--	--	--	--	--	--	--	--	--	--	--	--
meta_302	Trans-4-Hydroxycinnamic Acid Methyl Ester	288000	349000	370000	631000	646000	558000	613000	897000	661000	-0.870873	0.00173255	1.39717	down	-1.09627	0.0392639	1.24542	down	-0.225402	0.329813	0.782586	unchanged	--	--	--	--	--	--	--	--	--	--	--	--	--	--	--	--
meta_303	D-Glucosamine	461000	297000	496000	309000	482000	375000	480000	493000	476000	0.0940131	0.731169	0.262636	unchanged	-0.243338	0.40038	0.642032	unchanged	-0.337351	0.201097	1.02313	unchanged	C00329	Amino sugar and nucleotide sugar metabolism(ko00520);;Metabolic pathways(ko01100)	--	--	--	--	--	--	--	HMDB0030091	Organic compounds	Organic oxygen compounds	Organooxygen compounds	Carbohydrates and carbohydrate conjugates	441477	14257-69-3
meta_304	Caffeic acid	1190000	1640000	1140000	1040000	1040000	913000	1480000	1040000	1770000	0.390612	0.170343	1.01695	unchanged	-0.097413	0.709589	0.270739	unchanged	-0.488025	0.17432	1.06135	unchanged	C01197	Metabolic pathways(ko01100);;Biosynthesis of secondary metabolites(ko01110);;Phenylpropanoid biosynthesis(ko00940)	--	--	--	--	--	--	--	HMDB0003501	Organic compounds	Phenylpropanoids and polyketides	Cinnamic acids and derivatives	Hydroxycinnamic acids and derivatives	1549111	4361-87-9
meta_305	9-Fluorenone	4770	2590	3260	2320	2800	3280	4350	4900	3710	0.306189	0.37633	0.674228	unchanged	-0.324468	0.362791	0.64716	unchanged	-0.630656	0.0281507	1.29882	down	C06712	Metabolic pathways(ko01100)	--	--	--	--	--	--	--	--	--	--	--	--	--	--
meta_306	Inositol	728000	753000	705000	1160000	1300000	1110000	1840000	1740000	1590000	-0.704923	0.0112763	1.40119	down	-1.2398	0.00414037	1.36025	down	-0.534875	0.00527631	1.41958	down	C00137	ABC transporters(ko02010);;Inositol phosphate metabolism(ko00562);;Ascorbate and aldarate metabolism(ko00053);;Biosynthesis of secondary metabolites(ko01110);;Phosphatidylinositol signaling system(ko04070);;Metabolic pathways(ko01100);;Galactose metabolism(ko00052)	--	--	--	--	--	--	--	HMDB0000211	Organic compounds	Organic oxygen compounds	Organooxygen compounds	Alcohols and polyols	_	87-89-8
meta_307	D-Galactose*	5670000	5280000	4750000	5870000	5150000	5650000	7360000	7450000	6820000	-0.0881232	0.39947	0.618983	unchanged	-0.464968	0.00514792	1.30378	down	-0.376845	0.00476599	1.41778	down	--	--	--	--	--	--	--	--	--	--	--	--	--	--	--	--
meta_308	D-Mannose*	8460000	8120000	6080000	7530000	6690000	8100000	9000000	8460000	9830000	0.0112102	0.90192	0.0963394	unchanged	-0.280522	0.162766	0.927858	unchanged	-0.291732	0.044178	1.23647	down	--	--	--	--	--	--	--	--	--	--	--	--	--	--	--	--
meta_309	D-Glucose*	8050000	6480000	6230000	6140000	5150000	7330000	7380000	8440000	9010000	0.16253	0.448756	0.559615	unchanged	-0.262725	0.144197	0.926999	unchanged	-0.425256	0.0633065	1.19387	unchanged	--	--	--	--	--	--	--	--	--	--	--	--	--	--	--	--
meta_310	D-Fructose*	7630000	6710000	6090000	6070000	5990000	6220000	8950000	8190000	8200000	0.154424	0.24871	0.897554	unchanged	-0.315646	0.0464905	1.1643	down	-0.470069	0.00778897	1.46656	down	--	--	--	--	--	--	--	--	--	--	--	--	--	--	--	--
meta_311	4-Methoxyphenylpropionic acid	24800	17600	17000	26800	24800	34400	25500	28000	26200	-0.541177	0.0842735	1.09135	unchanged	-0.44468	0.104055	1.08795	unchanged	0.0964969	0.551178	0.493777	unchanged	--	--	--	--	--	--	--	--	--	--	--	--	--	--	--	--
meta_312	Propyl 4-hydroxybenzoate	23100	28600	29600	18900	26000	19300	35700	23600	17800	0.348002	0.137536	0.98469	unchanged	0.127639	0.822613	0.169813	unchanged	-0.220363	0.513853	0.525244	unchanged	--	--	--	--	--	--	--	--	--	HMDB0032574	Organic compounds	Benzenoids	Benzene and substituted derivatives	Benzoic acids and derivatives	7175	94-13-3
meta_313	Methyl 3-(4-hydroxyphenyl)propionate	23900	12700	10100	1510	2410	3980	3210	3040	1740	2.57521	0.0885471	1.20421	unchanged	2.49875	0.0911767	1.14831	unchanged	-0.0764606	0.974059	0.0256699	unchanged	--	--	--	--	--	--	--	--	--	--	--	--	--	--	--	--
meta_314	Olivetol	1570	2010	1720	2000	1590	2300	2410	1910	2010	-0.143431	0.47156	0.542359	unchanged	-0.256478	0.1632	0.895183	unchanged	-0.113047	0.600162	0.412895	unchanged	--	--	--	--	--	--	--	--	--	--	--	--	--	--	--	--
meta_315	4-hydroxy-5-(2-oxo-l-pyrrolidinyl)-benzoic acid	7460000	6220000	6690000	6480000	6320000	4690000	7010000	5200000	5350000	0.230863	0.241213	0.83643	unchanged	0.223544	0.255108	0.778811	unchanged	-0.00731955	0.978518	0.021384	unchanged	--	--	--	--	--	--	--	--	--	--	--	--	--	--	--	--
meta_316	L-Tyrosine	20600000	19300000	21800000	20000000	19400000	16400000	22600000	16500000	18600000	0.148607	0.22386	0.860545	unchanged	0.107161	0.545429	0.450413	unchanged	-0.0414463	0.781489	0.222857	unchanged	C00082	Tyrosine metabolism(ko00350);;2-Oxocarboxylic acid metabolism(ko01210);;Betalain biosynthesis(ko00965);;Isoquinoline alkaloid biosynthesis(ko00950);;Thiamine metabolism(ko00730);;Biosynthesis of various secondary metabolites - part 2(ko00998);;Monobactam biosynthesis(ko00261);;Phenylpropanoid biosynthesis(ko00940);;Biosynthesis of amino acids(ko01230);;Biosynthesis of secondary metabolites(ko0111…	--	--	--	--	--	--	--	--	--	--	--	--	--	--
meta_317	N-(2-Hydroxy-4-methoxyphenyl)acetamide	13800000	13100000	12700000	13500000	12200000	10400000	13500000	9870000	11000000	0.14088	0.324136	0.753716	unchanged	0.215826	0.241037	0.846182	unchanged	0.0749464	0.701995	0.303307	unchanged	--	--	--	--	--	--	--	--	--	--	--	--	--	--	--	--
meta_318	Vanillic acid methyl ester	23000	17700	17900	18400	12200	10100	22600	18300	25400	0.561467	0.129292	1.01315	unchanged	-0.175884	0.396567	0.58991	unchanged	-0.737351	0.0598016	1.19712	unchanged	--	--	--	--	--	--	--	--	--	--	--	--	--	--	--	--
meta_319	Syringaldehyde; 4-Hydroxy-3,5-Dimethoxybenzaldehyde	249000	176000	198000	126000	93800	110000	72600	90700	95500	0.912878	0.0307382	1.30238	up	1.26214	0.0218585	1.28823	up	0.349266	0.116833	1.07121	unchanged	--	--	--	--	--	--	--	--	--	--	--	--	--	--	--	--
meta_320	Hydroxyphenyllactic acid	194000	202000	233000	49900	64100	49900	64000	50900	61400	1.94604	0.00226837	1.4263	up	1.83752	0.00308617	1.35662	up	-0.108524	0.542406	0.474238	unchanged	--	--	--	--	--	--	--	--	--	--	--	--	--	--	--	--
meta_321	Methyl 2,4-dihydroxyphenylacetate	321000	263000	243000	59600	84100	79100	77500	71400	75700	1.89776	0.00820281	1.40447	up	1.87132	0.0129015	1.33947	up	-0.0264393	0.944245	0.057512	unchanged	--	--	--	--	--	--	--	--	--	--	--	--	--	--	--	--
meta_322	9-Fluorenol	321000	337000	312000	315000	318000	329000	277000	313000	314000	0.0114672	0.771937	0.225212	unchanged	0.103352	0.211405	0.84145	unchanged	0.0918843	0.248679	0.900842	unchanged	C06711	Metabolic pathways(ko01100)	--	--	--	--	--	--	--	HMDB0059803	Organic compounds	Benzenoids	Fluorenes	_	74318	_
meta_323	Dulcitol*	28600	23800	22100	29100	34100	23000	31700	38800	39600	-0.200467	0.36893	0.666448	unchanged	-0.565006	0.0224907	1.21265	down	-0.364538	0.126344	1.05042	unchanged	--	--	--	--	--	--	--	--	--	--	--	--	--	--	--	--
meta_324	D-Mannitol*	1680	6280	7370	5250	4410	5270	4140	11000	9820	-0.21667	0.946397	0.0545333	unchanged	-0.841298	0.309085	0.696023	unchanged	-0.624629	0.25387	0.926349	unchanged	--	--	--	--	--	--	--	--	--	--	--	--	--	--	--	--
meta_325	D-Sorbitol	42300	33600	31300	24900	33700	37300	47300	39700	44700	0.169071	0.491768	0.511584	unchanged	-0.305324	0.122692	0.978428	unchanged	-0.474395	0.0625361	1.21751	unchanged	C00794	ABC transporters(ko02010);;Fructose and mannose metabolism(ko00051);;Metabolic pathways(ko01100);;Galactose metabolism(ko00052)	--	--	--	--	--	--	--	HMDB0000247	Organic compounds	Organic oxygen compounds	Organooxygen compounds	Carbohydrates and carbohydrate conjugates	5780	50-70-4
meta_326	4-Pyridoxic acid	233000	189000	236000	772000	792000	758000	476000	482000	477000	-1.82627	2.62667e-05	1.44254	down	-1.13216	0.0030512	1.36578	down	0.694105	0.000784651	1.49879	up	C00847	Vitamin B6 metabolism(ko00750);;Metabolic pathways(ko01100)	--	--	--	--	--	--	--	--	--	--	--	--	--	--
meta_327	2,4-Dinitrophenol	64400	81700	71500	84300	73500	81000	109000	102000	68600	-0.13862	0.311515	0.738005	unchanged	-0.339874	0.233918	0.838316	unchanged	-0.201254	0.390231	0.702	unchanged	--	--	--	--	--	--	--	--	--	--	--	--	--	--	--	--
meta_328	O-Phosphocholine	1390000	1390000	1270000	2320000	3220000	2290000	1960000	1930000	2220000	-0.933845	0.0517317	1.29888	unchanged	-0.591672	0.00859925	1.31996	down	0.342173	0.194157	1.00494	unchanged	C00588	Metabolic pathways(ko01100);;Glycerophospholipid metabolism(ko00564)	--	--	--	--	--	--	--	HMDB0001565	Organic compounds	Organic nitrogen compounds	Organonitrogen compounds	Quaternary ammonium salts	1014	3616-04-4
meta_329	10-Undecenoic acid	1760	1770	2750	4940	1590	2260	3030	2790	2990	-0.350368	0.505546	0.524508	unchanged	-0.520324	0.117657	1.07499	unchanged	-0.169956	0.995401	0.00569611	unchanged	--	--	LMFA01030036	Undecylenic acid	10-undecenoic acid	10-undecylenic acid; C11:1n-1; 10-hendecenoic acid	Fatty Acyls [FA]	Fatty Acids and Conjugates [FA01]	Unsaturated fatty acids [FA0103]	HMDB0033724	Organic compounds	Lipids and lipid-like molecules	Fatty Acyls	Fatty acids and conjugates	5634	112-38-9
meta_330	O-Phospho-L-serine	25500	10800	6850	13800	6450	17200	8120	8950	8520	0.100419	0.788336	0.208984	unchanged	0.535756	0.410695	0.630819	unchanged	0.435337	0.338718	0.792619	unchanged	C01005	Metabolic pathways(ko01100);;Cysteine and methionine metabolism(ko00270);;Biosynthesis of amino acids(ko01230);;Carbon metabolism(ko01200);;Aminoacyl-tRNA biosynthesis(ko00970);;Glycine, serine and threonine metabolism(ko00260);;Biosynthesis of secondary metabolites(ko01110)	--	--	--	--	--	--	--	HMDB0001721	Organic compounds	Organic acids and derivatives	Carboxylic acids and derivatives	Amino acids, peptides, and analogues	106	17885-08-4
meta_331	3-Phospho-D-glyceric acid	757000	873000	1010000	770000	788000	699000	1520000	1360000	1250000	0.218071	0.216255	0.915512	unchanged	-0.650944	0.00989592	1.26265	down	-0.869015	0.00917851	1.45178	down	C00197	Carbon fixation in photosynthetic organisms(ko00710);;Metabolic pathways(ko01100);;Pentose phosphate pathway(ko00030);;Glycolysis / Gluconeogenesis(ko00010);;Carbon metabolism(ko01200);;Biosynthesis of amino acids(ko01230);;Cysteine and methionine metabolism(ko00270);;Glycerolipid metabolism(ko00561);;Glyoxylate and dicarboxylate metabolism(ko00630);;Biosynthesis of secondary metabolites(ko01110)…	--	--	--	--	--	--	--	HMDB0060180	Organic compounds	Organic oxygen compounds	Organooxygen compounds	Carbohydrates and carbohydrate conjugates	439183	3443-58-1
meta_332	Caulilexin C	7070	13800	5100	8220	10300	17600	24700	15200	22400	-0.52747	0.432294	0.578086	unchanged	-1.35969	0.0360696	1.15669	down	-0.832217	0.0965619	1.10231	unchanged	--	--	--	--	--	--	--	--	--	HMDB0040973	Organic compounds	Organoheterocyclic compounds	Indoles and derivatives	Indoles	11954881	30536-48-2
meta_333	Undecylic Acid	551000	555000	519000	599000	568000	537000	795000	763000	680000	-0.0676981	0.293444	0.762364	unchanged	-0.459299	0.0187114	1.29648	down	-0.391601	0.019049	1.37796	down	--	--	LMFA01010011	Undecylic acid	undecanoic acid	Hendecanoic acid; C11:0	Fatty Acyls [FA]	Fatty Acids and Conjugates [FA01]	Straight chain fatty acids [FA0101]	HMDB0000947	Organic compounds	Lipids and lipid-like molecules	Fatty Acyls	Fatty acids and conjugates	8180	112-37-8
meta_334	3-amino-2-naphthoic acid	20500000	25300000	19200000	16200000	17300000	16300000	15500000	14200000	17300000	0.374743	0.107221	1.1592	unchanged	0.462312	0.0648342	1.13356	unchanged	0.0875689	0.414645	0.654586	unchanged	--	--	--	--	--	--	--	--	--	--	--	--	--	--	--	--
meta_335	Ayapin	54800	39300	28800	51700	38900	42100	59800	38400	50600	-0.14966	0.725824	0.273671	unchanged	-0.301872	0.428536	0.554339	unchanged	-0.152212	0.510152	0.518414	unchanged	--	--	--	--	--	--	--	--	--	--	--	--	--	--	--	--
meta_336	2-Methoxy-1,4-naphthoquinone	9	9	9	9500	7180	10400	8400	7230	9620	-9.94907	0.0111256	1.41398	down	-9.85574	0.00666755	1.35704	down	0.0933337	0.63549	0.375593	unchanged	--	--	--	--	--	--	--	--	--	--	--	--	--	--	--	--
meta_337	N-Acetyl-L-Glutamine	24500	33400	55900	2650	5280	7730	14100	9560	10600	2.90809	0.0694443	1.25146	unchanged	1.66688	0.101991	1.11981	unchanged	-1.24121	0.0369403	1.26001	down	--	--	--	--	--	--	--	--	--	HMDB0006029	Organic compounds	Organic acids and derivatives	Carboxylic acids and derivatives	Amino acids, peptides, and analogues	182230	2490-97-3
meta_338	Azelaic acid	1260000	1290000	1200000	1400000	1430000	1290000	1450000	1420000	1530000	-0.134995	0.0820027	1.12189	unchanged	-0.230549	0.00765249	1.2815	down	-0.0955541	0.162082	0.984913	unchanged	--	--	LMFA01170054	Azelaic acid	Nonanedioic acid	-	Fatty Acyls [FA]	Fatty Acids and Conjugates [FA01]	Dicarboxylic acids [FA0117]	--	--	--	--	--	--	--
meta_339	N-Glycyl-L-leucine*	1640000	1540000	1510000	1470000	1090000	982000	1040000	785000	1120000	0.425745	0.114326	1.12858	unchanged	0.686776	0.01823	1.28917	up	0.261031	0.336566	0.729026	unchanged	--	--	--	--	--	--	--	--	--	--	--	--	--	--	--	--
meta_340	N6-Acetyl-L-lysine	99800	112000	139000	87300	63400	64300	126000	72000	66600	0.708732	0.0382701	1.22996	up	0.454203	0.278852	0.747259	unchanged	-0.254529	0.485994	0.561286	unchanged	C02727	Lysine degradation(ko00310);;Metabolic pathways(ko01100)	--	--	--	--	--	--	--	HMDB0000206	Organic compounds	Organic acids and derivatives	Carboxylic acids and derivatives	Amino acids, peptides, and analogues	92832	692-04-6
meta_341	L-Glycyl-L-isoleucine*	1420000	1350000	1160000	1170000	1040000	1020000	890000	701000	961000	0.280438	0.075167	1.14078	unchanged	0.630334	0.0138756	1.24135	up	0.349896	0.0808611	1.17147	unchanged	--	--	--	--	--	--	--	--	--	--	--	--	--	--	--	--
meta_342	N-Monomethyl-L-arginine	2400000	2460000	2480000	2170000	2430000	2370000	1410000	1360000	1410000	0.0761648	0.253192	0.867713	unchanged	0.812345	1.07827e-05	1.37318	up	0.73618	0.00536268	1.48048	up	--	--	--	--	--	--	--	--	--	HMDB0029416	Organic compounds	Organic acids and derivatives	Carboxylic acids and derivatives	Amino acids, peptides, and analogues	132862	17035-90-4
meta_343	Arginine methyl ester	2020000	2490000	2290000	2180000	2360000	2160000	1330000	1180000	1390000	0.0172341	0.839499	0.159444	unchanged	0.800184	0.00922921	1.31354	up	0.782949	0.000470893	1.4757	up	--	--	--	--	--	--	--	--	--	--	--	--	--	--	--	--
meta_344	Homoarginine	615000	643000	622000	594000	708000	637000	385000	395000	400000	-0.041062	0.618305	0.398368	unchanged	0.67187	0.000140677	1.37069	up	0.712932	0.0155247	1.45226	up	--	--	--	--	--	--	--	--	--	HMDB0000670	Organic compounds	Organic acids and derivatives	Carboxylic acids and derivatives	Amino acids, peptides, and analogues	9085	156-86-5
meta_345	2,6-Dimethyl-7-octene-2,3,6-triol	46500	46500	55800	69900	98200	64800	62800	67100	51400	-0.627428	0.104106	1.14346	unchanged	-0.281373	0.136802	0.955079	unchanged	0.346055	0.235241	0.905063	unchanged	--	--	LMFA05000610	2,6-Dimethyl-7-octene-2,3,6-triol	2,6-dimethyloct-7-ene-2,3,6-triol	-	Fatty Acyls [FA]	Fatty alcohols [FA05]	-	--	--	--	--	--	--	--
meta_346	Trimethyllysine	11200000	13400000	10300000	10500000	12800000	10400000	8330000	8130000	7740000	0.0484198	0.757806	0.236031	unchanged	0.520085	0.0561544	1.21751	unchanged	0.471665	0.0502989	1.34006	unchanged	C03793	Metabolic pathways(ko01100);;Lysine degradation(ko00310)	--	--	--	--	--	--	--	HMDB0001325	Organic compounds	Organic acids and derivatives	Carboxylic acids and derivatives	Amino acids, peptides, and analogues	440120	19253-88-4
meta_347	N-Acetylisatin	2570000	2400000	2820000	3160000	3610000	3780000	3060000	3160000	3410000	-0.436604	0.0191096	1.30237	down	-0.307577	0.0195612	1.21899	down	0.129027	0.240048	0.880308	unchanged	C02172	Tryptophan metabolism(ko00380)	--	--	--	--	--	--	--	--	--	--	--	--	--	--
meta_348	N-Acetyl-L-glutamic acid	385000	536000	672000	303000	249000	284000	317000	309000	257000	0.898066	0.0881917	1.20161	unchanged	0.820565	0.0972834	1.11654	unchanged	-0.0775012	0.559408	0.456664	unchanged	C00624	2-Oxocarboxylic acid metabolism(ko01210);;Metabolic pathways(ko01100);;Arginine biosynthesis(ko00220);;Biosynthesis of amino acids(ko01230);;Biosynthesis of secondary metabolites(ko01110)	--	--	--	--	--	--	--	HMDB0001138	Organic compounds	Organic acids and derivatives	Carboxylic acids and derivatives	Amino acids, peptides, and analogues	70914	1188-37-0
meta_349	3-Indolepropionic acid	60700	40600	34000	23200	27900	31400	23500	21700	27300	0.681186	0.151145	1.04728	unchanged	0.863151	0.115572	1.08339	unchanged	0.181966	0.320538	0.750726	unchanged	--	--	--	--	--	--	--	--	--	HMDB0002302	Organic compounds	Organoheterocyclic compounds	Indoles and derivatives	Indolyl carboxylic acids and derivatives	3744	830-96-6
meta_350	L-Homocitrulline	72300	54200	76500	64900	33500	68000	52800	52900	51000	0.339945	0.409799	0.615092	unchanged	0.357815	0.151674	1.02738	unchanged	0.0178705	0.797004	0.217349	unchanged	--	--	--	--	--	--	--	--	--	HMDB0000679	Organic compounds	Organic acids and derivatives	Carboxylic acids and derivatives	Amino acids, peptides, and analogues	65072	1190-49-4
meta_351	2,6-Diaminooimelic acid	195000	152000	275000	238000	196000	230000	212000	181000	210000	-0.132157	0.743175	0.260221	unchanged	0.00551126	0.879253	0.116075	unchanged	0.137669	0.284399	0.794597	unchanged	--	--	--	--	--	--	--	--	--	--	--	--	--	--	--	--
meta_352	2-Oxo-3,4-dihydro-1H-quinoline-3-carboxylic acid	421000	412000	350000	356000	303000	316000	495000	401000	378000	0.277567	0.0713237	1.1336	unchanged	-0.101866	0.518941	0.464104	unchanged	-0.379432	0.0915253	1.18085	unchanged	--	--	--	--	--	--	--	--	--	--	--	--	--	--	--	--
meta_353	5-Hydroxyindole-3-acetic acid	13800	28000	11700	22100	41200	64400	15600	14600	23200	-1.23238	0.169844	0.985916	unchanged	-0.0750119	0.995767	0.00374585	unchanged	1.15737	0.175145	1.05662	unchanged	C05635	Tryptophan metabolism(ko00380);;Metabolic pathways(ko01100)	--	--	--	--	--	--	--	HMDB0000763	Organic compounds	Organoheterocyclic compounds	Indoles and derivatives	Indolyl carboxylic acids and derivatives	1826	54-16-0
meta_354	N-Acetyl-L-Methionine	148000	166000	176000	133000	140000	110000	142000	131000	144000	0.359333	0.0437883	1.19263	up	0.230276	0.0783357	1.09959	unchanged	-0.129057	0.342536	0.744991	unchanged	--	--	--	--	--	--	--	--	--	HMDB0011745	Organic compounds	Organic acids and derivatives	Carboxylic acids and derivatives	Amino acids, peptides, and analogues	_	65-82-7
meta_355	Citric Acid	24000000	32500000	22300000	25800000	25200000	22300000	25500000	24300000	26900000	0.0875598	0.628349	0.383195	unchanged	0.020486	0.847308	0.147471	unchanged	-0.0670737	0.443195	0.594256	unchanged	C00158	Citrate cycle (TCA cycle)(ko00020);;Biosynthesis of secondary metabolites(ko01110);;Glyoxylate and dicarboxylate metabolism(ko00630);;2-Oxocarboxylic acid metabolism(ko01210);;Biosynthesis of amino acids(ko01230);;Carbon metabolism(ko01200);;Alanine, aspartate and glutamate metabolism(ko00250);;Metabolic pathways(ko01100)	--	--	--	--	--	--	--	--	--	--	--	--	--	--
meta_356	Isocitric Acid	9820000	9450000	9950000	9760000	9860000	9010000	9990000	9380000	8580000	0.030246	0.565767	0.440606	unchanged	0.0665612	0.414003	0.602551	unchanged	0.0363152	0.670335	0.339522	unchanged	C00311	2-Oxocarboxylic acid metabolism(ko01210);;Metabolic pathways(ko01100);;Biosynthesis of amino acids(ko01230);;Carbon metabolism(ko01200);;Citrate cycle (TCA cycle)(ko00020);;Glyoxylate and dicarboxylate metabolism(ko00630);;Biosynthesis of secondary metabolites(ko01110)	--	--	--	--	--	--	--	HMDB0033717	Organic compounds	Organic acids and derivatives	Carboxylic acids and derivatives	Tricarboxylic acids and derivatives	439238	30810-51-6
meta_357	Isoscopoletin (6-Hydroxy-7-Methoxycoumarin)	1520000	1530000	2150000	653000	785000	619000	609000	615000	699000	1.326	0.0314143	1.33786	up	1.41847	0.0324162	1.28317	up	0.0924647	0.496803	0.537076	unchanged	--	--	--	--	--	--	--	--	--	--	--	--	--	--	--	--
meta_358	Scopoletin (7-Hydroxy-5-methoxycoumarin)	1570000	1750000	2780000	787000	1030000	649000	724000	649000	858000	1.28661	0.0744554	1.21264	unchanged	1.4146	0.0722623	1.18306	unchanged	0.12799	0.579775	0.442867	unchanged	--	--	--	--	--	--	--	--	--	--	--	--	--	--	--	--
meta_359	6,7-Dihydroxy-4-methylcoumarin	21800	31500	26600	38200	31700	24900	39400	29000	38400	-0.241032	0.36005	0.669567	unchanged	-0.421416	0.109501	0.98809	unchanged	-0.180385	0.475252	0.551212	unchanged	--	--	--	--	--	--	--	--	--	HMDB0136755	Organic compounds	Phenylpropanoids and polyketides	Coumarins and derivatives	Hydroxycoumarins	5319502	_
meta_360	Quinic Acid	5140000	4110000	4220000	2470000	2490000	2810000	2370000	5010000	4210000	0.788974	0.019616	1.35895	up	0.278211	0.518885	0.476238	unchanged	-0.510764	0.243324	0.943718	unchanged	C00296	Metabolic pathways(ko01100);;Phenylalanine, tyrosine and tryptophan biosynthesis(ko00400)	--	--	--	--	--	--	--	HMDB0042004	Organic compounds	Organoheterocyclic compounds	Quinolines and derivatives	_	7060	91-63-4
meta_361	N-(4-Aminobutyl)benzamide	18400	13700	23500	24500	15100	24100	28500	29100	30900	-0.196607	0.553221	0.444963	unchanged	-0.704348	0.0529496	1.21401	unchanged	-0.507741	0.107687	1.19477	unchanged	--	--	--	--	--	--	--	--	--	--	--	--	--	--	--	--
meta_362	D-Galacturonic acid*	74900	87900	93100	378000	360000	238000	72500	79700	81500	-1.90784	0.0303695	1.35618	down	0.12675	0.310809	0.714573	unchanged	2.03459	0.0297512	1.41498	up	--	--	--	--	--	--	--	--	--	--	--	--	--	--	--	--
meta_363	D-Glucoronic acid*	116000	125000	162000	466000	529000	540000	137000	101000	118000	-1.9415	0.000467924	1.431	down	0.17491	0.425298	0.562172	unchanged	2.11641	0.000870942	1.4901	up	--	--	--	--	--	--	--	--	--	--	--	--	--	--	--	--
meta_364	Dimethyl phthalate	55600	54000	67000	48700	57200	53500	67000	61900	54100	0.144243	0.309418	0.744051	unchanged	-0.0525079	0.720474	0.259418	unchanged	-0.196751	0.16563	0.989911	unchanged	--	--	--	--	--	--	--	--	--	--	--	--	--	--	--	--
meta_365	Methyl caffeate	9980	14400	6500	14200	31900	17300	25300	15700	17900	-1.02284	0.175165	0.97637	unchanged	-0.976056	0.0682431	1.07777	unchanged	0.046786	0.823685	0.18178	unchanged	--	--	--	--	--	--	--	--	--	--	--	--	--	--	--	--
meta_366	Ferulic acid*	5870000	5830000	3860000	4320000	3540000	3250000	5040000	3840000	5440000	0.470079	0.141184	1.02585	unchanged	0.109107	0.642858	0.337416	unchanged	-0.360972	0.148047	1.02112	unchanged	--	--	--	--	--	--	--	--	--	--	--	--	--	--	--	--
meta_367	Isoferulic Acid*	3250000	5370000	3740000	2810000	2430000	2140000	3220000	2690000	4520000	0.719754	0.112098	1.1252	unchanged	0.245803	0.487676	0.491438	unchanged	-0.473951	0.194374	0.99281	unchanged	--	--	--	--	--	--	--	--	--	--	--	--	--	--	--	--
meta_368	Vanillin acetate	100000	110000	99900	35500	89100	22900	22000	22800	18000	1.30775	0.112826	1.15101	unchanged	2.3091	0.000332206	1.36986	up	1.00135	0.298474	0.856481	unchanged	--	--	--	--	--	--	--	--	--	--	--	--	--	--	--	--
meta_369	D-Pinitol	5910	2830	976	3390	9780	6650	2440	1940	910	-1.25185	0.22743	0.844415	unchanged	0.640679	0.41629	0.60537	unchanged	1.89253	0.112296	1.18263	unchanged	--	--	--	--	--	--	--	--	--	--	--	--	--	--	--	--
meta_370	Cyclo(Pro-Pro)	26500	33100	23400	13000	9920	12100	13200	17200	33200	1.23913	0.022176	1.35336	up	0.481734	0.412182	0.594061	unchanged	-0.7574	0.257826	0.917366	unchanged	--	--	--	--	--	--	--	--	--	--	--	--	--	--	--	--
meta_371	3-Methyl-4,8-dihydroxy-3,4-dihydroisocoumarin	4710	5360	9360	15700	33300	22800	5690	11500	6930	-1.88555	0.0665378	1.23464	unchanged	-0.313459	0.533251	0.446041	unchanged	1.57209	0.0768313	1.2421	unchanged	--	--	--	--	--	--	--	--	--	HMDB0030765	Organic compounds	Organoheterocyclic compounds	Benzopyrans	2-benzopyrans	169539	70287-70-6
meta_372	L-Tyrosine methyl ester	374000	361000	391000	278000	294000	322000	313000	292000	284000	0.334748	0.0105774	1.34163	up	0.341395	0.00298179	1.31371	up	0.00664659	0.92022	0.0815421	unchanged	--	--	--	--	--	--	--	--	--	HMDB0029217	Organic compounds	Organic acids and derivatives	Carboxylic acids and derivatives	Amino acids, peptides, and analogues	70652	1080-06-4
meta_373	Gluconic acid	1530000	1610000	1310000	1500000	1540000	1660000	1510000	1430000	1450000	-0.0829723	0.471736	0.547663	unchanged	0.0145142	0.847187	0.147988	unchanged	0.0974865	0.152098	1.04172	unchanged	--	--	--	--	--	--	--	--	--	--	--	--	--	--	--	--
meta_374	Dihydroferulic Acid	203000	159000	208000	10100	5060	6180	14800	18900	9420	4.79188	0.00674793	1.4249	up	3.7717	0.00644093	1.35358	up	-1.02018	0.100268	1.13646	unchanged	--	--	--	--	--	--	--	--	--	HMDB0062121	Organic compounds	Phenylpropanoids and polyketides	Phenylpropanoic acids	_	14340	1135-23-5
meta_375	3,4-Dimethoxyphenyl acetic acid	47000	26900	27900	2690	2700	1340	3380	9	3960	3.94117	0.0394763	1.33578	up	6.05202	0.0366154	1.26721	up	2.11085	0.886727	0.117242	unchanged	--	--	--	--	--	--	--	--	--	--	--	--	--	--	--	--
meta_376	2,4,5-Trimethoxybenzaldehyde	11300	6980	6680	11500	13200	8100	6440	7990	5810	-0.407541	0.284308	0.759704	unchanged	0.272511	0.411257	0.599133	unchanged	0.680052	0.0914723	1.18415	unchanged	--	--	--	--	--	--	--	--	--	--	--	--	--	--	--	--
meta_377	Acetosyringone	14300	15700	13000	8450	5850	5880	11700	5220	9120	1.10929	0.00291432	1.3825	up	0.796518	0.0792758	1.1163	unchanged	-0.312772	0.419646	0.640344	unchanged	--	--	--	--	--	--	--	--	--	--	--	--	--	--	--	--
meta_378	Syringic acid	16800	9870	9290	11600	5520	11000	28400	30900	35300	0.376322	0.447727	0.562582	unchanged	-1.44328	0.00377497	1.3091	down	-1.8196	0.00137911	1.45674	down	--	--	--	--	--	--	--	--	--	--	--	--	--	--	--	--
meta_379	Hydroxydihydrobovolide	358000	337000	346000	285000	273000	256000	414000	295000	317000	0.355825	0.002685	1.39404	up	0.0362172	0.904449	0.09409	unchanged	-0.319607	0.187991	1.02961	unchanged	--	--	--	--	--	--	--	--	--	--	--	--	--	--	--	--
meta_380	D-Erythrose-4-phosphate	94700	90800	98300	60900	74800	57400	66000	50900	66400	0.564239	0.0181325	1.35154	up	0.640644	0.0122257	1.30603	up	0.0764054	0.680386	0.325924	unchanged	C00279	Biosynthesis of secondary metabolites(ko01110);;Biosynthesis of amino acids(ko01230);;Carbon metabolism(ko01200);;Biosynthesis of various secondary metabolites - part 2(ko00998);;Pentose phosphate pathway(ko00030);;Vitamin B6 metabolism(ko00750);;Phenylalanine, tyrosine and tryptophan biosynthesis(ko00400);;Carbon fixation in photosynthetic organisms(ko00710);;Metabolic pathways(ko01100)	--	--	--	--	--	--	--	HMDB0001321	Organic compounds	Organic oxygen compounds	Organooxygen compounds	Carbohydrates and carbohydrate conjugates	122357	585-18-2
meta_381	Dodecanoic acid (Lauric acid)	2600000	2400000	2210000	2840000	2150000	2410000	4020000	4080000	4120000	-0.0312228	0.800632	0.196859	unchanged	-0.764272	0.00284789	1.36207	down	-0.733049	0.0138794	1.45656	down	--	--	--	--	--	--	--	--	--	--	--	--	--	--	--	--
meta_382	L-Alanyl-L-leucine	559000	582000	575000	380000	606000	548000	782000	863000	665000	0.189312	0.465453	0.588305	unchanged	-0.420818	0.0729458	1.18762	unchanged	-0.61013	0.0450496	1.23797	down	--	--	--	--	--	--	--	--	--	HMDB0028691	Organic compounds	Organic acids and derivatives	Carboxylic acids and derivatives	Amino acids, peptides, and analogues	96801	3303-34-2
meta_383	2-Pentyl-3-phenyl-2-propenal	7670	7490	6660	7780	5530	5400	5050	5870	4820	0.239902	0.312573	0.76372	unchanged	0.473679	0.0104218	1.25901	up	0.233777	0.331109	0.764631	unchanged	--	--	--	--	--	--	--	--	--	--	--	--	--	--	--	--
meta_384	NG,NG-Dimethyl-L-arginine	2520000	2330000	2520000	3520000	3580000	2730000	2580000	2190000	2240000	-0.405753	0.0889318	1.19233	unchanged	0.0751256	0.448335	0.549919	unchanged	0.480878	0.0578473	1.26618	unchanged	--	--	--	--	--	--	--	--	--	HMDB0001539	Organic compounds	Organic acids and derivatives	Carboxylic acids and derivatives	Amino acids, peptides, and analogues	123831	30315-93-6
meta_385	Spermine	22000000	25500000	21700000	24400000	24800000	24100000	22700000	24300000	25600000	-0.0868529	0.379034	0.699142	unchanged	-0.0713655	0.491658	0.492407	unchanged	0.0154873	0.809804	0.200957	unchanged	C00750	beta-Alanine metabolism(ko00410);;Metabolic pathways(ko01100);;Pantothenate and CoA biosynthesis(ko00770);;Arginine and proline metabolism(ko00330);;Glutathione metabolism(ko00480)	--	--	--	--	--	--	--	--	--	--	--	--	--	--
meta_386	N6-Isopentenyladenine	30300	21200	42900	59900	39400	42300	538000	583000	440000	-0.619017	0.154599	0.95283	unchanged	-4.09668	0.00643263	1.35487	down	-3.47766	0.00684883	1.47844	down	--	--	--	--	--	--	--	--	--	--	--	--	--	--	--	--
meta_387	L-Tryptophan	5080000	4770000	4070000	2250000	3300000	2920000	2570000	2250000	2920000	0.728496	0.0132681	1.3076	up	0.848728	0.00703644	1.30022	up	0.120233	0.54553	0.478526	unchanged	C00078	Phenylalanine, tyrosine and tryptophan biosynthesis(ko00400);;Indole alkaloid biosynthesis(ko00901);;Metabolic pathways(ko01100);;Glucosinolate biosynthesis(ko00966);;Aminoacyl-tRNA biosynthesis(ko00970);;Biosynthesis of various secondary metabolites - part 2(ko00998);;2-Oxocarboxylic acid metabolism(ko01210);;Tryptophan metabolism(ko00380);;Biosynthesis of amino acids(ko01230);;Glycine, serine a…	--	--	--	--	--	--	--	--	--	--	--	--	--	--
meta_388	1-Methoxy-indole-3-acetamide	1910000	2300000	1570000	1270000	1480000	1410000	1310000	1080000	1220000	0.45995	0.11502	1.12129	unchanged	0.666164	0.0641923	1.17345	unchanged	0.206214	0.114772	1.0667	unchanged	--	--	--	--	--	--	--	--	--	--	--	--	--	--	--	--
meta_389	4,8-Dihydroxyquinoline-2-carboxylic acid	59600	41400	40600	47600	45000	40800	36300	54800	59400	0.0656557	0.709323	0.2968	unchanged	-0.0793952	0.768291	0.214646	unchanged	-0.145051	0.508543	0.544941	unchanged	C02470	Tryptophan metabolism(ko00380)	--	--	--	--	--	--	--	HMDB0000881	Organic compounds	Organoheterocyclic compounds	Quinolines and derivatives	Quinoline carboxylic acids	5699	59-00-7
meta_390	Methoxyindoleacetic acid	278000	345000	264000	177000	253000	218000	202000	174000	203000	0.458335	0.0758815	1.10959	unchanged	0.609099	0.040877	1.21982	up	0.150764	0.413842	0.65161	unchanged	C05660	Tryptophan metabolism(ko00380)	--	--	--	--	--	--	--	HMDB0004096	Organic compounds	Organoheterocyclic compounds	Indoles and derivatives	Indolyl carboxylic acids and derivatives	18986	3471-31-6
meta_391	(E)-Ethyl p-methoxycinnamate	132000	127000	117000	148000	141000	140000	88000	105000	88800	-0.191615	0.0366073	1.25337	down	0.419093	0.0126957	1.25355	up	0.610708	0.00514809	1.45783	up	--	--	--	--	--	--	--	--	--	--	--	--	--	--	--	--
meta_392	2,6-Di-tert-butylphenol	129000	118000	124000	109000	105000	106000	111000	99900	113000	0.212572	0.0222271	1.3422	up	0.19702	0.041477	1.14941	up	-0.0155524	0.78466	0.226772	unchanged	--	--	--	--	--	--	--	--	--	--	--	--	--	--	--	--
meta_393	4-tert-Octylphenol	3840	2900	3190	3300	4290	2520	2510	2240	5670	-0.00205059	0.924319	0.0743336	unchanged	0.0520603	0.897487	0.0984299	unchanged	0.0541108	0.937853	0.0636835	unchanged	--	--	--	--	--	--	--	--	--	--	--	--	--	--	--	--
meta_394	N,N'-dicyclohexylcarbodiimide	145000	157000	158000	123000	129000	128000	138000	142000	142000	0.274856	0.0125922	1.36754	up	0.123431	0.0821697	1.13003	unchanged	-0.151426	0.00490969	1.42797	down	--	--	--	--	--	--	--	--	--	--	--	--	--	--	--	--
meta_395	S-(2-Carboxypropyl)cysteine	142000	128000	135000	215000	272000	213000	165000	203000	160000	-0.781268	0.0320549	1.34131	down	-0.375675	0.0840135	1.13194	unchanged	0.405593	0.0796584	1.1591	unchanged	--	--	--	--	--	--	--	--	--	HMDB0030411	Organic compounds	Organic acids and derivatives	Carboxylic acids and derivatives	Amino acids, peptides, and analogues	14889929	66512-75-2
meta_396	N-Acetyl-L-phenylalanine	58500	92700	79900	55200	57800	46800	53000	69300	50100	0.512318	0.129155	1.08272	unchanged	0.411848	0.183427	0.884394	unchanged	-0.100471	0.580758	0.441898	unchanged	C03519	Phenylalanine metabolism(ko00360);;Metabolic pathways(ko01100)	--	--	--	--	--	--	--	--	--	--	--	--	--	--
meta_397	Fraxetin (7,8-Dihydroxy-6-methoxycoumarin)	17300	21400	16800	7850	33600	41600	68100	51600	45400	-0.272988	0.462958	0.589118	unchanged	-1.56029	0.02818	1.28554	down	-1.2873	0.0990107	1.1191	unchanged	--	--	--	--	--	--	--	--	--	--	--	--	--	--	--	--
meta_398	3,4-Dimethoxycinnamic acid	7330	6100	7630	3590	3240	3280	7700	3790	5530	1.05354	0.0124806	1.39785	up	0.35999	0.360581	0.664129	unchanged	-0.693554	0.177495	1.0688	unchanged	--	--	--	--	--	--	--	--	--	HMDB0034315	Organic compounds	Phenylpropanoids and polyketides	Cinnamic acids and derivatives	Hydroxycinnamic acids and derivatives	717531	14737-89-4
meta_399	Methyl ferulate	2730000	3630000	4270000	3260000	2860000	3200000	2930000	3370000	2550000	0.168049	0.434105	0.615789	unchanged	0.249653	0.32421	0.695001	unchanged	0.0816042	0.599118	0.42124	unchanged	--	--	--	--	--	--	--	--	--	--	--	--	--	--	--	--
meta_400	Sinapinaldehyde	12500	17100	11900	28500	17900	29200	20800	21000	19900	-0.850001	0.0721011	1.18145	unchanged	-0.590952	0.0495357	1.23117	down	0.25905	0.332341	0.801348	unchanged	--	--	--	--	--	--	--	--	--	--	--	--	--	--	--	--
meta_401	Dambonitol	605000	568000	570000	529000	483000	631000	582000	678000	772000	0.093619	0.530003	0.498654	unchanged	-0.212372	0.217329	0.895905	unchanged	-0.305991	0.141779	1.01971	unchanged	--	--	--	--	--	--	--	--	--	--	--	--	--	--	--	--
meta_402	D-Saccharic acid*	3530000	3020000	2930000	3270000	3440000	3450000	3530000	3290000	2880000	-0.104393	0.349517	0.724359	unchanged	-0.0329024	0.796662	0.186478	unchanged	0.0714903	0.509402	0.54155	unchanged	--	--	--	--	--	--	--	--	--	--	--	--	--	--	--	--
meta_403	D-Galactaric acid*	3440000	3230000	2850000	3180000	3170000	3090000	2260000	3100000	3120000	0.0079294	0.892223	0.109831	unchanged	0.178256	0.366485	0.636131	unchanged	0.170326	0.375988	0.735138	unchanged	--	--	--	--	--	--	--	--	--	--	--	--	--	--	--	--
meta_404	Sedoheptulose	1040000	931000	817000	1060000	1140000	977000	896000	1010000	1240000	-0.192561	0.185776	0.911931	unchanged	-0.16814	0.385262	0.61266	unchanged	0.0244208	0.932381	0.0693264	unchanged	C02076	Carbon fixation in photosynthetic organisms(ko00710);;Metabolic pathways(ko01100)	--	--	--	--	--	--	--	HMDB0003219	Organic compounds	Organic oxygen compounds	Organooxygen compounds	Carbohydrates and carbohydrate conjugates	441483	470-46-2
meta_405	Sinapyl alcohol	6460	7760	20000	11600	15500	18300	14200	16800	19800	-0.571501	0.492453	0.529791	unchanged	-0.745373	0.329701	0.708241	unchanged	-0.173872	0.517028	0.503367	unchanged	C02325	Metabolic pathways(ko01100);;Phenylpropanoid biosynthesis(ko00940);;Biosynthesis of secondary metabolites(ko01110)	--	--	--	--	--	--	--	HMDB0013070	Organic compounds	Benzenoids	Phenols	Methoxyphenols	5280507	537-33-7
meta_406	Methyl 3-(3-hydroxy-4-methoxyphenyl)propanoate	15500	11600	15500	11600	16100	18300	8380	18700	17400	-0.0981226	0.660029	0.337204	unchanged	0.0105045	0.870652	0.123917	unchanged	0.108627	0.90158	0.0998296	unchanged	--	--	--	--	--	--	--	--	--	--	--	--	--	--	--	--
meta_407	Blumenol C	90300	110000	105000	86500	102000	77700	94600	101000	147000	0.201788	0.233497	0.83314	unchanged	-0.143131	0.538432	0.460182	unchanged	-0.344919	0.260247	0.868561	unchanged	--	--	--	--	--	--	--	--	--	--	--	--	--	--	--	--
meta_408	6-Hydroxydopaquinone	22400	22200	23200	22100	26600	22800	17700	14300	22900	-0.0721077	0.472696	0.571999	unchanged	0.331024	0.226348	0.893115	unchanged	0.403131	0.144881	1.04401	unchanged	--	--	--	--	--	--	--	--	--	HMDB0011639	Organic compounds	Organic acids and derivatives	Carboxylic acids and derivatives	Amino acids, peptides, and analogues	123871	64192-68-3
meta_409	Methyl Syringate	3700	4340	3310	2290	1640	3440	9710	13800	23100	0.6802	0.111282	1.06742	unchanged	-1.95461	0.0964779	1.13965	unchanged	-2.63481	0.0783089	1.28191	unchanged	--	--	--	--	--	--	--	--	--	--	--	--	--	--	--	--
meta_410	12-Oxo-10E-Dodecenoic Acid	12400	17200	15800	12600	15200	18900	17400	15400	18700	-0.0344027	0.861306	0.1344	unchanged	-0.190794	0.31066	0.700609	unchanged	-0.156392	0.494395	0.541926	unchanged	C16309	Biosynthesis of secondary metabolites(ko01110);;alpha-Linolenic acid metabolism(ko00592)	LMFA01060093	Traumatin	12-oxo-10E-dodecenoic acid	-	Fatty Acyls [FA]	Fatty Acids and Conjugates [FA01]	Oxo fatty acids [FA0106]	HMDB0037326	Organic compounds	Lipids and lipid-like molecules	Fatty Acyls	Fatty acids and conjugates	5312889	65410-38-0
meta_411	2-Deoxyribose-5'-phosphate	51800	36900	46000	14900	25500	20000	14000	11900	14600	1.17747	0.0122865	1.32871	up	1.72528	0.0159001	1.32424	up	0.547818	0.15523	1.0869	unchanged	--	--	--	--	--	--	--	--	--	--	--	--	--	--	--	--
meta_412	2-Deoxyribose-1-phosphate	193000	248000	155000	150000	134000	112000	86000	73100	148000	0.573505	0.117976	1.08812	unchanged	0.99842	0.0549314	1.10657	unchanged	0.424915	0.334552	0.752236	unchanged	--	--	--	--	--	--	--	--	--	--	--	--	--	--	--	--
meta_413	Phenyl salicylate	962	3850	732	1370	1450	3150	1560	2470	2690	-0.402232	0.909775	0.0882653	unchanged	-0.644927	0.741167	0.25047	unchanged	-0.242694	0.734129	0.273134	unchanged	--	--	--	--	--	--	--	--	--	--	--	--	--	--	--	--
meta_414	Tridecanoic Acid	12300	11300	11300	11900	10100	11000	14100	13600	14400	0.0828278	0.372164	0.659642	unchanged	-0.271356	0.00581314	1.30206	down	-0.354183	0.0157293	1.40649	down	--	--	LMFA01010013	Tridecylic acid	tridecanoic acid	C13:0	Fatty Acyls [FA]	Fatty Acids and Conjugates [FA01]	Straight chain fatty acids [FA0101]	--	--	--	--	--	--	--
meta_415	3-(2-Naphthyl)-L-alanine	105000	98100	115000	60900	66400	74000	51000	46100	44000	0.661661	0.00402674	1.37736	up	1.17245	0.00253618	1.35346	up	0.510794	0.0176295	1.37977	up	--	--	--	--	--	--	--	--	--	--	--	--	--	--	--	--
meta_416	N-Acetyl-L-Arginine	65300	76000	62900	31000	25500	26100	22800	11500	24400	1.30644	0.00392185	1.41289	up	1.86953	0.00105945	1.33874	up	0.563089	0.17877	1.00623	unchanged	--	--	--	--	--	--	--	--	--	HMDB0004620	Organic compounds	Organic acids and derivatives	Carboxylic acids and derivatives	Amino acids, peptides, and analogues	67427	155-84-0
meta_417	Undecanedioic acid	24900	20900	22600	15200	19200	16500	22000	17200	17000	0.429443	0.024246	1.25777	up	0.290175	0.119907	0.980697	unchanged	-0.139268	0.434638	0.60239	unchanged	--	--	LMFA01170007	Undecanedioic acid	Undecanedioic acid	Undecandioic acid; 1,11-Undecanedioic acid	Fatty Acyls [FA]	Fatty Acids and Conjugates [FA01]	Dicarboxylic acids [FA0117]	--	--	--	--	--	--	--
meta_418	12-Hydroxydodecanoic acid	4920	2660	2920	4370	2120	4250	3280	3850	2440	-0.0143692	0.94135	0.0566774	unchanged	0.103539	0.730127	0.255094	unchanged	0.117908	0.671914	0.339966	unchanged	--	--	--	--	--	--	--	--	--	HMDB0002059	Organic compounds	Organic acids and derivatives	Hydroxy acids and derivatives	Medium-chain hydroxy acids and derivatives	79034	505-95-3
meta_419	N-Acetyl-5-hydroxytryptamine	391000	524000	477000	391000	492000	379000	371000	503000	454000	0.1409	0.459143	0.547855	unchanged	0.0686849	0.716782	0.261265	unchanged	-0.072215	0.697423	0.307771	unchanged	C00978	Tryptophan metabolism(ko00380);;Metabolic pathways(ko01100)	--	--	--	--	--	--	--	HMDB0001238	Organic compounds	Organoheterocyclic compounds	Indoles and derivatives	Hydroxyindoles	903	1210-83-9
meta_420	N,N-Dimethyl-5-methoxytryptamine	34700	36000	28500	12700	24300	11100	15100	30300	16700	1.12585	0.0348329	1.26198	up	0.74006	0.107652	1.03953	unchanged	-0.38579	0.505113	0.517206	unchanged	--	--	--	--	--	--	--	--	--	HMDB0002004	Organic compounds	Organoheterocyclic compounds	Indoles and derivatives	Tryptamines and derivatives	1832	1019-45-0
meta_421	D-Pantothenic Acid	4180000	3950000	3510000	3360000	3530000	3270000	4010000	4060000	3580000	0.193136	0.115049	1.09896	unchanged	-0.00273831	0.989985	0.00859049	unchanged	-0.195874	0.0632012	1.23883	unchanged	C00864	Biosynthesis of secondary metabolites(ko01110);;beta-Alanine metabolism(ko00410);;Metabolic pathways(ko01100);;Pantothenate and CoA biosynthesis(ko00770)	--	--	--	--	--	--	--	HMDB0000210	Organic compounds	Organic oxygen compounds	Organooxygen compounds	Alcohols and polyols	6613	79-83-4
meta_422	5-Hydroxy-L-tryptophan	38700	54500	25600	19100	36900	39700	19600	20300	22400	0.316134	0.508547	0.49552	unchanged	0.8663	0.151594	1.02649	unchanged	0.550167	0.225024	0.977354	unchanged	C00643	Metabolic pathways(ko01100);;Tryptophan metabolism(ko00380)	--	--	--	--	--	--	--	HMDB0000472	Organic compounds	Organoheterocyclic compounds	Indoles and derivatives	Tryptamines and derivatives	439280	4350-09-8
meta_423	7-Hydroxy-4-methyl-8-nitrocoumarin	4020	5510	9	3230	5170	5250	4010	3500	9	-2.92568	0.502479	0.521627	unchanged	0.21943	0.76217	0.221378	unchanged	3.14511	0.245019	0.877694	unchanged	--	--	--	--	--	--	--	--	--	--	--	--	--	--	--	--
meta_424	N-Acetyl-D-mannosamine	112000	115000	122000	203000	184000	160000	154000	144000	163000	-0.642415	0.0282692	1.34798	down	-0.400619	0.00869697	1.30437	down	0.241795	0.13378	1.08953	unchanged	C00645	Metabolic pathways(ko01100);;Amino sugar and nucleotide sugar metabolism(ko00520)	--	--	--	--	--	--	--	HMDB0001129	Organic compounds	Organic oxygen compounds	Organooxygen compounds	Carbohydrates and carbohydrate conjugates	11096158	7772-94-3
meta_425	N-Acetyl-D-glucosamine	1170000	1230000	1240000	1140000	1130000	1120000	1240000	1200000	1320000	0.102217	0.0542515	1.27062	unchanged	-0.0461352	0.399618	0.597253	unchanged	-0.148352	0.069359	1.29955	unchanged	C00140	2-Oxocarboxylic acid metabolism(ko01210);;Nicotinate and nicotinamide metabolism(ko00760);;Propanoate metabolism(ko00640);;Nitrogen metabolism(ko00910);;Tyrosine metabolism(ko00350);;Taurine and hypotaurine metabolism(ko00430);;ABC transporters(ko02010);;Carbapenem biosynthesis(ko00332);;Citrate cycle (TCA cycle)(ko00020);;Amino sugar and nucleotide sugar metabolism(ko00520);;Arginine biosynthesi…	--	--	--	--	--	--	--	HMDB0062641	Organic compounds	Organic oxygen compounds	Organooxygen compounds	Carbohydrates and carbohydrate conjugates	1738118	_
meta_426	N-Acetyl-D-galactosamine	94600	133000	155000	99500	88900	108000	124000	159000	173000	0.343184	0.240348	0.886864	unchanged	-0.268844	0.34728	0.649568	unchanged	-0.612028	0.053236	1.29642	unchanged	C01132	Metabolic pathways(ko01100);;Galactose metabolism(ko00052)	--	--	--	--	--	--	--	HMDB0000853	Organic compounds	Organic oxygen compounds	Organooxygen compounds	Carbohydrates and carbohydrate conjugates	440552	14131-60-3
meta_427	L-Glycyl-L-phenylalanine	1300000	1080000	1070000	1150000	942000	955000	920000	712000	892000	0.179383	0.25423	0.801527	unchanged	0.454128	0.0369973	1.1571	up	0.274745	0.136267	1.02337	unchanged	--	--	--	--	--	--	--	--	--	HMDB0028848	Organic compounds	Organic acids and derivatives	Carboxylic acids and derivatives	Amino acids, peptides, and analogues	97415	_
meta_428	Glycylphenylalanine	1380000	1220000	1160000	1200000	1050000	1030000	983000	671000	1010000	0.196535	0.135029	0.991991	unchanged	0.517224	0.0571847	1.12988	unchanged	0.320688	0.191584	0.970788	unchanged	--	--	--	--	--	--	--	--	--	HMDB0028848	Organic compounds	Organic acids and derivatives	Carboxylic acids and derivatives	Amino acids, peptides, and analogues	97415	_
meta_429	Elemol	21700000	21000000	23700000	16400000	16700000	13800000	20100000	21400000	19100000	0.50492	0.00635873	1.35259	up	0.131531	0.141397	0.932027	unchanged	-0.373389	0.0190874	1.3452	down	--	--	--	--	--	--	--	--	--	--	--	--	--	--	--	--
meta_430	N-Acetyl-L-tyrosine	332000	446000	436000	214000	304000	296000	143000	148000	217000	0.581759	0.0483177	1.18637	up	1.27108	0.00859471	1.2894	up	0.689324	0.0544471	1.21208	unchanged	--	--	--	--	--	--	--	--	--	--	--	--	--	--	--	--
meta_431	Sideretin (5,7,8-Trihydroxy-6-methoxycoumarin)	3670000	3600000	2660000	2910000	2250000	2210000	2690000	1760000	2730000	0.426738	0.106197	1.05839	unchanged	0.48104	0.113876	0.977615	unchanged	0.0543027	0.879571	0.121748	unchanged	--	--	--	--	--	--	--	--	--	--	--	--	--	--	--	--
meta_432	Sinapic acid	4260000	4510000	2660000	3290000	2100000	2480000	3140000	1960000	3100000	0.52553	0.169921	0.952402	unchanged	0.47384	0.207387	0.841723	unchanged	-0.0516898	0.843578	0.157309	unchanged	C00482	Metabolic pathways(ko01100);;Phenylpropanoid biosynthesis(ko00940);;Biosynthesis of secondary metabolites(ko01110)	--	--	--	--	--	--	--	HMDB0127488	Organic compounds	Phenylpropanoids and polyketides	Cinnamic acids and derivatives	Hydroxycinnamic acids and derivatives	10743	_
meta_433	3,4'-Dihydroxy-3',5'-dimethoxypropiophenone	45800	36800	37100	36700	41700	46600	31100	34100	31400	-0.0632283	0.689351	0.30382	unchanged	0.303007	0.109622	1.07132	unchanged	0.366236	0.0680505	1.26755	unchanged	--	--	--	--	--	--	--	--	--	--	--	--	--	--	--	--
meta_434	Genipin	64200	81600	93700	69100	90400	92000	97200	113000	85800	-0.0758169	0.741679	0.251735	unchanged	-0.313664	0.181456	0.865928	unchanged	-0.237847	0.241908	0.850176	unchanged	--	--	--	--	--	--	--	--	--	--	--	--	--	--	--	--
meta_435	3-(3,4,5-Trimethoxyphenyl)propan-1-ol	9	9	9	2190	9	9	9330	6210	5940	-2.64107	0.42265	0.646657	unchanged	-9.60124	0.0223665	1.31539	down	-6.96018	0.0112531	1.39124	down	--	--	--	--	--	--	--	--	--	--	--	--	--	--	--	--
meta_436	Myristoleic acid	1670	1560	1190	1300	1730	1820	1160	1090	1330	-0.133622	0.544271	0.454366	unchanged	0.294159	0.184624	0.900744	unchanged	0.427781	0.102402	1.15688	unchanged	--	--	LMFA01030051	Myristoleic acid	9Z-tetradecenoic acid	cis-9-tetradecenoic acid; C14:1n-5	Fatty Acyls [FA]	Fatty Acids and Conjugates [FA01]	Unsaturated fatty acids [FA0103]	HMDB0002000	Organic compounds	Lipids and lipid-like molecules	Fatty Acyls	Fatty acids and conjugates	5281119	544-64-9
meta_437	2'-Deoxycytidine	103000	113000	143000	116000	104000	94900	110000	106000	120000	0.179931	0.35607	0.691853	unchanged	0.08346	0.597371	0.396266	unchanged	-0.0964713	0.401992	0.645678	unchanged	C00881	ABC transporters(ko02010);;Metabolic pathways(ko01100);;Pyrimidine metabolism(ko00240)	--	--	--	--	--	--	--	HMDB0000014	Organic compounds	Nucleosides, nucleotides, and analogues	Pyrimidine nucleosides	Pyrimidine 2'-deoxyribonucleosides	13711	951-77-9
meta_438	2'-Deoxyuridine	14400	26500	18800	7890	7660	11300	10500	8010	9550	1.13099	0.0781117	1.1951	unchanged	1.05299	0.0908564	1.13468	unchanged	-0.0779999	0.787742	0.216043	unchanged	C00526	ABC transporters(ko02010);;Pyrimidine metabolism(ko00240);;Metabolic pathways(ko01100)	--	--	--	--	--	--	--	HMDB0000012	Organic compounds	Nucleosides, nucleotides, and analogues	Pyrimidine nucleosides	Pyrimidine 2'-deoxyribonucleosides	13712	951-78-0
meta_439	Myristic Acid	13200000	13400000	13100000	15500000	14000000	14500000	14100000	15200000	14900000	-0.147137	0.0777317	1.22459	unchanged	-0.154247	0.0371525	1.25322	down	-0.00711029	0.909782	0.0920583	unchanged	C06424	Fatty acid biosynthesis(ko00061);;Metabolic pathways(ko01100)	LMFA01010014	Myristic acid	tetradecanoic acid	C14:0	Fatty Acyls [FA]	Fatty Acids and Conjugates [FA01]	Straight chain fatty acids [FA0101]	--	--	--	--	--	--	--
meta_440	L-Prolyl-L-Leucine	3010000	2910000	2800000	1310000	1320000	1380000	1060000	782000	1170000	1.12048	0.000476705	1.44076	up	1.55347	0.000667183	1.36273	up	0.432987	0.0974902	1.2274	unchanged	--	--	--	--	--	--	--	--	--	--	--	--	--	--	--	--
meta_441	Ribulose-5-phosphate	92000	114000	128000	118000	146000	130000	120000	103000	84900	-0.246128	0.21004	0.870771	unchanged	0.118456	0.582785	0.393164	unchanged	0.364584	0.0947626	1.11456	unchanged	--	--	--	--	--	--	--	--	--	--	--	--	--	--	--	--
meta_442	Dodecanedioic aicd	2560	3940	2200	2630	1340	1520	2000	2540	1750	0.683492	0.188576	0.905097	unchanged	0.439886	0.267383	0.783238	unchanged	-0.243605	0.604793	0.414389	unchanged	--	--	--	--	--	--	--	--	--	--	--	--	--	--	--	--
meta_443	L-Valyl-L-Leucine	77300	53400	37700	74000	59800	91900	61900	55500	58700	-0.461954	0.269057	0.78412	unchanged	-0.124638	0.845312	0.149305	unchanged	0.337316	0.213649	0.98815	unchanged	--	--	--	--	--	--	--	--	--	HMDB0029131	Organic compounds	Organic acids and derivatives	Carboxylic acids and derivatives	Amino acids, peptides, and analogues	6993117	3989-97-7
meta_444	Cyclobrassinin	7330000	12900000	2360000	420000	746000	353000	229000	147000	211000	3.65948	0.147207	1.09201	unchanged	4.97976	0.137592	1.05825	unchanged	1.32028	0.11938	1.17466	unchanged	--	--	--	--	--	--	--	--	--	HMDB0033352	Organic compounds	Organoheterocyclic compounds	Indoles and derivatives	Indoles	184579	105748-58-1
meta_445	Cyclo(Tyr-Ala)	9	9	9	22900	33200	21800	17500	26300	9310	-11.4645	0.0190064	1.39214	down	-10.814	0.0690031	1.2031	unchanged	0.650529	0.252808	0.841992	unchanged	--	--	--	--	--	--	--	--	--	--	--	--	--	--	--	--
meta_446	p-Coumaroylputrescine	207000	190000	109000	1700000	1210000	1600000	1520000	1690000	1670000	-3.19481	0.0100036	1.40931	down	-3.32226	0.000116803	1.3705	down	-0.127443	0.504002	0.544489	unchanged	C18326	Metabolic pathways(ko01100);;Arginine and proline metabolism(ko00330)	--	--	--	--	--	--	--	--	--	--	--	--	--	--
meta_447	L-Lysine-Butanoic Acid	141000	117000	129000	36900	59500	30100	27900	21200	36700	1.6697	0.00192351	1.39926	up	2.20508	0.000612824	1.35723	up	0.535388	0.267427	0.846252	unchanged	--	--	--	--	--	--	--	--	--	--	--	--	--	--	--	--
meta_448	Confertifoline	547000	550000	698000	597000	639000	763000	587000	771000	584000	-0.15701	0.389266	0.628079	unchanged	-0.11062	0.572076	0.406651	unchanged	0.0463901	0.823182	0.178225	unchanged	--	--	--	--	--	--	--	--	--	--	--	--	--	--	--	--
meta_449	Brassinin	361000	443000	612000	214000	325000	231000	234000	384000	407000	0.868965	0.082443	1.15234	unchanged	0.473398	0.234192	0.795756	unchanged	-0.395567	0.268241	0.828585	unchanged	--	--	--	--	--	--	--	--	--	--	--	--	--	--	--	--
meta_450	L-Alanyl-L-Phenylalanine	202000	211000	177000	121000	77500	126000	87900	105000	119000	0.89155	0.012315	1.33419	up	0.926687	0.00253932	1.31977	up	0.0351377	0.828005	0.175188	unchanged	--	--	--	--	--	--	--	--	--	HMDB0028694	Organic compounds	Organic acids and derivatives	Carboxylic acids and derivatives	Amino acids, peptides, and analogues	96814	3061-90-3
meta_451	Mucic acid Dimethyl Ester	913000	792000	803000	1000000	916000	1010000	909000	905000	870000	-0.224015	0.0496502	1.18414	down	-0.100566	0.264735	0.805047	unchanged	0.123449	0.0981745	1.17268	unchanged	--	--	--	--	--	--	--	--	--	--	--	--	--	--	--	--
meta_452	3,4,5-Trimethoxycinnamic acid	5520	7140	4290	99400	79300	68300	7130	6370	6930	-3.87889	0.0132524	1.40622	down	-0.298827	0.293021	0.771076	unchanged	3.58006	0.0141811	1.46017	up	--	--	--	--	--	--	--	--	--	HMDB0002511	Organic compounds	Phenylpropanoids and polyketides	Cinnamic acids and derivatives	Hydroxycinnamic acids and derivatives	735755	90-50-6
meta_453	Methyl sinapate	1420000	1480000	1920000	1240000	1110000	1300000	1320000	1500000	1060000	0.391061	0.119515	1.09712	unchanged	0.314343	0.200354	0.839941	unchanged	-0.0767178	0.624111	0.398548	unchanged	--	--	--	--	--	--	--	--	--	--	--	--	--	--	--	--
meta_454	L-Cystine	159000	183000	322000	223000	232000	216000	141000	160000	151000	-0.0847562	0.967617	0.0330836	unchanged	0.486538	0.298262	0.781453	unchanged	0.571295	0.000606561	1.47388	up	C00491	Cysteine and methionine metabolism(ko00270);;Metabolic pathways(ko01100);;ABC transporters(ko02010)	--	--	--	--	--	--	--	HMDB0000192	Organic compounds	Organic acids and derivatives	Carboxylic acids and derivatives	Amino acids, peptides, and analogues	67678	56-89-3
meta_455	Chrysophanol-9-anthrone	426000	288000	289000	355000	265000	327000	358000	365000	240000	0.0682966	0.746511	0.250648	unchanged	0.0590338	0.838341	0.149681	unchanged	-0.00926281	0.918512	0.0829719	unchanged	--	--	--	--	--	--	--	--	--	--	--	--	--	--	--	--
meta_456	Cis-10-Pentadecenoic Acid(C15: 1)	21100	9640	6130	55000	31800	27900	72300	154000	110000	-1.76347	0.0720017	1.16251	unchanged	-3.31333	0.0472281	1.23961	down	-1.54985	0.0751848	1.24344	unchanged	--	--	--	--	--	--	--	--	--	--	--	--	--	--	--	--
meta_457	Palmitaldehyde	47700000	49300000	48600000	49100000	49100000	45800000	50300000	50200000	48900000	0.0165799	0.688496	0.315192	unchanged	-0.0371823	0.121647	0.962861	unchanged	-0.0537622	0.23861	0.907096	unchanged	C00517	Fatty acid degradation(ko00071)	LMFA06000088	Palmitaldehyde	hexadecanal	Palmitic aldehyde	Fatty Acyls [FA]	Fatty aldehydes [FA06]	-	--	--	--	--	--	--	--
meta_458	5-Methyl-2'-Deoxycytidine	7100	11800	8630	6630	10400	7270	7420	4900	4040	0.17614	0.584629	0.412491	unchanged	0.766446	0.102007	1.01138	unchanged	0.590307	0.16309	0.978031	unchanged	--	--	--	--	--	--	--	--	--	HMDB0002224	Organic compounds	Nucleosides, nucleotides, and analogues	Pyrimidine nucleosides	Pyrimidine 2'-deoxyribonucleosides	13279	838-07-3
meta_459	Lumichrome	68000	59100	45200	70100	75700	94900	73800	51100	71100	-0.490367	0.0862303	1.08574	unchanged	-0.187259	0.463939	0.514508	unchanged	0.303107	0.224471	0.877022	unchanged	C01727	Riboflavin metabolism(ko00740)	--	--	--	--	--	--	--	--	--	--	--	--	--	--
meta_460	Thymidine	436000	336000	509000	368000	427000	293000	224000	175000	189000	0.231871	0.370893	0.654134	unchanged	1.11041	0.0355018	1.25333	up	0.878534	0.0370605	1.34531	up	C00214	Metabolic pathways(ko01100);;Pyrimidine metabolism(ko00240)	--	--	--	--	--	--	--	--	--	--	--	--	--	--
meta_461	3,4′-Dihydroxy-5-methoxystilbene	6310	4600	3710	12600	12900	12500	11600	15900	10500	-1.4126	0.00820961	1.41803	down	-1.38954	0.0263187	1.24685	down	0.0230607	1	0.000683957	unchanged	--	--	--	--	--	--	--	--	--	--	--	--	--	--	--	--
meta_462	4'-Methoxyresveratrol	3880	2540	3250	15900	9550	10100	8990	14000	15800	-1.86047	0.0468459	1.30365	down	-1.9854	0.0373238	1.26506	down	-0.12493	0.726422	0.278109	unchanged	--	--	--	--	--	--	--	--	--	--	--	--	--	--	--	--
meta_463	12-Methyltetradecanoic Acid	76200	70000	53100	106000	90000	91800	56500	126000	111000	-0.542851	0.0299794	1.2504	down	-0.493411	0.272344	0.794655	unchanged	0.0494403	0.937508	0.0666074	unchanged	--	--	--	--	--	--	--	--	--	--	--	--	--	--	--	--
meta_464	13-methylmyristic acid	519000	564000	484000	561000	471000	487000	569000	601000	543000	0.0462624	0.681367	0.312537	unchanged	-0.130103	0.170844	0.89166	unchanged	-0.176365	0.131737	1.06188	unchanged	--	--	LMFA01020009	Isopentadecylic acid	13-methyl-tetradecanoic acid	13-methylmyristic acid; Isopentadecanoic acid; Subtilopentadecanoic acid	Fatty Acyls [FA]	Fatty Acids and Conjugates [FA01]	Branched fatty acids [FA0102]	HMDB0061707	Organic compounds	Lipids and lipid-like molecules	Fatty Acyls	Fatty acids and conjugates	151014	_
meta_465	Pentadecanoic Acid	548000	543000	489000	826000	1000000	796000	579000	677000	533000	-0.725292	0.0242826	1.35041	down	-0.173964	0.238349	0.825285	unchanged	0.551328	0.0279611	1.31581	up	--	--	LMFA01010015	Pentadecylic acid	pentadecanoic acid	C15:0	Fatty Acyls [FA]	Fatty Acids and Conjugates [FA01]	Straight chain fatty acids [FA0101]	HMDB0000826	Organic compounds	Lipids and lipid-like molecules	Fatty Acyls	Fatty acids and conjugates	13849	1002-84-2
meta_466	Cytidine	1120000	1440000	807000	1450000	890000	1190000	1050000	783000	1070000	-0.0795612	0.834893	0.159962	unchanged	0.188375	0.505685	0.486389	unchanged	0.267936	0.339567	0.734451	unchanged	C00475	ABC transporters(ko02010);;Pyrimidine metabolism(ko00240);;Metabolic pathways(ko01100)	--	--	--	--	--	--	--	--	--	--	--	--	--	--
meta_467	Cytarabine	1180000	1420000	976000	1570000	892000	915000	1310000	1060000	1280000	0.117302	0.811791	0.185169	unchanged	-0.040048	0.879353	0.111522	unchanged	-0.15735	0.730074	0.285158	unchanged	--	--	--	--	--	--	--	--	--	HMDB0015122	Organic compounds	Nucleosides, nucleotides, and analogues	Pyrimidine nucleosides	_	6253	147-94-4
meta_468	Uridine	2370000	2620000	2510000	2420000	2010000	2020000	3170000	2220000	3050000	0.221861	0.104717	1.08766	unchanged	-0.153904	0.40544	0.623673	unchanged	-0.375765	0.143201	1.06822	unchanged	C00299	ABC transporters(ko02010);;Metabolic pathways(ko01100);;Pyrimidine metabolism(ko00240)	--	--	--	--	--	--	--	--	--	--	--	--	--	--
meta_469	β-Pseudouridine	263000	233000	179000	523000	331000	324000	251000	390000	580000	-0.784761	0.110209	1.11186	unchanged	-0.790621	0.190791	0.933773	unchanged	-0.00585947	0.907978	0.0937352	unchanged	--	--	--	--	--	--	--	--	--	HMDB0000767	Organic compounds	Nucleosides, nucleotides, and analogues	Nucleoside and nucleotide analogues	_	15047	1445-07-4
meta_470	1-beta-D-Arabinofuranosyluracil	202000	219000	139000	375000	269000	239000	350000	293000	360000	-0.657045	0.103516	1.08011	unchanged	-0.86196	0.0105381	1.26113	down	-0.204915	0.451325	0.596894	unchanged	--	--	--	--	--	--	--	--	--	--	--	--	--	--	--	--
meta_471	Biotin	197000	187000	125000	419000	356000	348000	205000	211000	190000	-1.16492	0.0029979	1.38052	down	-0.278568	0.28519	0.78197	unchanged	0.886349	0.0118168	1.44989	up	C00120	Metabolic pathways(ko01100);;Biotin metabolism(ko00780);;ABC transporters(ko02010)	--	--	--	--	--	--	--	--	--	--	--	--	--	--
meta_472	Osthole	3860	4530	5640	6380	2970	4850	4500	3840	3330	0.0339343	0.962612	0.0368932	unchanged	0.259085	0.283374	0.736772	unchanged	0.22515	0.489273	0.562687	unchanged	--	--	--	--	--	--	--	--	--	--	--	--	--	--	--	--
meta_473	Tridecanedioic acid	219000	235000	232000	240000	239000	224000	249000	234000	232000	-0.0352758	0.471568	0.53363	unchanged	-0.0596875	0.255034	0.76101	unchanged	-0.0244118	0.619997	0.38924	unchanged	--	--	LMFA01170014	Brassylic acid	Tridecanedioic acid	-	Fatty Acyls [FA]	Fatty Acids and Conjugates [FA01]	Dicarboxylic acids [FA0117]	HMDB0002327	Organic compounds	Lipids and lipid-like molecules	Fatty Acyls	Fatty acids and conjugates	10458	505-52-2
meta_474	L-Leucyl-L-Leucine	518000	548000	511000	392000	356000	323000	287000	226000	346000	0.562062	0.0042764	1.39495	up	0.897435	0.0134428	1.31578	up	0.335373	0.169605	0.995082	unchanged	--	--	--	--	--	--	--	--	--	HMDB0028933	Organic compounds	Organic acids and derivatives	Carboxylic acids and derivatives	Amino acids, peptides, and analogues	94244	3303-31-9
meta_475	N-(3-Indolylacetyl)-L-alanine	56700	61300	60500	31400	50500	41900	27800	46500	40700	0.554058	0.0726264	1.22572	unchanged	0.666276	0.0541222	1.20981	unchanged	0.112218	0.726391	0.277164	unchanged	--	--	--	--	--	--	--	--	--	--	--	--	--	--	--	--
meta_476	N-Acetyl-L-Tryptophan	39600	62200	46900	26200	37500	24200	34800	18900	11800	0.760179	0.0729541	1.14337	unchanged	1.29858	0.0435247	1.1341	up	0.538401	0.411658	0.63835	unchanged	--	--	--	--	--	--	--	--	--	HMDB0013713	Organic compounds	Organic acids and derivatives	Carboxylic acids and derivatives	Amino acids, peptides, and analogues	700653	1218-34-4
meta_477	3,3'-Diindolylmethane	86700	130000	66200	197000	169000	278000	289000	201000	375000	-1.21093	0.045489	1.225	down	-1.62255	0.0472135	1.20333	down	-0.411617	0.296445	0.786138	unchanged	--	--	--	--	--	--	--	--	--	--	--	--	--	--	--	--
meta_478	L-Isoleucyl-L-Aspartate	1430000	1210000	1120000	1540000	1130000	1280000	1020000	976000	1080000	-0.0669587	0.697927	0.296727	unchanged	0.283322	0.120587	1.04868	unchanged	0.350281	0.128126	1.14539	unchanged	--	--	--	--	--	--	--	--	--	HMDB0028903	Organic compounds	Organic acids and derivatives	Carboxylic acids and derivatives	Amino acids, peptides, and analogues	14304554	_
meta_479	Pyridoxal-5'-phosphate	32000	20800	26700	17100	15400	20900	18600	9600	10100	0.563689	0.0970708	1.11109	unchanged	1.10024	0.0349643	1.16198	up	0.536555	0.225452	0.90419	unchanged	C00018	Vitamin B6 metabolism(ko00750);;Thiamine metabolism(ko00730);;Metabolic pathways(ko01100)	--	--	--	--	--	--	--	HMDB0001491	Organic compounds	Organoheterocyclic compounds	Pyridines and derivatives	Pyridine carboxaldehydes	1051	54-47-7
meta_480	8-(Benzyloxy)-1-Naphthol	6650	13400	3840	9	9	9	9	9	9	9.59847	0.107134	1.17696	unchanged	9.59847	0.107134	1.11961	unchanged	0	1	0	unchanged	--	--	--	--	--	--	--	--	--	--	--	--	--	--	--	--
meta_481	5'-Deoxyadenosine	119000	168000	209000	174000	175000	171000	101000	138000	119000	-0.105838	0.787626	0.21946	unchanged	0.444314	0.212012	0.869591	unchanged	0.550151	0.0355447	1.39537	up	--	--	--	--	--	--	--	--	--	--	--	--	--	--	--	--
meta_482	2'-Deoxyadenosine	8270000	5730000	9670000	2350000	3210000	2660000	2780000	2130000	2220000	1.50443	0.0412682	1.31412	up	1.70781	0.0375713	1.26595	up	0.203387	0.326625	0.736624	unchanged	C00559	ABC transporters(ko02010);;Metabolic pathways(ko01100);;Purine metabolism(ko00230)	--	--	--	--	--	--	--	HMDB0000101	Organic compounds	Nucleosides, nucleotides, and analogues	Purine nucleosides	Purine 2'-deoxyribonucleosides	13730	958-09-8
meta_483	2'-Deoxyinosine	578000	468000	729000	178000	264000	209000	206000	158000	178000	1.44253	0.0285555	1.33016	up	1.69635	0.0288532	1.28804	up	0.253824	0.29236	0.803463	unchanged	C05512	ABC transporters(ko02010);;Purine metabolism(ko00230);;Metabolic pathways(ko01100)	--	--	--	--	--	--	--	HMDB0000071	Organic compounds	Nucleosides, nucleotides, and analogues	Purine nucleosides	Purine 2'-deoxyribonucleosides	65058	890-38-0
meta_484	Eritadenine	14800	6570	19100	10600	17800	12800	28500	18500	7810	-0.126317	0.95771	0.0413892	unchanged	-0.382916	0.540039	0.442911	unchanged	-0.256599	0.535345	0.505426	unchanged	--	--	--	--	--	--	--	--	--	HMDB0029895	Organic compounds	Lipids and lipid-like molecules	Prenol lipids	Triterpenoids	2933	23918-98-1
meta_485	2-hydroxy-3-hydroxymethyl-anthraquinone	1760	2790	3820	1720	2220	1820	2500	1490	1570	0.477502	0.278507	0.835743	unchanged	0.560469	0.258094	0.782095	unchanged	0.0829672	0.864874	0.140014	unchanged	--	--	--	--	--	--	--	--	--	--	--	--	--	--	--	--
meta_486	Palmitoleic Acid	15400	16300	16000	22600	21900	16400	32600	26200	24400	-0.338358	0.15166	1.075	unchanged	-0.791815	0.0401363	1.26628	down	-0.453457	0.0823833	1.14326	unchanged	C08362	Fatty acid biosynthesis(ko00061)	LMFA01030056	cis-9-palmitoleic acid	9Z-hexadecenoic acid	cis-9-hexadecenoic acid; 9Z-palmitoleic acid; C16:1n-7; Physetoleic acid; Zoomaric acid; Palmitoleic acid; cis-Palmitoleic acid; Oleopalmitic acid; Zoomeric acid	Fatty Acyls [FA]	Fatty Acids and Conjugates [FA01]	Unsaturated fatty acids [FA0103]	HMDB0012328	Organic compounds	Lipids and lipid-like molecules	Fatty Acyls	Fatty acids and conjugates	5282745	10030-73-6
meta_487	Nicotinate D-ribonucleoside	2660000	2450000	2290000	2760000	3170000	3120000	2370000	2520000	2410000	-0.290381	0.0321097	1.23396	down	0.0174039	0.794842	0.195678	unchanged	0.307784	0.0343741	1.36048	up	C05841	Metabolic pathways(ko01100);;Nicotinate and nicotinamide metabolism(ko00760)	--	--	--	--	--	--	--	--	--	--	--	--	--	--
meta_488	Palmitic acid	44100	37400	41600	46600	50800	46700	58600	69300	52600	-0.229394	0.049028	1.19305	down	-0.546139	0.0445417	1.20537	down	-0.316746	0.121955	1.15242	unchanged	C00249	Metabolic pathways(ko01100);;Fatty acid degradation(ko00071);;Fatty acid elongation(ko00062);;Fatty acid biosynthesis(ko00061);;Biosynthesis of unsaturated fatty acids(ko01040);;Fatty acid metabolism(ko01212);;Cutin, suberine and wax biosynthesis(ko00073)	LMFA01010001	Palmitic acid	hexadecanoic acid	Cetylic acid; Palmitate; n-Hexadecanoic acid; C16:0; Aethalic acid	Fatty Acyls [FA]	Fatty Acids and Conjugates [FA01]	Straight chain fatty acids [FA0101]	--	--	--	--	--	--	--
meta_489	Choline Alfoscerate	10300000	7240000	8670000	7020000	8240000	6060000	6360000	7200000	7010000	0.294387	0.215052	0.867686	unchanged	0.336719	0.159363	0.983237	unchanged	0.0423317	0.740709	0.271302	unchanged	C00670	Ether lipid metabolism(ko00565);;Glycerophospholipid metabolism(ko00564)	--	--	--	--	--	--	--	HMDB0000086	Organic compounds	Lipids and lipid-like molecules	Glycerophospholipids	Glycerophosphocholines	657272	28319-77-9
meta_490	5-Methyluridine	17100	24500	26600	24400	20700	18400	15400	20200	21500	0.0873289	0.671003	0.327261	unchanged	0.245527	0.350538	0.652088	unchanged	0.158198	0.449817	0.57908	unchanged	--	--	--	--	--	--	--	--	--	HMDB0000884	Organic compounds	Nucleosides, nucleotides, and analogues	Pyrimidine nucleosides	_	445408	1463-10-1
meta_491	1,14-Tetradecanedioic Acid	29000	25400	24400	21500	20600	22700	26400	24500	26300	0.279363	0.0619741	1.21042	unchanged	0.02646	0.751902	0.237947	unchanged	-0.252903	0.00884985	1.38512	down	--	--	--	--	--	--	--	--	--	HMDB0000872	Organic compounds	Lipids and lipid-like molecules	Fatty Acyls	Fatty acids and conjugates	13185	821-38-5
meta_492	D-Glucosamine 1-phosphate	66500	52500	81900	63800	50200	49500	33600	27500	30900	0.283621	0.285535	0.782387	unchanged	1.10801	0.0454984	1.241	up	0.824391	0.0245664	1.38596	up	C06156	Metabolic pathways(ko01100);;Amino sugar and nucleotide sugar metabolism(ko00520)	--	--	--	--	--	--	--	HMDB0001367	Organic compounds	Organic oxygen compounds	Organooxygen compounds	Carbohydrates and carbohydrate conjugates	440272	6866-69-9
meta_493	Glucose-1-phosphate*	2500000	2440000	2610000	4000000	5020000	3340000	3000000	3520000	2960000	-0.691559	0.0801937	1.23261	unchanged	-0.324425	0.061399	1.18941	unchanged	0.367133	0.17918	1.01786	unchanged	--	--	--	--	--	--	--	--	--	--	--	--	--	--	--	--
meta_494	D-Glucose 6-phosphate*	2920000	3370000	3380000	4640000	5000000	3860000	4090000	4550000	3760000	-0.476305	0.0456998	1.25149	down	-0.357653	0.0365613	1.17792	down	0.118651	0.424938	0.616486	unchanged	--	--	--	--	--	--	--	--	--	--	--	--	--	--	--	--
meta_495	D-Fructose 6-Phosphate	2190000	1610000	2830000	3570000	3480000	2990000	3080000	3090000	2550000	-0.632121	0.0644575	1.18641	unchanged	-0.427414	0.177075	0.909852	unchanged	0.204707	0.157702	0.984142	unchanged	C00085	Carbon metabolism(ko01200);;Starch and sucrose metabolism(ko00500);;Biosynthesis of secondary metabolites(ko01110);;Carbon fixation in photosynthetic organisms(ko00710);;Metabolic pathways(ko01100);;Galactose metabolism(ko00052)	--	--	--	--	--	--	--	HMDB0000124	Organic compounds	Organic oxygen compounds	Organooxygen compounds	Carbohydrates and carbohydrate conjugates	69507	643-13-0
meta_496	7-Methoxy-5-Prenyloxycoumarin	5410	6700	5400	6020	7990	5260	4580	5510	4580	-0.123424	0.568783	0.438641	unchanged	0.253334	0.156738	0.913952	unchanged	0.376758	0.191565	0.992789	unchanged	--	--	--	--	--	--	--	--	--	--	--	--	--	--	--	--
meta_497	L-γ-Glutamyl-L-leucine	338000	419000	322000	264000	185000	175000	235000	156000	295000	0.805205	0.0212612	1.27054	up	0.692037	0.0643775	1.09174	unchanged	-0.113168	0.697946	0.309325	unchanged	--	--	--	--	--	--	--	--	--	HMDB0011171	Organic compounds	Organic acids and derivatives	Carboxylic acids and derivatives	Amino acids, peptides, and analogues	151023	2566-39-4
meta_498	Sorbitol-6-phosphate	10200	17600	18200	23100	29800	25400	22600	27400	24000	-0.80665	0.0323086	1.23878	down	-0.728483	0.0476467	1.16435	down	0.0781669	0.58956	0.42535	unchanged	--	--	--	--	--	--	--	--	--	--	--	--	--	--	--	--
meta_499	Indirubin	867	1650	2160	2460	2860	2550	8520	7590	6120	-0.845856	0.0938969	1.1607	unchanged	-2.33363	0.00476904	1.32732	down	-1.48777	0.0182327	1.44027	down	--	--	--	--	--	--	--	--	--	--	--	--	--	--	--	--
meta_500	L-Prolyl-L-Phenylalanine	914000	866000	843000	279000	278000	320000	537000	439000	497000	1.58289	6.25766e-05	1.44027	up	0.836568	0.000636088	1.35286	up	-0.746322	0.0090461	1.43112	down	--	--	--	--	--	--	--	--	--	HMDB0011179	Organic compounds	Organic acids and derivatives	Carboxylic acids and derivatives	Amino acids, peptides, and analogues	6351946	13589-02-1
meta_501	L-Valyl-L-Phenylalanine	8900	14600	12600	14400	20200	25000	31000	30500	32200	-0.717028	0.107863	1.07921	unchanged	-1.40562	0.00439692	1.35328	down	-0.688595	0.0620371	1.31784	unchanged	--	--	--	--	--	--	--	--	--	HMDB0029134	Organic compounds	Organic acids and derivatives	Carboxylic acids and derivatives	Amino acids, peptides, and analogues	6993119	3918-92-1
meta_502	N-Feruloylputrescine	73000	53100	31500	142000	132000	112000	109000	131000	142000	-1.36792	0.00864031	1.34644	down	-1.3512	0.00926632	1.27148	down	0.0167139	0.923932	0.0754843	unchanged	C10497	Metabolic pathways(ko01100);;Arginine and proline metabolism(ko00330)	--	--	--	--	--	--	--	HMDB0033463	Organic compounds	Phenylpropanoids and polyketides	Cinnamic acids and derivatives	Hydroxycinnamic acids and derivatives	92339985	501-13-3
meta_503	Norlinolenic acid	13900	14200	11400	20100	17000	15600	33600	38600	38400	-0.414756	0.0596769	1.16953	unchanged	-1.48939	0.00090618	1.35882	down	-1.07463	0.000951711	1.4679	down	C16344	alpha-Linolenic acid metabolism(ko00592)	LMFA01030756	Norlinolenic acid	8Z,11Z,14Z-heptadecatrienoic acid	C17:3n-3,6,9	Fatty Acyls [FA]	Fatty Acids and Conjugates [FA01]	Unsaturated fatty acids [FA0103]	--	--	--	--	--	--	--
meta_504	Thiamine (Vitamin B1)	2520000	2610000	2250000	2460000	2480000	2550000	1940000	1940000	2190000	-0.0240324	0.770464	0.234341	unchanged	0.281451	0.0360386	1.16618	up	0.305484	0.0211091	1.40877	up	--	--	--	--	--	--	--	--	--	--	--	--	--	--	--	--
meta_505	2-(2-Hydroxy-2-phenylethyl)chromone	7300	12900	2450	9	9	9	9	9	9	9.40893	0.129811	1.12847	unchanged	9.40893	0.129811	1.07359	unchanged	0	1	0	unchanged	--	--	--	--	--	--	--	--	--	--	--	--	--	--	--	--
meta_506	2'-Deoxyguanosine	3010000	2070000	2880000	1770000	1980000	1500000	1220000	947000	891000	0.590417	0.073262	1.17307	unchanged	1.37455	0.0214919	1.28556	up	0.784132	0.0159051	1.35908	up	C00330	ABC transporters(ko02010);;Purine metabolism(ko00230);;Metabolic pathways(ko01100)	--	--	--	--	--	--	--	HMDB0000085	Organic compounds	Nucleosides, nucleotides, and analogues	Purine nucleosides	Purine 2'-deoxyribonucleosides	187790	961-07-9
meta_507	Adenosine	8490000	9080000	7520000	7790000	6290000	7030000	7730000	6690000	8590000	0.250327	0.102346	1.04978	unchanged	0.128019	0.387761	0.60193	unchanged	-0.122308	0.419023	0.619615	unchanged	C00212	Metabolic pathways(ko01100);;Purine metabolism(ko00230);;ABC transporters(ko02010)	--	--	--	--	--	--	--	--	--	--	--	--	--	--
meta_508	Cinnamoyltyramine	38400	20900	16300	14600	12100	16100	22000	17600	24400	0.733815	0.243727	0.903094	unchanged	0.156507	0.629768	0.366278	unchanged	-0.577308	0.0498564	1.25748	down	--	--	--	--	--	--	--	--	--	--	--	--	--	--	--	--
meta_509	5-hydroxy-anthraquinone-2-carboxylic acid	3540	1640	3040	2680	2410	3040	2960	1970	2770	-0.0512736	0.9638	0.0362048	unchanged	0.0426126	0.80512	0.184441	unchanged	0.0938862	0.710526	0.298824	unchanged	--	--	--	--	--	--	--	--	--	--	--	--	--	--	--	--
meta_510	L-Homocystine	745000	596000	561000	332000	399000	590000	429000	387000	701000	0.557422	0.119505	1.02831	unchanged	0.365943	0.335827	0.677609	unchanged	-0.19148	0.63065	0.378887	unchanged	C01817	Cysteine and methionine metabolism(ko00270)	--	--	--	--	--	--	--	--	--	--	--	--	--	--
meta_511	Inosine	1090000	939000	851000	469000	714000	915000	649000	669000	1040000	0.502419	0.171157	0.960486	unchanged	0.315935	0.313704	0.707759	unchanged	-0.186484	0.657219	0.348999	unchanged	C00294	Metabolic pathways(ko01100);;Purine metabolism(ko00230);;ABC transporters(ko02010)	--	--	--	--	--	--	--	--	--	--	--	--	--	--
meta_512	9-(Arabinosyl)hypoxanthine	1050000	1150000	1180000	777000	599000	585000	659000	380000	582000	0.795896	0.0051349	1.38088	up	1.09643	0.00910796	1.31245	up	0.300537	0.340294	0.720838	unchanged	--	--	--	--	--	--	--	--	--	--	--	--	--	--	--	--
meta_513	1-Feruloyl-sn-glycerol	22700	6290	6270	15700	10200	9380	18800	6290	18400	-0.248877	0.999171	0.000934025	unchanged	-0.42707	0.710452	0.268863	unchanged	-0.178192	0.592197	0.431513	unchanged	--	--	--	--	--	--	--	--	--	--	--	--	--	--	--	--
meta_514	2-Feruloyl-sn-glycerol	25800	23200	28100	45600	32700	31100	33200	41500	39500	-0.487724	0.133863	1.07879	unchanged	-0.564694	0.0207394	1.24774	down	-0.0769694	0.778992	0.228411	unchanged	--	--	--	--	--	--	--	--	--	--	--	--	--	--	--	--
meta_515	10-Heptadecenoic Acid	456000	412000	329000	891000	1090000	748000	843000	1270000	1030000	-1.18498	0.0243884	1.33525	down	-1.3857	0.0263268	1.27827	down	-0.200714	0.435084	0.600343	unchanged	--	--	--	--	--	--	--	--	--	--	--	--	--	--	--	--
meta_516	2,5-dihydroxy-1-methoxy-anthraquinone	15200	14200	12100	8100	9370	13600	7550	7150	8110	0.446416	0.16106	0.976729	unchanged	0.858877	0.0145508	1.31517	up	0.412461	0.237435	0.950745	unchanged	--	--	--	--	--	--	--	--	--	--	--	--	--	--	--	--
meta_517	Phenyl-β-D-glucoside	5120	9180	13000	23300	33100	17200	7360	16800	3400	-1.48009	0.0603038	1.20169	unchanged	0.179816	0.986026	0.0142698	unchanged	1.65991	0.0671544	1.17551	unchanged	--	--	--	--	--	--	--	--	--	--	--	--	--	--	--	--
meta_518	Heptadecanoic acid	15600	13100	10700	25700	24400	2600	20300	31800	20400	0.141164	0.616302	0.403617	unchanged	-0.863451	0.0877113	1.10716	unchanged	-1.00461	0.49028	0.549544	unchanged	--	--	LMFA01010017	Margaric acid	heptadecanoic acid	Heptadecylic acid; C17:0; Daturic acid; Daturinic acid; Margarinic acid	Fatty Acyls [FA]	Fatty Acids and Conjugates [FA01]	Straight chain fatty acids [FA0101]	HMDB0006497	Organic compounds	Lipids and lipid-like molecules	Fatty Acyls	Fatty acyl thioesters	3082004	3546-17-6
meta_519	Methyl palmitate	26900	32000	31100	26700	25100	23000	27300	29500	24300	0.265477	0.0640653	1.15603	unchanged	0.150673	0.244834	0.773452	unchanged	-0.114804	0.325794	0.742511	unchanged	--	--	--	--	--	--	--	--	--	HMDB0061859	Organic compounds	Lipids and lipid-like molecules	Fatty Acyls	Fatty acid esters	8181	112-39-0
meta_520	Naringenin chalcone*	9	9	9	5690000	3900000	2720000	1740000	1050000	1510000	-18.7299	0.0415329	1.3325	down	-17.2461	0.0194451	1.32294	down	1.48383	0.0835231	1.25095	unchanged	--	--	--	--	--	--	--	--	--	--	--	--	--	--	--	--
meta_521	Pinobanksin*	1740	979	196	1840000	1300000	995000	320000	290000	398000	-10.9103	0.0306988	1.36076	down	-8.90702	0.00909387	1.35054	down	2.00329	0.0496921	1.35499	up	--	--	--	--	--	--	--	--	--	--	--	--	--	--	--	--
meta_522	Naringenin (5,7,4'-Trihydroxyflavanone)	280000	195000	241000	10600000	8460000	6500000	8030000	7500000	8010000	-5.14498	0.0197963	1.38993	down	-5.05398	0.000412837	1.37379	down	0.090999	0.628237	0.406219	unchanged	--	--	--	--	--	--	--	--	--	--	--	--	--	--	--	--
meta_523	Arbutin	7910	9090	4160	6930	9930	5480	6600	4340	11500	-0.111428	0.852467	0.142698	unchanged	-0.0463938	0.877703	0.112661	unchanged	0.065034	0.990065	0.00967581	unchanged	C06186	Glycolysis / Gluconeogenesis(ko00010)	--	--	--	--	--	--	--	--	--	--	--	--	--	--
meta_524	2-Hydroxyhexadecanoic acid	3040000	3800000	2070000	4940000	4600000	2880000	3010000	2530000	3670000	-0.484171	0.226258	0.845959	unchanged	-0.0749931	0.876868	0.113792	unchanged	0.409178	0.232948	0.897222	unchanged	--	--	--	--	--	--	--	--	--	HMDB0031057	Organic compounds	Lipids and lipid-like molecules	Fatty Acyls	Fatty acids and conjugates	12575964	16452-52-1
meta_525	N-Lauryldiethanolamine	50600	42800	56200	66700	72200	53100	69700	67800	85200	-0.357026	0.118247	1.03591	unchanged	-0.575326	0.0269503	1.2033	down	-0.2183	0.265541	0.815839	unchanged	--	--	--	--	--	--	--	--	--	--	--	--	--	--	--	--
meta_526	Phloretin	4620	1690	2140	301000	240000	192000	123000	106000	108000	-6.55432	0.0165655	1.39869	down	-5.45427	0.00187925	1.36841	down	1.10005	0.0490451	1.3515	up	C00774	Biosynthesis of secondary metabolites(ko01110);;Flavonoid biosynthesis(ko00941)	LMPK12120525	Phloretin	-	-	Polyketides [PK]	Flavonoids [PK12]	Chalcones and dihydrochalcones [PK1212]	--	--	--	--	--	--	--
meta_527	4,4'-Dihydroxy-3,5-dimethoxybibenzyl	4000	3040	5600	3840	8170	3190	4140	3030	9	-0.185167	0.657505	0.345702	unchanged	3.07761	0.289021	0.734092	unchanged	3.26277	0.254096	0.837514	unchanged	--	--	--	--	--	--	--	--	--	--	--	--	--	--	--	--
meta_528	Cyclo(Phe-Glu)	154000	231000	126000	95600	70800	57200	86800	96100	121000	1.17775	0.0791451	1.18647	unchanged	0.716955	0.149154	0.993746	unchanged	-0.460797	0.153401	0.993797	unchanged	--	--	--	--	--	--	--	--	--	--	--	--	--	--	--	--
meta_529	Triethyl citrate	6880	5910	5470	4530	5250	4620	5580	3900	5150	0.339129	0.0706617	1.16376	unchanged	0.329599	0.140368	0.935374	unchanged	-0.00953012	0.899069	0.10302	unchanged	--	--	--	--	--	--	--	--	--	--	--	--	--	--	--	--
meta_530	9,12-Octadecadien-6-Ynoic Acid	20600	25200	19500	89900	87700	88500	514000	503000	372000	-2.03568	0.000168867	1.44338	down	-4.40462	0.0104322	1.34674	down	-2.36895	0.0145119	1.45953	down	--	--	--	--	--	--	--	--	--	--	--	--	--	--	--	--
meta_531	Pantetheine	421000	429000	498000	346000	261000	216000	368000	433000	464000	0.73503	0.0243384	1.28382	up	0.0942487	0.501152	0.476132	unchanged	-0.640781	0.040224	1.26334	down	C00831	Pantothenate and CoA biosynthesis(ko00770);;Biosynthesis of secondary metabolites(ko01110);;Carbapenem biosynthesis(ko00332)	--	--	--	--	--	--	--	--	--	--	--	--	--	--
meta_532	Diisobutyl phthalate*	17200000	16900000	16200000	15800000	15400000	15500000	25600000	16300000	15500000	0.106767	0.041023	1.27576	up	-0.152619	0.54169	0.46863	unchanged	-0.259387	0.385934	0.723201	unchanged	--	--	--	--	--	--	--	--	--	--	--	--	--	--	--	--
meta_533	Dibutyl phthalate*	16800000	17300000	16300000	14500000	15200000	16100000	25500000	16000000	15600000	0.138973	0.0592416	1.17784	unchanged	-0.142003	0.561791	0.445884	unchanged	-0.280977	0.364271	0.74938	unchanged	--	--	--	--	--	--	--	--	--	--	--	--	--	--	--	--
meta_534	Butyl isobutyl phthalate	18000000	17600000	17100000	15600000	15600000	16000000	26600000	16900000	16100000	0.158802	0.00834799	1.37721	up	-0.139314	0.566173	0.441188	unchanged	-0.298115	0.345278	0.78357	unchanged	--	--	--	--	--	--	--	--	--	--	--	--	--	--	--	--
meta_535	L-Leucyl-L-phenylalanine	142000	198000	219000	123000	129000	153000	127000	103000	138000	0.447587	0.1427	1.04084	unchanged	0.59006	0.0924007	1.07806	unchanged	0.142473	0.423032	0.613235	unchanged	--	--	--	--	--	--	--	--	--	HMDB0013243	Organic compounds	Organic acids and derivatives	Carboxylic acids and derivatives	Amino acids, peptides, and analogues	6992309	3063-05-6
meta_536	Crepenynic acid	601000	599000	533000	732000	675000	630000	1020000	1120000	1060000	-0.232675	0.0562526	1.16734	unchanged	-0.885953	0.00026773	1.36022	down	-0.653278	0.000726475	1.46932	down	C07289	Linoleic acid metabolism(ko00591)	LMFA01030742	Crepenynic acid	9Z-Octadecen-12-ynoic acid	Crepeninic acid	Fatty Acyls [FA]	Fatty Acids and Conjugates [FA01]	Unsaturated fatty acids [FA0103]	--	--	--	--	--	--	--
meta_537	Punicic acid (9Z,11E,13Z-octadecatrienoic acid)	862000	858000	849000	1190000	1380000	1070000	1160000	1150000	1120000	-0.494865	0.0581167	1.28984	unchanged	-0.416871	0.000725234	1.36996	down	0.0779944	0.519959	0.539152	unchanged	--	--	--	--	--	--	--	--	--	--	--	--	--	--	--	--
meta_538	α-Linolenic Acid*	44000000	43200000	41100000	48600000	46700000	44700000	54800000	57200000	54900000	-0.12566	0.0553269	1.16874	unchanged	-0.379775	0.000405088	1.35326	down	-0.254114	0.00417218	1.43681	down	--	--	--	--	--	--	--	--	--	--	--	--	--	--	--	--
meta_539	γ-Linolenic Acid; Cis,Cis,Cis-6,9,12-Octadecatrienoic acid*	44400000	43700000	40400000	49000000	47500000	44100000	54900000	56200000	54300000	-0.129647	0.103201	1.05139	unchanged	-0.36526	0.00373201	1.34304	down	-0.235614	0.0187405	1.40643	down	--	--	--	--	--	--	--	--	--	--	--	--	--	--	--	--
meta_540	Octadeca-11E,13E,15Z-trienoic acid	2100000	2110000	2090000	1920000	1890000	1960000	3210000	1990000	1890000	0.12693	0.00874409	1.40612	up	-0.127531	0.598166	0.40634	unchanged	-0.254461	0.4087	0.690284	unchanged	--	--	LMFA01030777	octadeca-11E,13E,15Z-trienoic acid	11E,13E,15Z-octadecatrienoic acid	C18:3n-3,5,7	Fatty Acyls [FA]	Fatty Acids and Conjugates [FA01]	Unsaturated fatty acids [FA0103]	--	--	--	--	--	--	--
meta_541	p-Coumaroylmalic acid	6300	2300	9530	10500	6530	5970	12900	10700	21500	-0.522556	0.560522	0.441624	unchanged	-1.47521	0.0946019	1.03843	unchanged	-0.952657	0.141731	1.07581	unchanged	--	--	--	--	--	--	--	--	--	--	--	--	--	--	--	--
meta_542	L-Aspartyl-L-Phenylalanine	433000	347000	356000	422000	381000	351000	334000	217000	317000	-0.025775	0.869791	0.126537	unchanged	0.406385	0.127173	0.963832	unchanged	0.43216	0.103059	1.12851	unchanged	--	--	--	--	--	--	--	--	--	HMDB0000706	Organic compounds	Organic acids and derivatives	Carboxylic acids and derivatives	Amino acids, peptides, and analogues	93078	13433-09-5
meta_543	6-Methoxy-2-(2-phenylethyl)chromone	60500	67300	63400	36900	41600	34000	45300	40400	38800	0.768762	0.000956426	1.41008	up	0.6207	0.00131792	1.33441	up	-0.148061	0.248179	0.841843	unchanged	--	--	--	--	--	--	--	--	--	--	--	--	--	--	--	--
meta_544	Feruloylcholine	245000	237000	268000	193000	301000	178000	124000	136000	154000	0.196553	0.574903	0.448496	unchanged	0.861008	0.00094078	1.34087	up	0.664455	0.150937	1.1038	unchanged	--	--	--	--	--	--	--	--	--	--	--	--	--	--	--	--
meta_545	1-phenyl-7-(4-hydroxyphenyl)-4-ene-3-heptanone	131000	146000	103000	62700	84500	76800	39100	41500	41500	0.75848	0.0354545	1.27033	up	1.62352	0.0204653	1.31961	up	0.865044	0.0318586	1.40511	up	--	--	--	--	--	--	--	--	--	--	--	--	--	--	--	--
meta_546	Linoleic acid	18900000	17400000	17000000	22200000	23800000	18700000	29000000	36900000	31700000	-0.27385	0.114017	1.10202	unchanged	-0.867049	0.0188342	1.30885	down	-0.593199	0.0222479	1.34178	down	C01595	Biosynthesis of unsaturated fatty acids(ko01040);;Metabolic pathways(ko01100);;Linoleic acid metabolism(ko00591)	LMFA01030120	Linoleic acid	9Z,12Z-octadecadienoic acid	cis-9, cis-12-octadecadienoic acid; cis,cis-Linoleic acid; cis,cis-9,12-octadecadienoic acid; Linoleate; 9Z,12Z-Linoleic acid; Telfairic acid; C18:2n-6,9; Linolic acid; Leinolic acid	Fatty Acyls [FA]	Fatty Acids and Conjugates [FA01]	Unsaturated fatty acids [FA0103]	HMDB0006270	Organic compounds	Lipids and lipid-like molecules	Fatty Acyls	Lineolic acids and derivatives	5282457	506-21-8
meta_547	(9Z,11E)-Octadecadienoic acid	41100	34400	38500	55300	54800	45000	64300	87000	80000	-0.441658	0.0345573	1.25798	down	-1.01314	0.0212892	1.29544	down	-0.571485	0.04424	1.29389	down	C04056	Linoleic acid metabolism(ko00591)	--	--	--	--	--	--	--	HMDB0003797	Organic compounds	Lipids and lipid-like molecules	Fatty Acyls	Lineolic acids and derivatives	5280644	2540-56-9
meta_548	2'-O-Methyladenosine	3490000	6200000	4020000	4550000	3170000	3010000	3280000	2600000	3930000	0.334193	0.372886	0.662844	unchanged	0.458651	0.255463	0.796992	unchanged	0.124459	0.649004	0.359401	unchanged	--	--	--	--	--	--	--	--	--	--	--	--	--	--	--	--
meta_549	1-Methyladenosine	11100	14100	8390	19800	25000	19600	20900	28300	21300	-0.961762	0.0133106	1.30787	down	-1.08739	0.0173575	1.24331	down	-0.125625	0.535981	0.485011	unchanged	--	--	--	--	--	--	--	--	--	--	--	--	--	--	--	--
meta_550	N6-methyladenosine	1840000	1940000	1500000	1720000	1040000	1070000	1360000	1210000	1600000	0.494707	0.150764	0.986671	unchanged	0.341346	0.10375	0.999473	unchanged	-0.153361	0.68036	0.333662	unchanged	--	--	--	--	--	--	--	--	--	HMDB0004044	Organic compounds	Nucleosides, nucleotides, and analogues	Purine nucleosides	_	102175	1867-73-8
meta_551	Oleamide (9-Octadecenamide)	18700	20100	15000	15000	18100	10500	17100	11100	12300	0.327952	0.281338	0.774387	unchanged	0.423994	0.138651	0.937864	unchanged	0.0960424	0.73746	0.26669	unchanged	--	--	--	--	--	--	--	--	--	--	--	--	--	--	--	--
meta_552	4,4,5-trihydroxy-l,l'-di-2-propenylbiphenyl	7310	13100	8690	14100	10800	15000	13400	15200	16200	-0.485584	0.177898	0.924666	unchanged	-0.662453	0.0774648	1.10763	unchanged	-0.17687	0.351844	0.712519	unchanged	--	--	--	--	--	--	--	--	--	--	--	--	--	--	--	--
meta_553	Elaidic Acid	40500000	36200000	35900000	47100000	48000000	45800000	49800000	58900000	51200000	-0.325405	0.0131771	1.36747	down	-0.504221	0.0156482	1.27484	down	-0.178816	0.148802	1.10839	unchanged	--	--	--	--	--	--	--	--	--	HMDB0000573	Organic compounds	Lipids and lipid-like molecules	Fatty Acyls	Fatty acids and conjugates	637517	112-79-8
meta_554	11-Octadecanoic acid(Vaccenic acid)	21100000	16500000	16000000	23700000	23100000	19700000	25100000	31000000	23600000	-0.317732	0.108079	1.04731	unchanged	-0.573654	0.0402369	1.15885	down	-0.255922	0.183221	0.975579	unchanged	--	--	--	--	--	--	--	--	--	--	--	--	--	--	--	--
meta_555	Guanosine	5540000	6900000	4740000	7590000	5100000	6100000	5450000	3690000	6170000	-0.127346	0.606346	0.389365	unchanged	0.182074	0.55608	0.421539	unchanged	0.30942	0.32409	0.735684	unchanged	C00387	Purine metabolism(ko00230);;Metabolic pathways(ko01100);;ABC transporters(ko02010)	--	--	--	--	--	--	--	--	--	--	--	--	--	--
meta_556	Stearamide	11200	12800	10800	10400	24300	8720	12200	39100	14600	-0.169755	0.620386	0.400979	unchanged	-0.723115	0.350972	0.710053	unchanged	-0.553359	0.501578	0.531654	unchanged	--	--	LMFA08010003	Stearamide	Octadecanamide	-	Fatty Acyls [FA]	Fatty amides [FA08]	Primary amides [FA0801]	HMDB0034146	Organic compounds	Organic acids and derivatives	Carboximidic acids and derivatives	Carboximidic acids	31292	124-26-5
meta_557	Xanthosine	2580000	3000000	2880000	1370000	1200000	1310000	1680000	1490000	1800000	1.12388	0.00267234	1.4237	up	0.768877	0.00238062	1.32938	up	-0.354998	0.0365373	1.30652	down	C01762	Biosynthesis of secondary metabolites(ko01110);;ABC transporters(ko02010);;Caffeine metabolism(ko00232);;Metabolic pathways(ko01100);;Purine metabolism(ko00230)	--	--	--	--	--	--	--	--	--	--	--	--	--	--
meta_558	Phenethyl caffeate	1720	2980	5010	1680	3710	1370	919	2400	2910	0.529492	0.463885	0.545378	unchanged	0.66678	0.372539	0.627362	unchanged	0.137289	0.861051	0.139851	unchanged	--	--	--	--	--	--	--	--	--	--	--	--	--	--	--	--
meta_559	16-Methylheptadecanoic acid	2470000	2950000	2730000	3450000	3200000	2810000	55600	2120000	1950000	-0.213704	0.139037	0.990284	unchanged	2.14512	0.175262	0.967607	unchanged	2.35882	0.105774	1.18796	unchanged	--	--	--	--	--	--	--	--	--	--	--	--	--	--	--	--
meta_560	Stearic Acid	43800000	45900000	49600000	30400000	45000000	46200000	9820000	49400000	43600000	0.219292	0.367187	0.69777	unchanged	0.74571	0.428705	0.601911	unchanged	0.526418	0.674751	0.342712	unchanged	C01530	Biosynthesis of unsaturated fatty acids(ko01040);;Fatty acid biosynthesis(ko00061)	LMFA01010018	Stearic acid	octadecanoic acid	Cetylacetic acid; Stearate; n-Octadecanoic acid; Octadecanoate; C18:0; Lactaric acid; Talgic acid; Bassinic acid; Stearophanic acid	Fatty Acyls [FA]	Fatty Acids and Conjugates [FA01]	Straight chain fatty acids [FA0101]	--	--	--	--	--	--	--
meta_561	N-(beta-D-Glucosyl)nicotinate	561000	655000	450000	4520000	3330000	3740000	6940000	6930000	8000000	-2.80375	0.0093838	1.41363	down	-3.72805	0.0022107	1.36752	down	-0.924303	0.00233731	1.44272	down	--	--	--	--	--	--	--	--	--	--	--	--	--	--	--	--
meta_562	Kaempferol (3,5,7,4'-Tetrahydroxyflavone)	164000	123000	142000	492000	589000	296000	198000	129000	150000	-1.63476	0.0644261	1.26639	unchanged	-0.139863	0.5436	0.439827	unchanged	1.4949	0.0664962	1.2936	unchanged	--	--	--	--	--	--	--	--	--	--	--	--	--	--	--	--
meta_563	Scutellarein (5,6,7,4'-Tetrahydroxyflavone)	48200	55900	47600	174000	113000	135000	118000	145000	170000	-1.4571	0.0345494	1.34212	down	-1.50111	0.0219015	1.30812	down	-0.0440017	0.882861	0.118618	unchanged	--	--	--	--	--	--	--	--	--	--	--	--	--	--	--	--
meta_564	3,5,7,2'-Tetrahydroxyflavone; Datiscetin	118000	62900	110000	268000	403000	250000	116000	70200	102000	-1.68251	0.0369749	1.29914	down	-0.00827153	0.969274	0.0295261	unchanged	1.67423	0.0402306	1.35694	up	--	--	--	--	--	--	--	--	--	--	--	--	--	--	--	--
meta_565	5,2'-Dihydroxy-7-methoxyflavanone	24700	17000	14500	19000	19000	17200	23100	18000	22300	-0.00943624	0.924231	0.0768882	unchanged	-0.202278	0.5372	0.449982	unchanged	-0.192842	0.220067	0.94298	unchanged	--	--	LMPK12140126	Dihydroechioidinin	5,2'-Dihydroxy-7-methoxyflavanone	-	Polyketides [PK]	Flavonoids [PK12]	Flavanones [PK1214]	--	--	--	--	--	--	--
meta_566	Salicin	5550	5840	8840	17700	16100	16800	49200	56200	36400	-1.35418	0.00430579	1.40976	down	-2.81882	0.0172954	1.32076	down	-1.46463	0.03378	1.40322	down	C01451	Glycolysis / Gluconeogenesis(ko00010)	--	--	--	--	--	--	--	--	--	--	--	--	--	--
meta_567	Hexadecanedioic acid	11100000	7810000	5360000	8050000	4680000	6020000	20600000	20200000	20800000	0.344928	0.405998	0.621958	unchanged	-1.40644	0.0165297	1.3279	down	-1.75137	0.00372172	1.48796	down	C19615	Metabolic pathways(ko01100);;Cutin, suberine and wax biosynthesis(ko00073)	LMFA01170022	Thapsic acid	Hexadecanedioic acid	Thaspic acid	Fatty Acyls [FA]	Fatty Acids and Conjugates [FA01]	Dicarboxylic acids [FA0117]	HMDB0000712	Organic compounds	Lipids and lipid-like molecules	Fatty Acyls	Fatty acid esters	566787	42150-38-9
meta_568	Retinol (Vitamin A1)	12400	13200	11000	12700	11400	11700	9150	12000	9390	0.0293369	0.744766	0.251861	unchanged	0.268102	0.152708	0.922041	unchanged	0.238765	0.185299	0.993052	unchanged	--	--	--	--	--	--	--	--	--	--	--	--	--	--	--	--
meta_569	Ferruginol	833000	821000	989000	567000	913000	904000	174000	983000	938000	0.177128	0.544828	0.468432	unchanged	0.691934	0.560997	0.442279	unchanged	0.514807	0.760574	0.249111	unchanged	C09092	Biosynthesis of secondary metabolites(ko01110);;Diterpenoid biosynthesis(ko00904)	--	--	--	--	--	--	--	--	--	--	--	--	--	--
meta_570	3-Hydroxy-palmitic acid methyl ester	10800	10200	5550	10700	10600	4410	12400	13400	10800	0.0965448	0.921495	0.0759263	unchanged	-0.517815	0.17012	0.930011	unchanged	-0.61436	0.216495	0.952919	unchanged	--	--	--	--	--	--	--	--	--	--	--	--	--	--	--	--
meta_571	Aromadendrin (Dihydrokaempferol)	9750	14400	9880	61400	57100	41700	34900	23700	26500	-2.23988	0.0150261	1.38711	down	-1.32733	0.0224867	1.26104	down	0.912557	0.0327439	1.3172	up	--	--	--	--	--	--	--	--	--	--	--	--	--	--	--	--
meta_572	Eriodictyol (5,7,3',4'-Tetrahydroxyflavanone)	21300	10600	7900	93300	92800	83200	42100	58600	73000	-2.88591	0.000171995	1.4322	down	-2.21926	0.0230253	1.25898	down	0.666656	0.05647	1.28959	unchanged	--	--	--	--	--	--	--	--	--	--	--	--	--	--	--	--
meta_573	Shikonin	71300	85500	71800	83600	72300	83800	82600	65200	81200	-0.0702128	0.572513	0.425466	unchanged	0.000438956	0.986265	0.0118999	unchanged	0.0706518	0.628822	0.384008	unchanged	C17412	Biosynthesis of secondary metabolites(ko01110);;Ubiquinone and other terpenoid-quinone biosynthesis(ko00130)	--	--	--	--	--	--	--	--	--	--	--	--	--	--
meta_574	Trans dehydrorosinone	2090000	1540000	1030000	1360000	889000	1170000	1990000	1470000	1970000	0.409569	0.311647	0.758979	unchanged	-0.265901	0.514644	0.471952	unchanged	-0.67547	0.0395513	1.25871	down	--	--	--	--	--	--	--	--	--	--	--	--	--	--	--	--
meta_575	10,16-Dihydroxypalmitic acid	725000	557000	379000	480000	307000	383000	682000	500000	678000	0.479746	0.240847	0.854088	unchanged	-0.198376	0.605909	0.375122	unchanged	-0.678123	0.0439501	1.24244	down	--	--	--	--	--	--	--	--	--	--	--	--	--	--	--	--
meta_576	9,16-Dihydroxypalmitic acid	29400000	23700000	17000000	20300000	13300000	18700000	29300000	23100000	28400000	0.410098	0.242703	0.838978	unchanged	-0.232815	0.444154	0.550425	unchanged	-0.642913	0.0299504	1.28595	down	--	--	--	--	--	--	--	--	--	--	--	--	--	--	--	--
meta_577	Glucarate O-Phosphoric acid	2320000	3480000	2840000	2820000	2750000	2450000	2690000	2810000	2780000	0.0903982	0.608761	0.404981	unchanged	0.0419473	0.755418	0.239924	unchanged	-0.0484509	0.531153	0.514499	unchanged	--	--	--	--	--	--	--	--	--	--	--	--	--	--	--	--
meta_578	D-Sedoheptuiose 7-phosphate	1860000	2180000	1960000	2000000	1720000	1580000	2490000	2170000	2080000	0.182717	0.212559	0.867537	unchanged	-0.166647	0.194581	0.851718	unchanged	-0.349364	0.0519883	1.21328	unchanged	--	--	--	--	--	--	--	--	--	--	--	--	--	--	--	--
meta_579	Argininosuccinic acid	74500	70900	93800	102000	69000	83100	93600	80500	92600	-0.079776	0.699836	0.295158	unchanged	-0.164632	0.34255	0.666918	unchanged	-0.0848558	0.716836	0.296491	unchanged	--	--	--	--	--	--	--	--	--	--	--	--	--	--	--	--
meta_580	(+)-cis-Abienol	6790	9240	11100	8670	8610	6660	10600	6270	7820	0.162075	0.505472	0.5094	unchanged	0.140722	0.671141	0.306982	unchanged	-0.021353	0.872168	0.130473	unchanged	--	--	--	--	--	--	--	--	--	--	--	--	--	--	--	--
meta_581	N-p-Coumaroylhydroxyagmatine	970	1870	2060	2810	5280	4930	7040	736	1240	-1.43032	0.0555148	1.22747	unchanged	-0.260651	0.569125	0.435255	unchanged	1.16967	0.587786	0.443475	unchanged	--	--	--	--	--	--	--	--	--	--	--	--	--	--	--	--
meta_582	12-Oxo-phytodienoic acid	13400	15400	12700	17400	25000	14600	25600	24500	25600	-0.425664	0.234027	0.906174	unchanged	-0.871693	0.00145625	1.35885	down	-0.446029	0.181076	1.06001	unchanged	--	--	--	--	--	--	--	--	--	--	--	--	--	--	--	--
meta_583	Methyl linolenate	10200	5050	3240	7050	5870	7260	12100	11000	13800	-0.282726	0.814361	0.189621	unchanged	-1.1534	0.0836216	1.11045	unchanged	-0.87067	0.00870249	1.4261	down	--	--	--	--	--	--	--	--	--	--	--	--	--	--	--	--
meta_584	17-Hydroxylinolenic acid	80100	101000	83600	94300	133000	82800	104000	96700	99600	-0.206218	0.433448	0.602431	unchanged	-0.188862	0.200628	0.904055	unchanged	0.0173565	0.850359	0.159498	unchanged	C16346	alpha-Linolenic acid metabolism(ko00592)	--	--	--	--	--	--	--	--	--	--	--	--	--	--
meta_585	2R-hydroxy-9Z,12Z,15Z-octadecatrienoic acid	49000	42700	45700	41100	73300	43000	40700	47000	45900	-0.146025	0.590035	0.433989	unchanged	0.0410094	0.659078	0.317891	unchanged	0.187035	0.52818	0.526355	unchanged	C16342	alpha-Linolenic acid metabolism(ko00592)	LMFA02000033	2R-HOTrE	2R-hydroxy-9Z,12Z,15Z-octadecatrienoic acid	-	Fatty Acyls [FA]	Octadecanoids [FA02]	Other Octadecanoids [FA0200]	--	--	--	--	--	--	--
meta_586	13-Hydroxy-6,9,11-octadecatrienoic acid	68800	71000	35000	61800	63600	36100	72700	75300	69000	0.08965	0.778269	0.216277	unchanged	-0.381206	0.350366	0.704051	unchanged	-0.470856	0.168118	1.0731	unchanged	--	--	--	--	--	--	--	--	--	--	--	--	--	--	--	--
meta_587	13-KODE; (9Z,11E)-13-Oxooctadeca-9,11-dienoic acid*	115000	103000	103000	168000	209000	109000	438000	486000	436000	-0.54979	0.196613	0.989361	unchanged	-2.0831	0.00134584	1.36895	down	-1.53331	0.00258961	1.46455	down	--	--	--	--	--	--	--	--	--	--	--	--	--	--	--	--
meta_588	9-Hydroxy-10,12,15-octadecatrienoic acid*	121000	93700	105000	163000	202000	110000	427000	483000	425000	-0.535071	0.184496	0.984865	unchanged	-2.0674	0.000920948	1.36533	down	-1.53233	0.00146392	1.46463	down	--	--	--	--	--	--	--	--	--	--	--	--	--	--	--	--
meta_589	13S-Hydroxy-9Z,11E,15Z-octadecatrienoic acid	55200	62300	51300	90000	106000	74300	82900	82500	97700	-0.668807	0.0531435	1.25401	unchanged	-0.640422	0.0094549	1.28629	down	0.0283849	0.832355	0.171777	unchanged	C16316	alpha-Linolenic acid metabolism(ko00592)	LMFA02000051	13S-HOTrE	13S-hydroxy-9Z,11E,15Z-octadecatrienoic acid	13-HoTrE	Fatty Acyls [FA]	Octadecanoids [FA02]	Other Octadecanoids [FA0200]	--	--	--	--	--	--	--
meta_590	9-Oxo-10E,12Z-octadecadienoic acid	161000	131000	133000	233000	302000	150000	427000	458000	454000	-0.637262	0.182573	1.00279	unchanged	-1.66141	2.44326e-05	1.36978	down	-1.02414	0.0331889	1.38862	down	C14766	Linoleic acid metabolism(ko00591)	LMFA02000274	9-OxoODE	9-oxo-10E,12Z-octadecadienoic acid	(10E,12Z)-9-Oxooctadeca-10,12-dienoic acid; 9-KODE	Fatty Acyls [FA]	Octadecanoids [FA02]	Other Octadecanoids [FA0200]	HMDB0004669	Organic compounds	Lipids and lipid-like molecules	Fatty Acyls	Lineolic acids and derivatives	9839084	_
meta_591	5-Aminoimidazole ribonucleotide	4440000	3770000	4670000	2910000	3160000	3010000	3150000	3270000	3030000	0.49928	0.0351098	1.32248	up	0.441529	0.0441097	1.2362	up	-0.057751	0.286715	0.786163	unchanged	--	--	--	--	--	--	--	--	--	--	--	--	--	--	--	--
meta_592	5-Hydroxy-6-methoxy-2-(2-phenylethyl)chromone	15200	8820	9770	9660	6920	7850	9980	8410	7830	0.439883	0.25336	0.85043	unchanged	0.33166	0.331985	0.712186	unchanged	-0.108223	0.594668	0.418503	unchanged	--	--	--	--	--	--	--	--	--	--	--	--	--	--	--	--
meta_593	1-(4-hydroxyphenyl)-7-phenyl-3,5-diheptanone	8640	5580	4520	7890	4580	10500	13100	9890	11400	-0.26669	0.544302	0.457803	unchanged	-0.920269	0.0312524	1.18256	down	-0.653579	0.143283	1.04966	unchanged	--	--	--	--	--	--	--	--	--	--	--	--	--	--	--	--
meta_594	9-Oxo-12Z-Octadecenoic acid*	184000	181000	186000	348000	464000	264000	282000	256000	256000	-0.927584	0.0943809	1.20492	unchanged	-0.525662	0.00969664	1.34376	down	0.401922	0.244776	0.939789	unchanged	--	--	--	--	--	--	--	--	--	--	--	--	--	--	--	--
meta_595	15(R)-Hydroxylinoleic Acid*	188000	169000	174000	353000	458000	253000	283000	262000	256000	-0.962437	0.0940287	1.20134	unchanged	-0.593223	0.00139714	1.34245	down	0.369213	0.275631	0.88867	unchanged	--	--	--	--	--	--	--	--	--	--	--	--	--	--	--	--
meta_596	9(10)-EpOME;(9R,10S)-(12Z)-9,10-Epoxyoctadecenoic acid	53100	46200	44400	37100	35300	41700	46300	53100	50300	0.33201	0.0443054	1.20549	up	-0.0610394	0.58027	0.398379	unchanged	-0.393049	0.0124211	1.36375	down	--	--	--	--	--	--	--	--	--	--	--	--	--	--	--	--
meta_597	9S-Hydroxy-10E,12Z-octadecadienoic acid*	345000	347000	343000	528000	566000	428000	469000	491000	480000	-0.546403	0.0585667	1.28924	unchanged	-0.476202	0.00166601	1.36919	down	0.0702018	0.576314	0.468088	unchanged	--	--	--	--	--	--	--	--	--	--	--	--	--	--	--	--
meta_598	12,13-Epoxy-9-Octadecenoic Acid	37000	27500	30200	83900	144000	60700	65600	74300	62100	-1.52562	0.119426	1.1437	unchanged	-1.10005	0.00186175	1.33203	down	0.425571	0.364663	0.749304	unchanged	C14826	Linoleic acid metabolism(ko00591);;Metabolic pathways(ko01100)	LMFA02000276	12,13-EpOME(9)	12,13-epoxy-9-octadecenoic acid	-	Fatty Acyls [FA]	Octadecanoids [FA02]	Other Octadecanoids [FA0200]	HMDB0004702	Organic compounds	Lipids and lipid-like molecules	Fatty Acyls	Fatty acids and conjugates	5356421	_
meta_599	13(S)-HODE;13(S)-Hydroxyoctadeca-9Z,11E-dienoic acid*	350000	347000	318000	512000	557000	442000	448000	499000	449000	-0.56885	0.0298948	1.33133	down	-0.459312	0.00564684	1.31383	down	0.109538	0.382531	0.683919	unchanged	--	--	--	--	--	--	--	--	--	--	--	--	--	--	--	--
meta_600	5'-Deoxy-5'-(methylthio)adenosine	562000	568000	752000	656000	582000	571000	541000	493000	439000	0.0463293	0.745895	0.255118	unchanged	0.345252	0.147292	0.966636	unchanged	0.298923	0.0484914	1.22475	up	C00170	Zeatin biosynthesis(ko00908);;Metabolic pathways(ko01100);;Cysteine and methionine metabolism(ko00270)	--	--	--	--	--	--	--	HMDB0001173	Organic compounds	Nucleosides, nucleotides, and analogues	5'-deoxyribonucleosides	5'-deoxy-5'-thionucleosides	439176	2457-80-9
meta_601	N7-Methylguanosine	305000	309000	298000	406000	266000	300000	375000	261000	345000	-0.0687134	0.68232	0.332896	unchanged	-0.0886028	0.570192	0.436221	unchanged	-0.0198894	0.958649	0.0416829	unchanged	--	--	--	--	--	--	--	--	--	--	--	--	--	--	--	--
meta_602	Ricinoleic acid	249000	220000	176000	248000	218000	205000	383000	329000	386000	-0.0670225	0.747517	0.249408	unchanged	-0.778269	0.00614952	1.28806	down	-0.711247	0.00473892	1.43247	down	--	--	LMFA02000184	Ricinoleic acid	12R-hydroxy-9Z-octadecenoic acid	9-Octadecenoic acid, 12-hydroxy-, [R-(Z)]-; Ricinoleic acid; 12-D-Hydroxy-9-cis-octadecenoic acid; 12-Hydroxy-cis-9-octadecenoic acid; 12-Hydroxyoctadeca-9-enoic acid; Nouracid CS 80; Ricinic acid; Ricinolic acid	Fatty Acyls [FA]	Octadecanoids [FA02]	Other Octadecanoids [FA0200]	HMDB0034297	Organic compounds	Lipids and lipid-like molecules	Fatty Acyls	Fatty acids and conjugates	5282942	141-22-0
meta_603	9,10-Epoxyoctadecanoic Acid	2030	1880	1730	11000	22700	6320	2390	1180	537	-2.63366	0.142885	1.1013	unchanged	0.708064	0.446867	0.580413	unchanged	3.34173	0.131573	1.16244	unchanged	C19620	Cutin, suberine and wax biosynthesis(ko00073)	LMFA02000326	9,10-epoxystearic acid	9,10-epoxyoctadecanoic acid	-	Fatty Acyls [FA]	Octadecanoids [FA02]	Other Octadecanoids [FA0200]	HMDB0061650	Organic compounds	Lipids and lipid-like molecules	Fatty Acyls	Fatty acids and conjugates	16061045	154966-80-0
meta_604	1-Eicosanol	234000	216000	168000	239000	207000	201000	370000	322000	350000	-0.0759453	0.699878	0.29787	unchanged	-0.765313	0.00585107	1.3011	down	-0.689368	0.00216377	1.44766	down	--	--	--	--	--	--	--	--	--	HMDB0011619	Organic compounds	Lipids and lipid-like molecules	Fatty Acyls	Fatty alcohols	12404	629-96-9
meta_605	8-Hydroxyguanosine	46700	50300	29100	34100	30500	43900	17100	13600	21400	0.194066	0.495509	0.516067	unchanged	1.25993	0.0514442	1.19942	unchanged	1.06586	0.0239912	1.34979	up	--	--	--	--	--	--	--	--	--	HMDB0002044	Organic compounds	Nucleosides, nucleotides, and analogues	Purine nucleosides	_	65131	3868-31-3
meta_606	3-Dehydrosphinganine	16200	17800	8610	12600	14500	12400	12300	8740	12200	0.0440465	0.752874	0.253379	unchanged	0.306904	0.391906	0.624896	unchanged	0.262857	0.21431	0.920097	unchanged	C02934	Sphingolipid metabolism(ko00600);;Metabolic pathways(ko01100)	LMSP01020002	3-ketosphinganine	3-dehydrosphinganine	-	Sphingolipids [SP]	Sphingoid bases [SP01]	Sphinganines [SP0102]	--	--	--	--	--	--	--
meta_607	Hispidulin (5,7,4'-Trihydroxy-6-methoxyflavone)*	31900	23900	23600	36000	38300	30900	25500	20800	25400	-0.414531	0.0721836	1.12267	unchanged	0.139148	0.469105	0.523216	unchanged	0.55368	0.0174376	1.35439	up	--	--	--	--	--	--	--	--	--	--	--	--	--	--	--	--
meta_608	Diosmetin (5,7,3'-Trihydroxy-4'-methoxyflavone)*	59700	58600	57100	74100	75500	68300	53900	45800	49500	-0.311904	0.015423	1.37328	down	0.236354	0.0536771	1.19912	unchanged	0.548258	0.00208299	1.4464	up	--	--	--	--	--	--	--	--	--	--	--	--	--	--	--	--
meta_609	5,6,7-Tetrahydroxy-8-methoxyflavone	9	9	9	33700	37800	26600	2680	2210	4270	-11.8084	0.00986728	1.4175	down	-8.34577	0.0394523	1.27266	down	3.46261	0.00992012	1.46568	up	--	--	--	--	--	--	--	--	--	--	--	--	--	--	--	--
meta_610	5,7,8-Tetrahydroxy-6-methoxyflavone	9	9	9	35900	37300	22900	4990	2730	4420	-11.7604	0.0198848	1.38978	down	-8.76293	0.0271024	1.30319	down	2.99743	0.0237669	1.42598	up	--	--	--	--	--	--	--	--	--	--	--	--	--	--	--	--
meta_611	4-O-Glucosyl-4-hydroxybenzoic acid	172000	151000	155000	124000	129000	128000	164000	170000	209000	0.325123	0.0317265	1.33789	up	-0.177836	0.262834	0.78755	unchanged	-0.50296	0.06038	1.32975	unchanged	--	--	--	--	--	--	--	--	--	--	--	--	--	--	--	--
meta_612	1-O-Salicyloyl-β-D-glucose	192000	174000	174000	145000	135000	143000	165000	195000	227000	0.351418	0.0105073	1.36642	up	-0.109784	0.479857	0.527471	unchanged	-0.461202	0.0885908	1.25148	unchanged	--	--	--	--	--	--	--	--	--	--	--	--	--	--	--	--
meta_613	Salicylic acid-2-O-glucoside	1900000	1480000	872000	1900000	1600000	2060000	4550000	5170000	4970000	-0.450906	0.281551	0.801124	unchanged	-1.85843	0.00139997	1.34831	down	-1.40752	0.000294737	1.4859	down	--	--	--	--	--	--	--	--	--	--	--	--	--	--	--	--
meta_614	Dehydroabietic acid	3050000	2800000	2970000	2870000	3010000	3130000	3000000	2990000	3000000	-0.0307593	0.579803	0.416457	unchanged	-0.0284572	0.522497	0.49236	unchanged	0.00230213	0.937411	0.0673582	unchanged	--	--	LMPR0104050005	Dehydroabietic acid	-	-	Prenol Lipids [PR]	Isoprenoids [PR01]	C20 isoprenoids (diterpenes) [PR0104]	--	--	--	--	--	--	--
meta_615	DL-2-hydroxystearic acid	15100	14400	12700	11700	25400	14600	15300	11000	12300	-0.217287	0.528272	0.506773	unchanged	0.138584	0.468626	0.524581	unchanged	0.355871	0.407486	0.673547	unchanged	--	--	--	--	--	--	--	--	--	HMDB0062549	Organic compounds	Lipids and lipid-like molecules	Fatty Acyls	Fatty acids and conjugates	439887	26531-80-6
meta_616	12-Hydroxyoctadecanoic acid	42400	25600	32100	19900	19000	16100	34700	27600	41700	0.838984	0.0845131	1.20185	unchanged	-0.0656233	0.848403	0.138702	unchanged	-0.904608	0.0480016	1.33386	down	--	--	--	--	--	--	--	--	--	HMDB0061706	Organic compounds	Lipids and lipid-like molecules	Fatty Acyls	Fatty acids and conjugates	7789	106-14-9
meta_617	2R-Hydroxyoctadecanoic Acid	17200	16900	11900	15800	26600	14100	12100	10600	11500	-0.258884	0.477996	0.547568	unchanged	0.409896	0.142232	1.02206	unchanged	0.66878	0.196649	1.03135	unchanged	--	--	--	--	--	--	--	--	--	--	--	--	--	--	--	--
meta_618	3-Hydroxyoctadecanoic Acid	285000	303000	375000	290000	281000	273000	232000	254000	232000	0.180549	0.284396	0.836924	unchanged	0.414697	0.0884106	1.12775	unchanged	0.234149	0.0123717	1.38449	up	--	--	--	--	--	--	--	--	--	--	--	--	--	--	--	--
meta_619	N-Acetyl-D-glucosamine-1-phosphate	134000	138000	116000	221000	137000	145000	120000	125000	93100	-0.344416	0.286256	0.824532	unchanged	0.206403	0.246633	0.783724	unchanged	0.55082	0.166283	1.04135	unchanged	--	--	--	--	--	--	--	--	--	--	--	--	--	--	--	--
meta_620	Dihydrosphingosine	4050	9	9	30600	40800	29400	12700	9650	10900	-8.9101	0.00648925	1.40587	down	-7.31672	0.00600645	1.30497	down	1.59339	0.0199395	1.42644	up	C00836	Sphingolipid metabolism(ko00600);;Metabolic pathways(ko01100)	LMSP01020001	Sphinganine	Sphinganine	Dihydrosphingosine; Octadecasphinganine; D-erythro-Sphinganine; D-erythro-2-Amino-1,3-octadecanediol	Sphingolipids [SP]	Sphingoid bases [SP01]	Sphinganines [SP0102]	HMDB0000269	Organic compounds	Organic nitrogen compounds	Organonitrogen compounds	Amines	91486	764-22-7
meta_621	3,5,7,4'-Tetrahydroxy-Coumaronochromone	72500	64900	76600	45300	43200	35800	31000	11600	25400	0.787681	0.00289823	1.38479	up	1.76744	0.00407371	1.32619	up	0.97976	0.0634212	1.23858	unchanged	--	--	--	--	--	--	--	--	--	--	--	--	--	--	--	--
meta_622	Quercetin	131000	81200	79900	208000	253000	173000	266000	141000	195000	-1.14037	0.0195473	1.29184	down	-1.03507	0.086312	1.08718	unchanged	0.105299	0.818188	0.185758	unchanged	C00389	Metabolic pathways(ko01100);;Flavone and flavonol biosynthesis(ko00944);;Biosynthesis of secondary metabolites(ko01110);;Flavonoid biosynthesis(ko00941)	LMPK12110004	Quercetin	-	-	Polyketides [PK]	Flavonoids [PK12]	Flavones and Flavonols [PK1211]	--	--	--	--	--	--	--
meta_623	Hesperetin	4080	1140	2610	11600	11100	6900	3550	2920	4540	-2.06449	0.0215788	1.30701	down	-0.651609	0.351818	0.658185	unchanged	1.41289	0.0428548	1.34105	up	C01709	Flavonoid biosynthesis(ko00941)	LMPK12140003	Hesperetin	-	-	Polyketides [PK]	Flavonoids [PK12]	Flavanones [PK1214]	--	--	--	--	--	--	--
meta_624	4-O-Glucosyl-3,4-dihydroxybenzyl alcohol	43000	42700	41800	37800	36100	42100	66200	77300	51400	0.13929	0.16032	1.04791	unchanged	-0.592331	0.0954162	1.14357	unchanged	-0.731621	0.065544	1.29605	unchanged	--	--	--	--	--	--	--	--	--	--	--	--	--	--	--	--
meta_625	3-Methoxy-4-hydroxyphenol-1-O-β-D-glucoside (Tachioside)	114000	108000	124000	165000	184000	157000	120000	171000	156000	-0.54751	0.00857525	1.36549	down	-0.356057	0.146847	1.00271	unchanged	0.191453	0.333004	0.747672	unchanged	--	--	--	--	--	--	--	--	--	--	--	--	--	--	--	--
meta_626	3-methoxy-5-hydroxy-1-O-β-D-glucoside	21800	22100	20300	13400	34200	25800	16700	22700	5480	-0.0912487	0.662691	0.354047	unchanged	0.745022	0.329721	0.736291	unchanged	0.836271	0.295638	0.776848	unchanged	--	--	--	--	--	--	--	--	--	--	--	--	--	--	--	--
meta_627	Kaurenoic Acid	55900	114000	326000	66900	114000	60300	95800	40800	36500	0.725161	0.410453	0.653217	unchanged	1.28804	0.319101	0.739686	unchanged	0.562878	0.424369	0.611482	unchanged	C11874	Biosynthesis of secondary metabolites(ko01110);;Metabolic pathways(ko01100);;Diterpenoid biosynthesis(ko00904)	--	--	--	--	--	--	--	--	--	--	--	--	--	--
meta_628	Pimaric acid	63200	112000	345000	74400	119000	51600	106000	42000	34300	0.806104	0.40298	0.661198	unchanged	1.3331	0.323626	0.729975	unchanged	0.526991	0.526833	0.492688	unchanged	--	--	--	--	--	--	--	--	--	--	--	--	--	--	--	--
meta_629	Nicotianamine	123000	161000	175000	84600	233000	375000	119000	126000	146000	-0.364292	0.452156	0.600318	unchanged	0.220907	0.285958	0.746237	unchanged	0.585199	0.353113	0.770526	unchanged	--	--	--	--	--	--	--	--	--	--	--	--	--	--	--	--
meta_630	Dihydroquercetin(Taxifolin)	9200	5870	3280	112000	95100	133000	63100	87700	103000	-4.32177	0.00899438	1.41563	down	-3.88396	0.0194167	1.31777	down	0.437812	0.146381	1.00494	unchanged	--	--	--	--	--	--	--	--	--	--	--	--	--	--	--	--
meta_631	Epigallocatechin	4020	9	9	9	5370	83100	2030	5380	2220	-4.52892	0.404488	0.670435	unchanged	-5.39233	0.342479	0.654447	unchanged	-0.863404	0.430864	0.66043	unchanged	C12136	Metabolic pathways(ko01100);;Biosynthesis of secondary metabolites(ko01110);;Flavonoid biosynthesis(ko00941)	LMPK12020004	Epigallocatechin	-	-	Polyketides [PK]	Flavonoids [PK12]	Flavans, Flavanols and Leucoanthocyanidins [PK1202]	HMDB0141542	Organic compounds	Phenylpropanoids and polyketides	Flavonoids	Flavans	1249	_
meta_632	Glutathione reduced form	273000	209000	594000	54800	40400	55100	81000	174000	156000	2.70602	0.122028	1.14389	unchanged	1.31541	0.198914	0.922274	unchanged	-1.39061	0.0887294	1.25143	unchanged	--	--	--	--	--	--	--	--	--	--	--	--	--	--	--	--
meta_633	7-Hydroxycoumarin-O-rhamnoside	30800	14300	14000	15500	13800	13800	17000	11700	16100	0.354256	0.438241	0.623314	unchanged	0.315089	0.485456	0.52493	unchanged	-0.0391664	0.76931	0.241955	unchanged	--	--	--	--	--	--	--	--	--	--	--	--	--	--	--	--
meta_634	Eicosadienoic acid	1630000	1340000	1170000	1710000	1730000	1320000	2760000	3400000	2670000	-0.203898	0.336358	0.692615	unchanged	-1.09781	0.00803081	1.30205	down	-0.893912	0.0122902	1.39905	down	C16525	Biosynthesis of unsaturated fatty acids(ko01040)	--	--	--	--	--	--	--	HMDB0005060	Organic compounds	Lipids and lipid-like molecules	Fatty Acyls	Fatty acids and conjugates	6439848	5598-38-9
meta_635	Feruloylmalic acid	69300	86100	91400	66800	95600	79300	61700	47400	58800	0.0356277	0.881515	0.114917	unchanged	0.55503	0.0371941	1.17635	up	0.519402	0.0788883	1.1937	unchanged	--	--	--	--	--	--	--	--	--	--	--	--	--	--	--	--
meta_636	9-Hydroperoxy-10E,12,15Z-octadecatrienoic acid	31100	34900	19200	40800	37600	29100	48800	44500	46200	-0.366358	0.280157	0.772584	unchanged	-0.755777	0.0538087	1.20953	unchanged	-0.389419	0.07895	1.2336	unchanged	--	--	LMFA02000108	9-HpOTrE	9-hydroperoxy-10E,12,15Z-octadecatrienoic acid	-	Fatty Acyls [FA]	Octadecanoids [FA02]	Other Octadecanoids [FA0200]	--	--	--	--	--	--	--
meta_637	Sinapine	300000	279000	294000	223000	202000	192000	181000	138000	154000	0.502846	0.0024806	1.39927	up	0.892485	0.00269942	1.34621	up	0.389639	0.0411716	1.26153	up	C00933	Phenylpropanoid biosynthesis(ko00940)	--	--	--	--	--	--	--	--	--	--	--	--	--	--
meta_638	13S-Hydroperoxy-6Z,9Z,11E-octadecatrienoic acid	4410	5150	4080	1660	3870	4270	5390	5830	4300	0.585389	0.251486	0.8561	unchanged	-0.181399	0.328211	0.677349	unchanged	-0.766788	0.128666	1.07472	unchanged	--	--	LMFA02000112	13S-HpOTrE(gamma)	13S-hydroperoxy-6Z,9Z,11E-octadecatrienoic acid	-	Fatty Acyls [FA]	Octadecanoids [FA02]	Other Octadecanoids [FA0200]	--	--	--	--	--	--	--
meta_639	13(s)-hydroperoxy-(9z,11e,15z)-octadecatrienoic acid	909000	898000	887000	1020000	969000	932000	803000	908000	907000	-0.115798	0.0895756	1.18723	unchanged	0.0435783	0.54452	0.462164	unchanged	0.159376	0.0854095	1.14114	unchanged	--	--	--	--	--	--	--	--	--	--	--	--	--	--	--	--
meta_640	9-Hydroxy-12-oxo-10(E),15(Z)-octadecadienoic acid	5100	3900	4030	2620	5160	5940	3610	2960	4190	-0.000883204	0.846014	0.154062	unchanged	0.280068	0.219892	0.809721	unchanged	0.280952	0.434244	0.633123	unchanged	C21923	alpha-Linolenic acid metabolism(ko00592);;Biosynthesis of secondary metabolites(ko01110)	--	--	--	--	--	--	--	--	--	--	--	--	--	--
meta_641	13-Hydroxy-9Z,11E-octadecadienoic acid	728	804	460	1790	1930	747	934	661	1200	-1.08692	0.149652	1.05365	unchanged	-0.486755	0.235982	0.798821	unchanged	0.600163	0.272042	0.852368	unchanged	C14762	Linoleic acid metabolism(ko00591)	LMFA02000154	Coriolic acid	13-hydroxy-9Z,11E-octadecadienoic acid	13-hydroxy-cis-9,trans-11-octadecadienoic acid; Artemesic acid; alpha-Artemisolic acid; a-Artemisolic acid	Fatty Acyls [FA]	Octadecanoids [FA02]	Other Octadecanoids [FA0200]	--	--	--	--	--	--	--
meta_642	Eicosenoic acid	608000	382000	325000	707000	869000	1160000	11500	569000	538000	-1.07968	0.0486895	1.20202	down	1.47411	0.766255	0.220955	unchanged	2.55379	0.0798397	1.15483	unchanged	C16526	Biosynthesis of unsaturated fatty acids(ko01040)	--	--	--	--	--	--	--	HMDB0033022	Organic compounds	Lipids and lipid-like molecules	Fatty Acyls	Fatty acids and conjugates	5282768	135357-25-4
meta_643	2-(Dimethylamino)guanosine	3630000	4410000	3500000	5940000	4790000	4720000	4350000	3210000	4430000	-0.420391	0.0614289	1.15802	unchanged	-0.0475974	0.774356	0.209058	unchanged	0.372793	0.107735	1.07924	unchanged	--	--	--	--	--	--	--	--	--	--	--	--	--	--	--	--
meta_644	6,8-Dihydroxy-2-[2-(4-methoxyphenyl)ethyl]chromone	68400	97600	32300	57500	13700	23800	58000	42500	69500	1.17457	0.217746	0.864693	unchanged	0.110628	0.679455	0.309659	unchanged	-1.06394	0.195662	0.947843	unchanged	--	--	--	--	--	--	--	--	--	--	--	--	--	--	--	--
meta_645	L-Phenylalanyl-L-phenylalanine	136000	158000	280000	18800	29700	26600	14900	30600	39900	2.88737	0.0647519	1.27198	unchanged	2.78984	0.0644615	1.20097	unchanged	-0.097537	0.698492	0.31585	unchanged	--	--	--	--	--	--	--	--	--	HMDB0013302	Organic compounds	Organic acids and derivatives	Carboxylic acids and derivatives	Amino acids, peptides, and analogues	6993089	2577-40-4
meta_646	13S-Hydroperoxy-9Z,11E-octadecadienoic acid	157000	154000	151000	144000	155000	155000	127000	142000	141000	0.0258794	0.560008	0.451687	unchanged	0.173943	0.0566528	1.18227	unchanged	0.148064	0.0778777	1.15695	unchanged	C04717	Linoleic acid metabolism(ko00591);;Metabolic pathways(ko01100)	LMFA02000034	13S-HpODE	13S-hydroperoxy-9Z,11E-octadecadienoic acid	13-HpODE	Fatty Acyls [FA]	Octadecanoids [FA02]	Other Octadecanoids [FA0200]	HMDB0003871	Organic compounds	Lipids and lipid-like molecules	Fatty Acyls	Lineolic acids and derivatives	5280720	33964-75-9
meta_647	9-Hydroperoxy-9Z,11E-Octadecadienoic Acid	5010000	2610000	2350000	3020000	1930000	2150000	7660000	7780000	7970000	0.431345	0.380659	0.672682	unchanged	-1.31672	0.0326694	1.28524	down	-1.74807	0.00218395	1.49042	down	--	--	--	--	--	--	--	--	--	--	--	--	--	--	--	--
meta_648	7S,8S-DiHODE; (9Z,12Z)-(7S,8S)-Dihydroxyoctadeca-9,12-dienoic acid	7640000	4080000	3780000	4710000	3070000	3300000	11900000	12200000	12100000	0.434699	0.36132	0.695726	unchanged	-1.29937	0.0302587	1.29361	down	-1.73407	0.00298863	1.4909	down	--	--	--	--	--	--	--	--	--	--	--	--	--	--	--	--
meta_649	13-Hydroperoxy-9Z,11E-octadecadienoic acid	7420000	4100000	3570000	4800000	2950000	3220000	11200000	12300000	12100000	0.417386	0.382584	0.660814	unchanged	-1.31333	0.0229345	1.2913	down	-1.73071	0.000807358	1.48288	down	--	--	--	--	--	--	--	--	--	--	--	--	--	--	--	--
meta_650	9-Hydroxy-12-oxo-15(Z)-octadecenoic acid	118000	105000	104000	88800	80800	78800	119000	89100	114000	0.396144	0.0117757	1.33478	up	0.0307557	0.88426	0.110451	unchanged	-0.365389	0.10559	1.17686	unchanged	C21924	Biosynthesis of secondary metabolites(ko01110);;alpha-Linolenic acid metabolism(ko00592)	--	--	--	--	--	--	--	--	--	--	--	--	--	--
meta_651	5S,8R-DiHODE; (5S,8R,9Z,12Z)-5,8-Dihydroxyoctadeca-9,12-dienoate	129000	107000	112000	91900	77800	81100	118000	96900	120000	0.471576	0.0205686	1.29917	up	0.0573636	0.683557	0.296301	unchanged	-0.414212	0.0421213	1.28325	down	--	--	--	--	--	--	--	--	--	--	--	--	--	--	--	--
meta_652	Arachidic acid	26600	18600	22800	23700	36400	33500	55400	57800	53500	-0.452408	0.145259	0.996495	unchanged	-1.30824	0.000976065	1.35808	down	-0.855836	0.0165171	1.42573	down	C06425	Biosynthesis of unsaturated fatty acids(ko01040)	LMFA01010020	Arachidic acid	Eicosanoic acid	Icosanoic acid; Eicosanoate; Arachidate; n-Eicosanoic acid; C20:0; Arachic acid	Fatty Acyls [FA]	Fatty Acids and Conjugates [FA01]	Straight chain fatty acids [FA0101]	HMDB0002212	Organic compounds	Lipids and lipid-like molecules	Fatty Acyls	Fatty acids and conjugates	10467	506-30-9
meta_653	3-O-Acetylpinobanksin	15400	4680	18100	4890	2870	6500	8140	11800	44400	1.27932	0.185239	0.991352	unchanged	-0.569649	0.536677	0.461903	unchanged	-1.84897	0.284028	0.878723	unchanged	--	--	--	--	--	--	--	--	--	--	--	--	--	--	--	--
meta_654	Methyl salicylate-2-O-glucoside	10600	9610	4520	3430	1890	4500	3030	4550	3460	1.32678	0.103807	1.11953	unchanged	1.0903	0.129556	1.04867	unchanged	-0.236479	0.673839	0.337844	unchanged	--	--	--	--	--	--	--	--	--	--	--	--	--	--	--	--
meta_655	12,13-DHOME; (9Z)-12,13-Dihydroxyoctadec-9-enoic acid	527000	402000	267000	447000	303000	355000	1420000	1330000	1450000	0.0781422	0.746833	0.25078	unchanged	-1.86577	0.00151103	1.35646	down	-1.94391	5.82349e-05	1.49366	down	--	--	--	--	--	--	--	--	--	--	--	--	--	--	--	--
meta_656	9,10-DHOME; (12Z)-9,10-Dihydroxyoctadec-12-enoic acid	24700	23900	18700	7060	4040	4760	25500	28200	28500	2.11512	0.00435003	1.40448	up	-0.297531	0.100876	1.04826	unchanged	-2.41265	7.52675e-05	1.49179	down	--	--	--	--	--	--	--	--	--	--	--	--	--	--	--	--
meta_657	Dibutyl sebacate	1750	1470	636	1210	702	1030	222	667	873	0.301025	0.471176	0.555277	unchanged	1.22061	0.162638	0.922724	unchanged	0.919582	0.185179	0.944609	unchanged	--	--	--	--	--	--	--	--	--	HMDB0041220	Organic compounds	Lipids and lipid-like molecules	Fatty Acyls	Fatty acid esters	7986	109-43-3
meta_658	3-O-Methylellagic acid	3140	6650	7350	10900	10800	4040	19200	17900	25100	-0.543903	0.349163	0.694413	unchanged	-1.93756	0.00806528	1.30135	down	-1.39366	0.0186155	1.3318	down	--	--	--	--	--	--	--	--	--	--	--	--	--	--	--	--
meta_659	Isorhamnetin	244000	167000	163000	342000	363000	267000	300000	211000	282000	-0.773068	0.0283046	1.24382	down	-0.475433	0.1261	0.953441	unchanged	0.297635	0.208902	0.900743	unchanged	--	--	LMPK12110002	Isorhamnetin	-	-	Polyketides [PK]	Flavonoids [PK12]	Flavones and Flavonols [PK1211]	--	--	--	--	--	--	--
meta_660	Capillarisin	196000	148000	124000	259000	284000	205000	218000	177000	228000	-0.689225	0.0418636	1.19836	down	-0.430107	0.127058	0.96284	unchanged	0.259119	0.22158	0.895865	unchanged	--	--	--	--	--	--	--	--	--	--	--	--	--	--	--	--
meta_661	Rhamnetin	13500	12300	5740	11800	11600	10300	9070	6520	8230	-0.188272	0.795367	0.209547	unchanged	0.323219	0.400345	0.625255	unchanged	0.511491	0.0278176	1.32329	up	--	--	LMPK12112624	Rhamnetin	3,5,3',4'-Tetrahydroxy-7-methoxyflavone	7-Methoxyquercetin	Polyketides [PK]	Flavonoids [PK12]	Flavones and Flavonols [PK1211]	--	--	--	--	--	--	--
meta_662	Azaleatin (5-O-Methylquercetin)	404000	474000	278000	864000	1040000	647000	1090000	1320000	1210000	-1.14966	0.0362978	1.26796	down	-1.67711	0.000801668	1.34514	down	-0.52745	0.0678378	1.20852	unchanged	--	--	--	--	--	--	--	--	--	--	--	--	--	--	--	--
meta_663	1-O-Gentisoyl-D-glucoside*	1030000	895000	1010000	1080000	1420000	1360000	1170000	1090000	927000	-0.387857	0.0831753	1.16622	unchanged	-0.11484	0.380864	0.620568	unchanged	0.273017	0.161149	0.995747	unchanged	--	--	--	--	--	--	--	--	--	--	--	--	--	--	--	--
meta_664	Protocatechuic acid-4-O-glucoside*	1220000	1220000	1690000	1280000	1820000	1730000	1180000	1120000	1050000	-0.22669	0.366087	0.656125	unchanged	0.286037	0.235125	0.863341	unchanged	0.512726	0.0915275	1.23464	unchanged	--	--	--	--	--	--	--	--	--	--	--	--	--	--	--	--
meta_665	3,4-dihydroxyphenylethanol-β-D-glucoside	17100	20200	32000	16900	23400	27100	16700	21500	12000	0.0148663	0.913615	0.0842137	unchanged	0.453068	0.309219	0.706987	unchanged	0.438202	0.230357	0.868011	unchanged	--	--	--	--	--	--	--	--	--	--	--	--	--	--	--	--
meta_666	Vanilloloside	1510000	1340000	1530000	1380000	1970000	2080000	1460000	1650000	1250000	-0.289711	0.244535	0.886091	unchanged	0.0133169	0.962397	0.034769	unchanged	0.303028	0.241829	0.881868	unchanged	--	--	--	--	--	--	--	--	--	--	--	--	--	--	--	--
meta_667	5-(2-Hydroxyethyl)-2-O-glucosylphenol	160000	118000	133000	121000	97700	120000	123000	94800	124000	0.274604	0.184724	0.925686	unchanged	0.265443	0.216865	0.819559	unchanged	-0.00916183	0.936896	0.0631193	unchanged	--	--	--	--	--	--	--	--	--	--	--	--	--	--	--	--
meta_668	4'-hydroxy-2,4,6-trimethoxydihydrochalcone	10300	10900	6630	7680	14100	8860	8060	8470	12400	-0.122066	0.716821	0.27875	unchanged	-0.0618575	0.858024	0.130402	unchanged	0.0602087	0.825901	0.176927	unchanged	--	--	--	--	--	--	--	--	--	--	--	--	--	--	--	--
meta_669	Cafestol	11300	16400	9950	8280	16100	14200	9880	8780	6450	-0.0126224	0.924486	0.0727806	unchanged	0.573513	0.155105	0.945256	unchanged	0.586136	0.187651	0.990542	unchanged	--	--	--	--	--	--	--	--	--	--	--	--	--	--	--	--
meta_670	4-Hydroxysphinganine	970000	1140000	902000	1020000	1210000	1090000	879000	795000	836000	-0.143872	0.320655	0.716504	unchanged	0.257251	0.130535	1.02545	unchanged	0.401123	0.025405	1.37109	up	C12144	Metabolic pathways(ko01100)	LMSP01030001	Phytosphingosine	4R-hydroxysphinganine	4-hydroxysphinganine	Sphingolipids [SP]	Sphingoid bases [SP01]	4-Hydroxysphinganines (Phytosphingosines) [SP0103]	--	--	--	--	--	--	--
meta_671	Hispanolone	35800	40100	34100	41900	47000	36100	47200	40400	37400	-0.179425	0.256623	0.821485	unchanged	-0.180949	0.22962	0.813299	unchanged	-0.00152353	1	0.000288907	unchanged	--	--	--	--	--	--	--	--	--	--	--	--	--	--	--	--
meta_672	3-O-p-Coumaroylshikimic acid	13300	10800	18500	41600	9000	22100	25500	15300	21000	-0.546215	0.401547	0.662161	unchanged	-0.541478	0.16537	0.895877	unchanged	0.00473619	0.744175	0.270082	unchanged	--	--	--	--	--	--	--	--	--	--	--	--	--	--	--	--
meta_673	Trans-5-O-(p-Coumaroyl)shikimate	49100	38900	43700	11300000	12500000	12300000	9310000	9820000	11400000	-8.10371	0.000956481	1.44284	down	-7.85797	0.00383228	1.36488	down	0.245742	0.0783336	1.18081	unchanged	--	--	--	--	--	--	--	--	--	--	--	--	--	--	--	--
meta_674	15(S)-HETE; 15(S)-Hydroxy-5Z,8Z,11Z,13E-eicosatetraenoic acid	5750	5010	5500	6310	5770	5490	7660	5400	8580	-0.111738	0.250015	0.807554	unchanged	-0.387826	0.19332	0.933077	unchanged	-0.276088	0.285267	0.85763	unchanged	--	--	--	--	--	--	--	--	--	--	--	--	--	--	--	--
meta_675	16-HETE; 16-Hydroxy-5,8,11,14-eicosatetraenoic acid	1930	2210	1080	1160	1730	1520	2330	1610	1360	0.198237	0.528443	0.485967	unchanged	-0.0491062	0.955374	0.0399645	unchanged	-0.247343	0.43767	0.607384	unchanged	--	--	--	--	--	--	--	--	--	--	--	--	--	--	--	--
meta_676	S-(Methyl)glutathione	212000	224000	211000	233000	222000	135000	247000	278000	179000	0.173652	0.603412	0.42007	unchanged	-0.0982498	0.583652	0.421514	unchanged	-0.271902	0.423048	0.612386	unchanged	--	--	--	--	--	--	--	--	--	--	--	--	--	--	--	--
meta_677	Cytidine 5'-monophosphate(Cytidylic acid)	48200	108000	60400	88500	78400	79800	91700	52300	88200	-0.272126	0.639464	0.378001	unchanged	-0.142657	0.827413	0.159943	unchanged	0.12947	0.741818	0.275502	unchanged	--	--	--	--	--	--	--	--	--	--	--	--	--	--	--	--
meta_678	Uridine 5'-monophosphate	151000	322000	189000	180000	154000	124000	221000	184000	264000	0.472909	0.319243	0.767162	unchanged	-0.0747649	0.969995	0.0285335	unchanged	-0.547674	0.0746233	1.17175	unchanged	C00105	Pyrimidine metabolism(ko00240);;Metabolic pathways(ko01100)	--	--	--	--	--	--	--	--	--	--	--	--	--	--
meta_679	Skimmin (7-Hydroxycoumarin-7-O-glucoside)	850000	761000	533000	501000	556000	514000	342000	361000	341000	0.42261	0.17702	1.02039	unchanged	1.01124	0.0596909	1.22245	unchanged	0.588632	0.00395881	1.47228	up	--	--	--	--	--	--	--	--	--	--	--	--	--	--	--	--
meta_680	Quinine	25000	32200	27600	19600	22700	22800	28300	31400	32200	0.377026	0.069998	1.1752	unchanged	-0.121657	0.396531	0.605633	unchanged	-0.498683	0.00512303	1.41552	down	--	--	--	--	--	--	--	--	--	--	--	--	--	--	--	--
meta_681	Quinidine	454000	536000	315000	356000	219000	240000	444000	336000	505000	0.678145	0.112765	1.04987	unchanged	0.00832428	0.938802	0.0570991	unchanged	-0.669821	0.0756353	1.1544	unchanged	--	--	--	--	--	--	--	--	--	--	--	--	--	--	--	--
meta_682	N-Oleoylethanolamine	844000	674000	713000	2660000	2730000	2090000	553000	402000	508000	-1.74191	0.00962751	1.40602	down	0.614863	0.0205369	1.21465	up	2.35677	0.00771606	1.47102	up	--	--	--	--	--	--	--	--	--	HMDB0002088	Organic compounds	Organic nitrogen compounds	Organonitrogen compounds	Amines	5283454	111-58-0
meta_683	5-Galloylshikimic acid	2880	1590	2030	2450	1850	2760	1010	1620	1830	-0.1428	0.709833	0.285552	unchanged	0.544794	0.21784	0.827459	unchanged	0.687594	0.0758488	1.15119	unchanged	--	--	--	--	--	--	--	--	--	--	--	--	--	--	--	--
meta_684	Ferulic acid-1-O-glucoside	255000	276000	236000	274000	242000	240000	199000	200000	200000	0.0205783	0.829606	0.164897	unchanged	0.353728	0.0399152	1.2713	up	0.33315	0.0414477	1.38411	up	--	--	--	--	--	--	--	--	--	--	--	--	--	--	--	--
meta_685	1-O-p-Coumaroyl-β-D-glucose	1810000	1920000	1780000	4000000	4100000	3150000	2420000	3950000	3380000	-1.02067	0.0221375	1.37758	down	-0.79497	0.0856492	1.162	unchanged	0.225698	0.412589	0.631633	unchanged	--	--	--	--	--	--	--	--	--	HMDB0036936	Organic compounds	Phenylpropanoids and polyketides	Cinnamic acids and derivatives	Hydroxycinnamic acids and derivatives	14158116	7139-64-2
meta_686	p-Coumaric acid-4-O-glucoside	121000	123000	109000	249000	202000	163000	85400	160000	156000	-0.779127	0.0687287	1.2504	unchanged	-0.131311	0.575941	0.429411	unchanged	0.647816	0.110811	1.07234	unchanged	--	--	--	--	--	--	--	--	--	--	--	--	--	--	--	--
meta_687	Phenylpropionic acid-O-β-D-glucoside	112000	120000	105000	62000	115000	77700	82500	95200	115000	0.449654	0.217873	0.930778	unchanged	0.214596	0.256737	0.795592	unchanged	-0.235058	0.53556	0.489871	unchanged	--	--	--	--	--	--	--	--	--	--	--	--	--	--	--	--
meta_688	Rutinose	18000	25300	24400	18500	36400	16100	23600	24800	23300	0.0118303	0.883692	0.116368	unchanged	-0.0984805	0.622998	0.377428	unchanged	-0.110311	0.974282	0.0269983	unchanged	--	--	--	--	--	--	--	--	--	--	--	--	--	--	--	--
meta_689	Dehydrodiisoeugenol	2040	2260	1800	2990	2120	1720	1460	1730	1250	-0.131243	0.591841	0.422994	unchanged	0.46474	0.0451751	1.12924	up	0.595983	0.156747	1.05958	unchanged	--	--	--	--	--	--	--	--	--	--	--	--	--	--	--	--
meta_690	N-benzoyl-2-aminoethyl-β-D-glucoside	360000	408000	184000	228000	169000	192000	218000	151000	221000	0.623036	0.212752	0.943585	unchanged	0.631116	0.211786	0.885198	unchanged	0.00808011	0.991294	0.00864016	unchanged	--	--	--	--	--	--	--	--	--	--	--	--	--	--	--	--
meta_691	Demethyl coniferin	3080	8160	9820	18000	13900	13800	30400	34800	34100	-1.26877	0.0346321	1.24089	down	-2.39716	0.000853923	1.35206	down	-1.12839	0.000778598	1.46815	down	--	--	--	--	--	--	--	--	--	--	--	--	--	--	--	--
meta_692	Androsin	9760	23600	9200	16000	12100	10900	10200	9790	4660	0.00201286	0.829497	0.171929	unchanged	0.729031	0.334051	0.701101	unchanged	0.727018	0.113561	1.06997	unchanged	--	--	--	--	--	--	--	--	--	--	--	--	--	--	--	--
meta_693	3-Hydroxy-4-isopropylbenzylalcohol-3-O-glucoside	45100	56400	40200	7350	9	9	5490	9	9	9.1162	0.00376007	1.40553	up	9.25651	0.00544943	1.34152	up	0.140313	0.849782	0.151398	unchanged	--	--	--	--	--	--	--	--	--	--	--	--	--	--	--	--
meta_694	Cis-4,7,10,13,16,19-Docosahexaenoic Acid	3850	4860	4700	4290	3100	5030	4450	4250	4280	0.131557	0.642116	0.358974	unchanged	0.0398655	0.694813	0.300335	unchanged	-0.0916916	0.772074	0.244604	unchanged	--	--	--	--	--	--	--	--	--	--	--	--	--	--	--	--
meta_695	Cyclic 3',5'-Adenylic acid	186000	174000	196000	197000	163000	147000	223000	182000	224000	0.14212	0.390818	0.655237	unchanged	-0.173079	0.214426	0.857647	unchanged	-0.315199	0.1149	1.06533	unchanged	C00575	Metabolic pathways(ko01100);;Purine metabolism(ko00230)	--	--	--	--	--	--	--	HMDB0000058	Organic compounds	Nucleosides, nucleotides, and analogues	Purine nucleotides	Cyclic purine nucleotides	6076	60-92-4
meta_696	3,7-Di-O-methylquercetin	3050	1870	905	4880	3920	3400	4170	2800	2950	-1.21848	0.0550176	1.17756	unchanged	-0.912784	0.154039	0.919838	unchanged	0.305693	0.283006	0.791153	unchanged	C01265	Flavone and flavonol biosynthesis(ko00944)	--	--	--	--	--	--	--	HMDB0029263	Organic compounds	Phenylpropanoids and polyketides	Flavonoids	O-methylated flavonoids	5280417	2068-02-2
meta_697	2,4,6-trihydroxy-acetophenone-4-O-glucoside	779000	805000	585000	795000	699000	954000	1560000	1700000	1810000	-0.177063	0.412514	0.600997	unchanged	-1.2366	0.000651577	1.34672	down	-1.05954	0.0010905	1.46166	down	--	--	--	--	--	--	--	--	--	--	--	--	--	--	--	--
meta_698	1-O-Vanilloyl-D-Glucose	158000	146000	134000	696000	741000	630000	607000	550000	525000	-2.2386	0.00247748	1.43507	down	-1.94177	0.00186343	1.36508	down	0.296822	0.0371582	1.27185	up	--	--	--	--	--	--	--	--	--	--	--	--	--	--	--	--
meta_699	Vanillic acid-4-O-glucoside	95900	110000	76300	76600	66500	126000	185000	229000	209000	0.108865	0.847108	0.150858	unchanged	-1.15317	0.00266329	1.32383	down	-1.26204	0.00851345	1.40481	down	--	--	--	--	--	--	--	--	--	--	--	--	--	--	--	--
meta_700	3,4,5-Trimethoxyphenyl-1-O-Glucoside	1570000	1540000	1110000	1450000	1300000	2050000	2690000	3110000	2980000	-0.175311	0.524094	0.482327	unchanged	-1.07186	0.00161594	1.33284	down	-0.896548	0.0137264	1.39825	down	--	--	--	--	--	--	--	--	--	--	--	--	--	--	--	--
meta_701	9,10,11-Trihydroxy-12-octadecenoic acid	54000	46500	52000	51200	86100	38100	24900	27800	23600	-0.121082	0.648953	0.367945	unchanged	0.999561	0.00184568	1.34814	up	1.12064	0.146542	1.13315	unchanged	--	--	--	--	--	--	--	--	--	--	--	--	--	--	--	--
meta_702	9,10,13-Trihydroxy-11-Octadecenoic Acid	660000	778000	656000	611000	1200000	594000	252000	245000	231000	-0.123555	0.657309	0.357183	unchanged	1.52061	0.00660712	1.35401	up	1.64417	0.106874	1.22333	unchanged	C14835	Linoleic acid metabolism(ko00591)	LMFA02000168	9,10,13-TriHOME(11)	9,10,13-trihydroxy-11-octadecenoic acid	-	Fatty Acyls [FA]	Octadecanoids [FA02]	Other Octadecanoids [FA0200]	HMDB0004710	Organic compounds	Lipids and lipid-like molecules	Fatty Acyls	Fatty acids and conjugates	14968868	29907-57-1
meta_703	9,10-Dihydroxy-12,13-epoxyoctadecanoic acid	3040	5520	4930	3770	4720	4880	5160	4000	7370	-0.0233018	0.964527	0.0351992	unchanged	-0.292903	0.462699	0.520577	unchanged	-0.269601	0.402288	0.674273	unchanged	C14837	Linoleic acid metabolism(ko00591)	--	--	--	--	--	--	--	--	--	--	--	--	--	--
meta_704	Monopalmitin	267000	274000	245000	256000	247000	361000	325000	281000	283000	-0.116285	0.554493	0.472072	unchanged	-0.176005	0.125075	0.982092	unchanged	-0.0597194	0.847592	0.157741	unchanged	--	--	--	--	--	--	--	--	--	HMDB0011564	Organic compounds	Lipids and lipid-like molecules	Glycerolipids	Monoradylglycerols	3084463	32899-41-5
meta_705	2'-Deoxyadenosine-5'-monophosphate	206000	214000	232000	264000	273000	230000	325000	352000	308000	-0.232231	0.0798082	1.13315	unchanged	-0.594855	0.00371124	1.32831	down	-0.362624	0.0165968	1.34169	down	C00360	Metabolic pathways(ko01100);;Purine metabolism(ko00230)	--	--	--	--	--	--	--	HMDB0000905	Organic compounds	Nucleosides, nucleotides, and analogues	Purine nucleotides	Purine deoxyribonucleotides	12599	653-63-4
meta_706	Pyridoxine-5'-O-glucoside	555000	514000	683000	564000	635000	687000	974000	969000	767000	-0.112207	0.516328	0.488924	unchanged	-0.631168	0.0228674	1.2138	down	-0.518961	0.0372045	1.31044	down	--	--	--	--	--	--	--	--	--	--	--	--	--	--	--	--
meta_707	2'-Deoxyinosine-5'-monophosphate	164000	214000	203000	254000	181000	182000	413000	433000	384000	-0.0773234	0.699531	0.297579	unchanged	-1.08961	0.000492549	1.35076	down	-1.01229	0.00410935	1.44892	down	--	--	--	--	--	--	--	--	--	--	--	--	--	--	--	--
meta_708	6-O-Galloyl-D-glucose	440000	378000	390000	394000	376000	301000	290000	242000	336000	0.180224	0.262625	0.802165	unchanged	0.486614	0.0318123	1.18792	up	0.30639	0.160687	0.979517	unchanged	--	--	--	--	--	--	--	--	--	--	--	--	--	--	--	--
meta_709	1-O-galloyl-β-D-glucose	219000	148000	182000	137000	113000	124000	113000	117000	100000	0.539876	0.0921357	1.16081	unchanged	0.719212	0.0629543	1.19054	unchanged	0.179336	0.170468	0.972263	unchanged	--	--	--	--	--	--	--	--	--	--	--	--	--	--	--	--
meta_710	9,10,18-Trihydroxystearic acid	31700	14700	12900	22000	10400	12100	26600	21000	35900	0.372859	0.527451	0.480536	unchanged	-0.579376	0.342344	0.657297	unchanged	-0.952235	0.0851668	1.13365	unchanged	C19621	Cutin, suberine and wax biosynthesis(ko00073)	--	--	--	--	--	--	--	HMDB0034295	Organic compounds	Lipids and lipid-like molecules	Fatty Acyls	Fatty acids and conjugates	5282938	17705-68-9
meta_711	Tryptophan glutamic acid	7220	2010	5420	2570	1710	4600	4360	2320	2350	0.653363	0.349064	0.695657	unchanged	0.575458	0.350275	0.6737	unchanged	-0.077905	0.965749	0.0338312	unchanged	--	--	--	--	--	--	--	--	--	--	--	--	--	--	--	--
meta_712	β-Nicotinamide mononucleotide	111000	124000	141000	177000	134000	194000	9	9	9	-0.415148	0.122146	1.06206	unchanged	13.755	0.00476915	1.36216	up	14.1701	0.0110647	1.4695	up	C00455	Metabolic pathways(ko01100);;Nicotinate and nicotinamide metabolism(ko00760)	--	--	--	--	--	--	--	HMDB0000229	Organic compounds	Nucleosides, nucleotides, and analogues	Pyridine nucleotides	Nicotinamide nucleotides	14181	75414-16-3
meta_713	O-Feruloyl 4-hydroxycoumarin	1780000	2780000	1460000	2710000	2570000	2630000	2000000	1930000	2150000	-0.447398	0.253129	0.894858	unchanged	-0.066669	0.964709	0.034228	unchanged	0.380729	0.00271423	1.45706	up	--	--	--	--	--	--	--	--	--	--	--	--	--	--	--	--
meta_714	5-O-p-Coumaroylquinic acid*	232000	206000	232000	201000	193000	179000	230000	138000	158000	0.225046	0.0444369	1.20228	up	0.381556	0.222283	0.873516	unchanged	0.15651	0.634877	0.396539	unchanged	--	--	--	--	--	--	--	--	--	--	--	--	--	--	--	--
meta_715	3-O-p-Coumaroylquinic acid*	603000	576000	675000	2020000	1860000	1640000	1340000	1140000	1200000	-1.57201	0.00530034	1.4211	down	-0.98899	0.0029646	1.34363	down	0.583017	0.0154015	1.39089	up	--	--	--	--	--	--	--	--	--	--	--	--	--	--	--	--
meta_716	4,8-Dihydroxy Naphthol-1-O-glucoside	4390000	5660000	5600000	2040000	1910000	2130000	999000	1510000	1190000	1.35582	0.0147043	1.39827	up	2.09213	0.00556997	1.34267	up	0.73631	0.0206063	1.3903	up	--	--	--	--	--	--	--	--	--	--	--	--	--	--	--	--
meta_717	1,4,8-Trihydroxynaphthalene-1-O-glucoside	4590	2690	866	2410	8550	4150	8770	13600	6540	-0.999843	0.348229	0.694131	unchanged	-2.06295	0.0600657	1.13881	unchanged	-1.06311	0.173482	0.959462	unchanged	--	--	--	--	--	--	--	--	--	--	--	--	--	--	--	--
meta_718	4-O-p-Coumaroylquinic acid	57600	75100	84800	83700	82100	85600	61800	55200	66500	-0.227092	0.290706	0.832348	unchanged	0.231106	0.289906	0.755773	unchanged	0.458197	0.0140249	1.43783	up	--	--	--	--	--	--	--	--	--	--	--	--	--	--	--	--
meta_719	1-O-p-Coumaroylquinic acid	1980000	2160000	2170000	2760000	2420000	2650000	1520000	1730000	1310000	-0.31048	0.0186248	1.31114	down	0.476606	0.0237702	1.24594	up	0.787086	0.00258616	1.44312	up	--	--	--	--	--	--	--	--	--	--	--	--	--	--	--	--
meta_720	Daphnin	555000	439000	507000	350000	402000	374000	383000	269000	386000	0.410369	0.0482239	1.24523	up	0.545048	0.0401604	1.14715	up	0.134679	0.536344	0.503255	unchanged	--	--	--	--	--	--	--	--	--	--	--	--	--	--	--	--
meta_721	Esculin (6,7-DihydroxyCoumarin-6-glucoside)	671000	578000	688000	546000	482000	509000	502000	393000	586000	0.331397	0.0398811	1.24855	up	0.402224	0.0947222	1.04228	unchanged	0.0708275	0.77635	0.23551	unchanged	--	--	--	--	--	--	--	--	--	--	--	--	--	--	--	--
meta_722	Sinapoyl malate	33200	35900	32200	24400	16600	30000	12800	23500	21300	0.553067	0.112308	1.12886	unchanged	0.860857	0.0356758	1.24269	up	0.30779	0.429758	0.604739	unchanged	C02887	Phenylpropanoid biosynthesis(ko00940)	--	--	--	--	--	--	--	--	--	--	--	--	--	--
meta_723	Docosanoic acid (Behenic acid)	16000	12500	13900	14600	21600	19300	48900	34000	33100	-0.376839	0.156019	0.995781	unchanged	-1.43571	0.0366151	1.26481	down	-1.05887	0.0439729	1.31717	down	--	--	--	--	--	--	--	--	--	--	--	--	--	--	--	--
meta_724	1-O-Caffeoyl-β-D-glucose	19400000	21200000	22700000	23000000	20000000	21300000	18500000	18700000	20200000	-0.0232247	0.808976	0.185324	unchanged	0.139298	0.165802	0.918485	unchanged	0.162523	0.10078	1.12299	unchanged	--	--	--	--	--	--	--	--	--	--	--	--	--	--	--	--
meta_725	Vanillic Acid-4-O-Glucuronide	17100000	20200000	22900000	24200000	19500000	23000000	16600000	19300000	22000000	-0.152139	0.379995	0.641077	unchanged	0.0554705	0.754546	0.22598	unchanged	0.207609	0.235997	0.859126	unchanged	--	--	--	--	--	--	--	--	--	HMDB0060024	Organic compounds	Organic oxygen compounds	Organooxygen compounds	Carbohydrates and carbohydrate conjugates	101579718	18191-12-3
meta_726	6-O-Caffeoyl-D-glucose	382000	427000	393000	306000	390000	363000	407000	445000	410000	0.188454	0.186885	0.93288	unchanged	-0.0707067	0.334762	0.662645	unchanged	-0.259161	0.0939756	1.16379	unchanged	--	--	--	--	--	--	--	--	--	--	--	--	--	--	--	--
meta_727	5,7,3',4'-Tetramethoxyflavone	1960	2590	2010	1290	1080	1710	1940	1530	3590	0.699534	0.0397449	1.20471	up	-0.020857	0.820923	0.171935	unchanged	-0.720391	0.251374	0.906336	unchanged	--	--	--	--	--	--	--	--	--	--	--	--	--	--	--	--
meta_728	5,7,8,4'-Tetramethoxyflavone	2060	1220	1350	1500	1430	1560	2590	1500	1860	0.00665375	0.875272	0.127335	unchanged	-0.363577	0.349509	0.644502	unchanged	-0.370231	0.267495	0.903584	unchanged	--	--	--	--	--	--	--	--	--	--	--	--	--	--	--	--
meta_729	Scutellarein tetramethyl ether	4880	3650	5250	3820	3760	4900	3900	4640	4050	0.136669	0.518642	0.484407	unchanged	0.117191	0.514182	0.478646	unchanged	-0.0194779	0.937506	0.0634908	unchanged	--	--	--	--	--	--	--	--	--	HMDB0030575	Organic compounds	Phenylpropanoids and polyketides	Flavonoids	O-methylated flavonoids	96118	1168-42-9
meta_730	Lactobiose	2820000	2560000	1650000	1970000	2400000	1870000	2400000	3290000	3370000	0.143346	0.551172	0.462269	unchanged	-0.386522	0.22586	0.801872	unchanged	-0.529867	0.0745991	1.20412	unchanged	C00243	Galactose metabolism(ko00052);;Metabolic pathways(ko01100);;ABC transporters(ko02010)	--	--	--	--	--	--	--	HMDB0035312	Organic compounds	Organic oxygen compounds	Organooxygen compounds	Carbohydrates and carbohydrate conjugates	440995	87396-30-3
meta_731	D-(+)-Cellobiose	30200	18800	11900	7830	10800	6600	13100	11700	15700	1.1992	0.149609	1.06298	unchanged	0.496468	0.329762	0.727568	unchanged	-0.702729	0.0411412	1.24647	down	--	--	--	--	--	--	--	--	--	HMDB0000055	Organic compounds	Organic oxygen compounds	Organooxygen compounds	Carbohydrates and carbohydrate conjugates	10712	528-50-7
meta_732	D-Trehalose*	904000	723000	614000	520000	627000	831000	826000	846000	780000	0.188911	0.520044	0.480519	unchanged	-0.147239	0.495675	0.515644	unchanged	-0.336149	0.221864	0.970338	unchanged	--	--	--	--	--	--	--	--	--	--	--	--	--	--	--	--
meta_733	D-Lactulose	3930000	2780000	3000000	2930000	2760000	3570000	4080000	4300000	3970000	0.0610279	0.746827	0.24828	unchanged	-0.362489	0.121239	1.05744	unchanged	-0.423517	0.0387476	1.33576	down	--	--	--	--	--	--	--	--	--	HMDB0000740	Organic compounds	Organic oxygen compounds	Organooxygen compounds	Carbohydrates and carbohydrate conjugates	11333	4618-18-2
meta_734	Isomaltulose*	1750000	2010000	1920000	1110000	1260000	1440000	1450000	1330000	1500000	0.581868	0.00789793	1.34604	up	0.407738	0.0101027	1.28047	up	-0.17413	0.2414	0.881706	unchanged	--	--	--	--	--	--	--	--	--	--	--	--	--	--	--	--
meta_735	Galactinol	1960000	1780000	2950000	1280000	1880000	1840000	1670000	1620000	1800000	0.405621	0.26366	0.815778	unchanged	0.359869	0.27906	0.807129	unchanged	-0.0457522	0.893396	0.110865	unchanged	C01235	Galactose metabolism(ko00052);;Metabolic pathways(ko01100)	--	--	--	--	--	--	--	HMDB0005826	Organic compounds	Organic oxygen compounds	Organooxygen compounds	Carbohydrates and carbohydrate conjugates	381832774	3687-64-7
meta_736	D-Maltose*	1040000	1130000	937000	1040000	945000	1170000	1000000	1240000	1260000	-0.020817	0.861351	0.134157	unchanged	-0.168246	0.271532	0.752101	unchanged	-0.147429	0.342192	0.716813	unchanged	--	--	--	--	--	--	--	--	--	--	--	--	--	--	--	--
meta_737	D-Sucrose*	1200000	861000	899000	673000	577000	757000	1480000	1070000	611000	0.553275	0.079016	1.15628	unchanged	-0.0196466	0.823504	0.166464	unchanged	-0.572922	0.262722	0.901394	unchanged	--	--	--	--	--	--	--	--	--	--	--	--	--	--	--	--
meta_738	Melibiose	632000	707000	695000	443000	435000	429000	656000	451000	613000	0.636449	0.00763921	1.41893	up	0.258646	0.229848	0.850428	unchanged	-0.377804	0.157624	1.1113	unchanged	C05402	Metabolic pathways(ko01100);;Galactose metabolism(ko00052);;ABC transporters(ko02010)	--	--	--	--	--	--	--	HMDB0000048	Organic compounds	Organic oxygen compounds	Organooxygen compounds	Carbohydrates and carbohydrate conjugates	6602503	13299-20-2
meta_739	Coniferin	282000	287000	456000	166000	167000	208000	288000	509000	177000	0.892722	0.0986706	1.16794	unchanged	0.169432	0.889425	0.102005	unchanged	-0.72329	0.276075	0.887971	unchanged	C00761	Phenylpropanoid biosynthesis(ko00940)	--	--	--	--	--	--	--	HMDB0013682	Organic compounds	Organic oxygen compounds	Organooxygen compounds	Carbohydrates and carbohydrate conjugates	5280372	124151-33-3
meta_740	7-(3,4-Dihydroxyphenyl)-1-(4-hydroxy-3-methoxyphenyl)-4-en-3-heptanone	10700	6140	6720	6650	8120	8310	3330	2590	4070	-0.00781459	0.924255	0.0756801	unchanged	1.21758	0.0770162	1.1478	unchanged	1.22539	0.00341139	1.43514	up	--	--	--	--	--	--	--	--	--	--	--	--	--	--	--	--
meta_741	Cocamidopropyl betaine	6790	8200	8410	7160	7050	5410	8030	6780	5990	0.25931	0.173871	0.921918	unchanged	0.173967	0.331203	0.666749	unchanged	-0.0853433	0.656682	0.350278	unchanged	--	--	--	--	--	--	--	--	--	--	--	--	--	--	--	--
meta_742	Dihydrocaffeoylglucose	101000	84700	104000	68700	62800	75300	56600	57600	70800	0.484477	0.0245493	1.28954	up	0.648846	0.0115244	1.26245	up	0.164368	0.283912	0.794753	unchanged	--	--	--	--	--	--	--	--	--	--	--	--	--	--	--	--
meta_743	Syringaldehyde-4-O-glucoside	59700	95400	102000	65100	60200	60600	62200	61500	71900	0.43016	0.21123	0.965161	unchanged	0.359575	0.255759	0.828533	unchanged	-0.0705846	0.450471	0.600932	unchanged	--	--	--	--	--	--	--	--	--	--	--	--	--	--	--	--
meta_744	Lactitol	4510000	4750000	4470000	4860000	4870000	4720000	4850000	4840000	5210000	-0.0741117	0.0924093	1.11077	unchanged	-0.117648	0.0660271	1.09062	unchanged	-0.0435367	0.34596	0.74651	unchanged	--	--	--	--	--	--	--	--	--	HMDB0040937	Organic compounds	Lipids and lipid-like molecules	Fatty Acyls	Fatty acyl glycosides	157355	585-86-4
meta_745	Maltitol	44400	35900	27500	36600	27500	31100	45700	33200	33700	0.161928	0.502844	0.511515	unchanged	-0.0740503	0.814233	0.170005	unchanged	-0.235979	0.309396	0.76875	unchanged	--	--	--	--	--	--	--	--	--	HMDB0002928	Organic compounds	Lipids and lipid-like molecules	Fatty Acyls	Fatty acyl glycosides	493591	585-88-6
meta_746	5-hydroxy-1-(4-hydroxyphenyl)-7-(4-hydroxy-3-methoxyphenyl)-3-heptanone	132000	140000	146000	143000	129000	130000	135000	138000	149000	0.0566784	0.429342	0.581775	unchanged	-0.013669	0.831709	0.155903	unchanged	-0.0703474	0.343002	0.711942	unchanged	--	--	--	--	--	--	--	--	--	--	--	--	--	--	--	--
meta_747	Guanosine 3',5'-cyclic monophosphate	256000	426000	239000	327000	277000	273000	306000	231000	287000	0.0253101	0.832628	0.169369	unchanged	0.120511	0.65273	0.337993	unchanged	0.0952008	0.570091	0.445768	unchanged	C00942	Purine metabolism(ko00230);;Metabolic pathways(ko01100)	--	--	--	--	--	--	--	HMDB0001314	Organic compounds	Nucleosides, nucleotides, and analogues	Purine nucleotides	Cyclic purine nucleotides	24316	7665-99-8
meta_748	4-Pyridoxic acid-O-glucoside	66500	79000	92500	201000	213000	214000	124000	123000	116000	-1.41226	0.000495643	1.43314	down	-0.621416	0.0219482	1.28586	down	0.790845	0.00021022	1.49325	up	--	--	--	--	--	--	--	--	--	--	--	--	--	--	--	--
meta_749	3'-Adenylic Acid	15800	15700	20200	12400	16900	10400	6980	11000	20600	0.400366	0.179372	0.919109	unchanged	0.554533	0.396731	0.622328	unchanged	0.154167	0.938992	0.0625771	unchanged	C01367	Metabolic pathways(ko01100);;Purine metabolism(ko00230)	--	--	--	--	--	--	--	HMDB0003540	Organic compounds	Nucleosides, nucleotides, and analogues	Ribonucleoside 3'-phosphates	_	41211	84-21-9
meta_750	Adenosine 5'-monophosphate	1390000	1920000	1990000	1770000	1730000	1380000	2930000	2120000	1820000	0.109923	0.574701	0.427139	unchanged	-0.363315	0.259219	0.777091	unchanged	-0.473238	0.173675	1.02705	unchanged	C00020	Zeatin biosynthesis(ko00908);;Purine metabolism(ko00230);;Metabolic pathways(ko01100);;Biosynthesis of secondary metabolites(ko01110)	--	--	--	--	--	--	--	HMDB0000045	Organic compounds	Nucleosides, nucleotides, and analogues	Purine nucleotides	Purine ribonucleotides	6083	61-19-8
meta_751	Inosine 5'-monophosphate	101000	89700	132000	114000	95000	94500	151000	167000	128000	0.0748845	0.682703	0.318081	unchanged	-0.477489	0.0733944	1.06084	unchanged	-0.552374	0.0324344	1.31787	down	C00130	Biosynthesis of secondary metabolites(ko01110);;Purine metabolism(ko00230);;Metabolic pathways(ko01100)	--	--	--	--	--	--	--	HMDB0000175	Organic compounds	Nucleosides, nucleotides, and analogues	Purine nucleotides	Purine ribonucleotides	8582	131-99-7
meta_752	Kankanoside E	13900	5700	10800	10700	18300	11900	19400	16400	11300	-0.481755	0.356189	0.668005	unchanged	-0.690308	0.173142	0.876286	unchanged	-0.208553	0.569551	0.44352	unchanged	--	--	--	--	--	--	--	--	--	--	--	--	--	--	--	--
meta_753	Indole-3-cyano-2-O-glucoside	89200	123000	71300	63300	83100	92900	96100	66100	126000	0.226267	0.457821	0.561557	unchanged	-0.0110021	0.949004	0.0463692	unchanged	-0.237269	0.462533	0.582093	unchanged	--	--	--	--	--	--	--	--	--	--	--	--	--	--	--	--
meta_754	1-Stearidonoyl-Glycerol	13200	9080	9410	25300	33200	31400	42300	41400	29300	-1.51584	0.0050456	1.39147	down	-1.83587	0.0160695	1.30808	down	-0.320035	0.203777	0.936643	unchanged	--	--	--	--	--	--	--	--	--	--	--	--	--	--	--	--
meta_755	1-Methoxyphaseollin	27400	21100	22100	25300	21800	20700	21600	20800	23600	0.054123	0.718855	0.276137	unchanged	0.0896879	0.527868	0.467722	unchanged	0.0355649	0.733402	0.273365	unchanged	--	--	--	--	--	--	--	--	--	--	--	--	--	--	--	--
meta_756	2-α-Linolenoyl-glycerol	12300000	10700000	10800000	14500000	13600000	11400000	12000000	13100000	12400000	-0.220464	0.165506	0.966831	unchanged	-0.15188	0.126616	0.978357	unchanged	0.068584	0.552558	0.485006	unchanged	--	--	--	--	--	--	--	--	--	--	--	--	--	--	--	--
meta_757	1-α-Linolenoyl-glycerol	15200000	13900000	14600000	18400000	17000000	15400000	21600000	22400000	21000000	-0.214349	0.0957531	1.12991	unchanged	-0.573265	0.000219271	1.35894	down	-0.358916	0.0180804	1.39307	down	--	--	--	--	--	--	--	--	--	--	--	--	--	--	--	--
meta_758	Scopoletin-7-O-glucoside (Scopolin)	35600000	37100000	43500000	24700000	20100000	21600000	23100000	22200000	24900000	0.807191	0.00821248	1.37096	up	0.723238	0.0164577	1.30488	up	-0.0839535	0.474936	0.562539	unchanged	--	--	--	--	--	--	--	--	--	--	--	--	--	--	--	--
meta_759	1-Caffeoylquinic acid	229000	298000	181000	232000	246000	171000	158000	117000	136000	0.11329	0.659925	0.337002	unchanged	0.765537	0.0872734	1.11295	unchanged	0.652247	0.0550758	1.25801	unchanged	--	--	--	--	--	--	--	--	--	HMDB0030652	Organic compounds	Organic oxygen compounds	Organooxygen compounds	Alcohols and polyols	131751066	1241-87-8
meta_760	Neochlorogenic acid (5-O-Caffeoylquinic acid)	962000	1170000	1190000	910000	1060000	989000	927000	899000	884000	0.163178	0.242041	0.839706	unchanged	0.287475	0.103436	1.11286	unchanged	0.124298	0.188635	1.01765	unchanged	--	--	--	--	--	--	--	--	--	--	--	--	--	--	--	--
meta_761	Cryptochlorogenic acid (4-O-Caffeoylquinic acid)	775000	711000	748000	427000	578000	482000	439000	352000	406000	0.597582	0.0180705	1.34937	up	0.905269	0.000614161	1.35341	up	0.307688	0.148169	1.03527	unchanged	--	--	--	--	--	--	--	--	--	--	--	--	--	--	--	--
meta_762	1-Linoleoylglycerol	1440000	1280000	1250000	2240000	1880000	1660000	2850000	3000000	3080000	-0.533758	0.0574778	1.24323	unchanged	-1.17157	5.76249e-05	1.36732	down	-0.637813	0.0148598	1.41969	down	--	--	--	--	--	--	--	--	--	--	--	--	--	--	--	--
meta_763	2-Linoleoylglycerol	1640000	1260000	1260000	2480000	2290000	1900000	1980000	2350000	2280000	-0.683715	0.0198622	1.28882	down	-0.675551	0.00889503	1.26968	down	0.00816404	0.927635	0.0722107	unchanged	--	--	--	--	--	--	--	--	--	HMDB0011538	Organic compounds	Lipids and lipid-like molecules	Fatty Acyls	Lineolic acids and derivatives	5365676	_
meta_764	1-O-Feruloyl-D-Glucose	384000	333000	270000	207000	227000	219000	201000	158000	209000	0.582111	0.0734418	1.23885	unchanged	0.792988	0.0340224	1.2189	up	0.210877	0.208283	0.966842	unchanged	--	--	--	--	--	--	--	--	--	--	--	--	--	--	--	--
meta_765	6-O-Feruloyl-D-glucose	658000	973000	858000	785000	685000	611000	616000	677000	688000	0.247179	0.282982	0.786151	unchanged	0.312337	0.202229	0.915741	unchanged	0.0651581	0.591715	0.433519	unchanged	--	--	--	--	--	--	--	--	--	--	--	--	--	--	--	--
meta_766	Homovanilloylquinic acid	61200	45200	51800	64300	53000	59300	45900	52200	44400	-0.165346	0.347179	0.687122	unchanged	0.143234	0.390261	0.61643	unchanged	0.30858	0.0536136	1.22287	unchanged	--	--	--	--	--	--	--	--	--	--	--	--	--	--	--	--
meta_767	4-O-β-D-glucosylferulic acid	12300	26500	6270	22500	9810	10800	20100	14800	13100	-0.0740311	0.933083	0.0650463	unchanged	-0.31039	0.889476	0.105068	unchanged	-0.236359	0.7459	0.263287	unchanged	--	--	--	--	--	--	--	--	--	--	--	--	--	--	--	--
meta_768	Ferulic acid-4-O-glucoside	197000	86200	107000	115000	228000	181000	100000	165000	140000	-0.461697	0.398498	0.617205	unchanged	-0.115442	0.906828	0.086897	unchanged	0.346255	0.367212	0.697543	unchanged	--	--	--	--	--	--	--	--	--	--	--	--	--	--	--	--
meta_769	1-Oleoyl-Sn-Glycerol	307000	215000	307000	234000	207000	186000	258000	195000	247000	0.389791	0.146262	1.02209	unchanged	0.235153	0.31272	0.701713	unchanged	-0.154638	0.371452	0.681706	unchanged	--	--	--	--	--	--	--	--	--	--	--	--	--	--	--	--
meta_770	Sweroside	18700	11000	11400	9	15400	17900	22100	24400	16600	3.29363	0.702455	0.299797	unchanged	-0.644178	0.0982374	1.00697	unchanged	-3.9378	0.210702	0.952158	unchanged	--	--	--	--	--	--	--	--	--	--	--	--	--	--	--	--
meta_771	Pinoresinol*	56900	47000	49500	85500	71600	92500	84600	74000	74800	-0.69894	0.0198322	1.3302	down	-0.607568	0.00438007	1.30192	down	0.0913721	0.495944	0.539201	unchanged	--	--	--	--	--	--	--	--	--	--	--	--	--	--	--	--
meta_772	Epipinoresinol*	59000	52800	64700	88600	71200	83800	104000	83000	73600	-0.463705	0.0290266	1.26328	down	-0.552103	0.0744563	1.13336	unchanged	-0.0883982	0.620778	0.395608	unchanged	--	--	--	--	--	--	--	--	--	--	--	--	--	--	--	--
meta_773	Sinigrin (2-Propenyl Glucosinolate)	160000	175000	266000	467000	500000	584000	452000	478000	430000	-1.39816	0.00277223	1.38327	down	-1.21361	0.00841037	1.32329	down	0.18455	0.201121	0.97266	unchanged	--	--	--	--	--	--	--	--	--	--	--	--	--	--	--	--
meta_774	Rosmarinic acid	69800	93800	89000	41600	60400	47100	49100	24500	49100	0.766587	0.0226624	1.27517	up	1.1008	0.0174205	1.22625	up	0.33421	0.431334	0.610068	unchanged	C01850	Tyrosine metabolism(ko00350);;Metabolic pathways(ko01100)	--	--	--	--	--	--	--	HMDB0003572	Organic compounds	Phenylpropanoids and polyketides	Cinnamic acids and derivatives	Hydroxycinnamic acids and derivatives	5281792	20283-92-5
meta_775	7-Deoxyloganic acid	56000	49500	61200	40900	51400	63000	33400	32700	34100	0.119055	0.634818	0.367779	unchanged	0.729159	0.0212689	1.31455	up	0.610104	0.101934	1.23324	unchanged	--	--	--	--	--	--	--	--	--	HMDB0037028	Organic compounds	Lipids and lipid-like molecules	Prenol lipids	Terpene glycosides	4490284	92842-56-3
meta_776	(7R,8S)-Dihydrodehydrodiconiferyl alcohol	8090	8170	7660	5780	7170	5330	3990	4210	5040	0.398881	0.0672355	1.23266	unchanged	0.860062	0.00238112	1.34846	up	0.461182	0.0734189	1.19542	unchanged	--	--	--	--	--	--	--	--	--	--	--	--	--	--	--	--
meta_777	7-O-Galloyl-D-sedoheptulose	6060	10800	7580	8970	4180	6790	15000	4640	11800	0.320818	0.48824	0.51495	unchanged	-0.242418	0.541345	0.449399	unchanged	-0.563236	0.342599	0.743766	unchanged	--	--	--	--	--	--	--	--	--	--	--	--	--	--	--	--
meta_778	Guanosine 5'-monophosphate	183000	402000	185000	237000	159000	146000	315000	283000	329000	0.435561	0.411802	0.632982	unchanged	-0.369226	0.548189	0.459057	unchanged	-0.804786	0.0290026	1.34868	down	C00144	Purine metabolism(ko00230);;Metabolic pathways(ko01100)	--	--	--	--	--	--	--	HMDB0001397	Organic compounds	Nucleosides, nucleotides, and analogues	Purine nucleotides	Purine ribonucleotides	6804	85-32-5
meta_779	Turanose	1320000	1620000	1140000	1980000	2220000	1200000	2790000	2860000	1870000	-0.371176	0.290217	0.788211	unchanged	-0.871251	0.0523507	1.17536	unchanged	-0.500075	0.186252	0.936533	unchanged	--	--	--	--	--	--	--	--	--	--	--	--	--	--	--	--
meta_780	Isopentenyladenine-7-N-glucoside	165000	110000	128000	68200	94300	111000	136000	96800	129000	0.56746	0.106649	1.04999	unchanged	0.150686	0.536635	0.444174	unchanged	-0.416775	0.16499	0.971058	unchanged	--	--	--	--	--	--	--	--	--	--	--	--	--	--	--	--
meta_781	Scopoletin-7-O-glucuronide	947000	844000	734000	2140000	1670000	2360000	3310000	3430000	2930000	-1.28188	0.0197429	1.3645	down	-1.94178	0.00131478	1.36262	down	-0.659898	0.0120814	1.37813	down	--	--	--	--	--	--	--	--	--	--	--	--	--	--	--	--
meta_782	5-O-Feruloylquinic acid	8210	5280	9280	64800	39000	97800	211000	187000	141000	-3.08768	0.0720096	1.25466	unchanged	-4.58517	0.0137132	1.33746	down	-1.49749	0.0145148	1.35724	down	--	--	--	--	--	--	--	--	--	HMDB0240478	Organic compounds	Organic oxygen compounds	Organooxygen compounds	Alcohols and polyols	10133609	87099-72-7
meta_783	1-O-Feruloylquinic acid	1330000	1140000	1280000	2800000	2190000	3000000	4410000	4380000	3930000	-1.08157	0.0235849	1.36278	down	-1.76321	0.000969689	1.36693	down	-0.68164	0.00868986	1.41061	down	--	--	--	--	--	--	--	--	--	--	--	--	--	--	--	--
meta_784	3-O-Feruloylquinic acid	3710000	4220000	4270000	7100000	8510000	7590000	8860000	8610000	7270000	-0.92606	0.00547425	1.40384	down	-1.01746	0.00758192	1.33387	down	-0.0913991	0.471196	0.555907	unchanged	--	--	--	--	--	--	--	--	--	HMDB0030669	Organic compounds	Organic oxygen compounds	Organooxygen compounds	Alcohols and polyols	9799386	62929-69-5
meta_785	Chlorogenic acid methyl ester	465000	334000	545000	557000	577000	704000	483000	473000	603000	-0.47283	0.104145	1.057	unchanged	-0.234229	0.396472	0.597148	unchanged	0.238601	0.209571	0.900329	unchanged	--	--	--	--	--	--	--	--	--	--	--	--	--	--	--	--
meta_786	Sinapaldehyde-4-O-Glucoside	164000	182000	82100	161000	141000	109000	112000	72400	107000	-0.0046652	0.878758	0.119809	unchanged	0.499306	0.274548	0.779445	unchanged	0.503971	0.114385	1.071	unchanged	--	--	--	--	--	--	--	--	--	--	--	--	--	--	--	--
meta_787	3-Oxo-α-ionol-β-D-glucoside	234000	151000	244000	215000	144000	263000	253000	223000	251000	0.02749	0.961556	0.0370184	unchanged	-0.238643	0.385782	0.640088	unchanged	-0.266133	0.420249	0.658178	unchanged	--	--	--	--	--	--	--	--	--	--	--	--	--	--	--	--
meta_788	Quinacyl syringic acid	42700	34400	44000	37100	48200	31200	37000	22100	35300	0.0707166	0.807876	0.188784	unchanged	0.387636	0.198755	0.857797	unchanged	0.31692	0.3433	0.711515	unchanged	--	--	--	--	--	--	--	--	--	--	--	--	--	--	--	--
meta_789	Trihydroxycinnamoylquinic acid	32700	44300	30500	41900	50100	57200	46600	51700	45700	-0.48079	0.0868572	1.08222	unchanged	-0.439094	0.0880046	1.09127	unchanged	0.0416959	0.744417	0.267422	unchanged	--	--	--	--	--	--	--	--	--	--	--	--	--	--	--	--
meta_790	4-Ketopinoresinol	1170	1630	2070	2620	4410	4890	3400	2880	1710	-1.27972	0.0622107	1.22411	unchanged	-0.694863	0.161767	0.932871	unchanged	0.58486	0.206006	0.915866	unchanged	--	--	--	--	--	--	--	--	--	--	--	--	--	--	--	--
meta_791	Tangeretin (4',5,6,7,8-Pentamethoxyflavone)	329000	312000	338000	294000	323000	313000	288000	299000	333000	0.0743813	0.226729	0.840889	unchanged	0.0916401	0.291193	0.735021	unchanged	0.0172588	0.846888	0.156078	unchanged	--	--	--	--	--	--	--	--	--	--	--	--	--	--	--	--
meta_792	Geniposidic acid	7850	3880	5180	4330	3790	6760	6790	7850	6670	0.169371	0.673205	0.32147	unchanged	-0.390697	0.336443	0.705037	unchanged	-0.560068	0.129964	1.1048	unchanged	C11673	Biosynthesis of secondary metabolites(ko01110);;Monoterpenoid biosynthesis(ko00902)	LMPR0102070043	Geniposidic acid	-	-	Prenol Lipids [PR]	Isoprenoids [PR01]	C10 isoprenoids (monoterpenes) [PR0102]	--	--	--	--	--	--	--
meta_793	Isohydroxymatairesinol	1740	2830	937	6490	4700	4500	1360	1330	1740	-1.6316	0.0160549	1.29644	down	0.183963	0.583715	0.416997	unchanged	1.81556	0.0233423	1.42011	up	--	--	--	--	--	--	--	--	--	--	--	--	--	--	--	--
meta_794	1-Methylpropyl glucosinolate	1670000	1810000	2210000	57300000	60800000	53300000	2340000	2390000	2290000	-4.92088	0.00145725	1.44116	down	-0.312994	0.107102	1.10529	unchanged	4.60789	0.00155737	1.49756	up	C08407	Glucosinolate biosynthesis(ko00966);;Biosynthesis of secondary metabolites(ko01110);;2-Oxocarboxylic acid metabolism(ko01210)	--	--	--	--	--	--	--	--	--	--	--	--	--	--
meta_795	Riboflavin (Vitamin B2)	3290000	3560000	3020000	3700000	2860000	3580000	2650000	2440000	3700000	-0.0329955	0.785842	0.210983	unchanged	0.188038	0.462262	0.54217	unchanged	0.221034	0.399452	0.648812	unchanged	--	--	--	--	--	--	--	--	--	--	--	--	--	--	--	--
meta_796	4,7,9,9'-Tetrahydroxy-3,3'-dimethoxy-8-O-4'-neolignan	1320	9	9	1950	3270	2600	25300	25600	15100	-5.74509	0.0210355	1.27372	down	-8.8132	0.0232123	1.30875	down	-3.06811	0.0289789	1.41433	down	--	--	--	--	--	--	--	--	--	--	--	--	--	--	--	--
meta_797	Succinyladenosine	31100000	34100000	33600000	7060000	5620000	5530000	11800000	8390000	11700000	2.4478	0.000115791	1.44119	up	1.6477	0.000132112	1.3638	up	-0.800102	0.0389999	1.32313	down	--	--	--	--	--	--	--	--	--	--	--	--	--	--	--	--
meta_798	Isofraxidin-7-O-glucoside	45100	31700	56600	63300	52600	52700	25000	42800	31300	-0.37222	0.242198	0.853403	unchanged	0.424237	0.273735	0.743467	unchanged	0.796457	0.0265067	1.31885	up	--	--	--	--	--	--	--	--	--	--	--	--	--	--	--	--
meta_799	S-(5'-Adenosy)-L-homocysteine	450000	414000	335000	313000	364000	284000	391000	355000	282000	0.315908	0.135697	1.00225	unchanged	0.224345	0.289552	0.717194	unchanged	-0.0915636	0.606277	0.406707	unchanged	--	--	--	--	--	--	--	--	--	--	--	--	--	--	--	--
meta_800	4-O-Glucosyl-sinapate	302000	248000	222000	169000	156000	200000	169000	134000	132000	0.552293	0.052335	1.20969	unchanged	0.825218	0.0243245	1.24488	up	0.272925	0.166546	0.970451	unchanged	--	--	--	--	--	--	--	--	--	--	--	--	--	--	--	--
meta_801	1-O-Glucosyl sinapate	26400000	24400000	27300000	28500000	24800000	24800000	24100000	27000000	21100000	0.00155929	1	0.000201491	unchanged	0.119028	0.379325	0.629914	unchanged	0.117469	0.407394	0.635477	unchanged	--	--	--	--	--	--	--	--	--	--	--	--	--	--	--	--
meta_802	1-O-Sinapoyl-D-glucose	3210000	3050000	3180000	3680000	2900000	3340000	2880000	2120000	2580000	-0.0650658	0.554798	0.473135	unchanged	0.327635	0.100696	1.11155	unchanged	0.392701	0.0690664	1.16731	unchanged	--	--	--	--	--	--	--	--	--	--	--	--	--	--	--	--
meta_803	Roseoside	393000	455000	613000	527000	400000	414000	501000	411000	403000	0.109616	0.635455	0.363984	unchanged	0.133851	0.55275	0.436702	unchanged	0.024235	0.873825	0.126809	unchanged	--	--	--	--	--	--	--	--	--	--	--	--	--	--	--	--
meta_804	ethyl rosmarinate	2980	3290	3390	3820	5120	3180	4580	3330	3560	-0.301353	0.285419	0.830657	unchanged	-0.236021	0.252742	0.822728	unchanged	0.0653321	0.770652	0.23422	unchanged	--	--	--	--	--	--	--	--	--	--	--	--	--	--	--	--
meta_805	5-Hydroxy-6,7,8,3',4'-pentamethoxyflavone	4480	3220	3710	3230	3030	4320	5780	4310	4350	0.113365	0.637584	0.356688	unchanged	-0.339265	0.176517	0.878543	unchanged	-0.45263	0.112247	1.07443	unchanged	--	--	LMPK12111479	Demethylnobiletin	5-Hydroxy-6,7,8,3',4'-pentamethoxyflavone	-	Polyketides [PK]	Flavonoids [PK12]	Flavones and Flavonols [PK1211]	HMDB0037571	Organic compounds	Phenylpropanoids and polyketides	Flavonoids	O-methylated flavonoids	358832	2174-59-6
meta_806	Majoroside	129000	97000	146000	157000	125000	119000	97400	75700	94500	-0.118086	0.631433	0.364008	unchanged	0.46355	0.120874	1.01586	unchanged	0.581636	0.0428045	1.28092	up	--	--	--	--	--	--	--	--	--	--	--	--	--	--	--	--
meta_807	Geniposide	64600	38500	28400	41000	43800	46200	45100	53400	34700	-0.077388	0.989132	0.0110592	unchanged	-0.0808731	0.965542	0.0316718	unchanged	-0.00348507	0.906598	0.0981381	unchanged	--	--	--	--	--	--	--	--	--	--	--	--	--	--	--	--
meta_808	Vogeloside	10600	28100	21300	18200	15400	13600	20100	9750	20900	0.245004	0.493864	0.542792	unchanged	0.210438	0.649465	0.330247	unchanged	-0.0345657	0.780982	0.228816	unchanged	--	--	--	--	--	--	--	--	--	--	--	--	--	--	--	--
meta_809	2(R)-Hydroxy-3-butenyl glucosinolate	1370000	1340000	2270000	9140000	6510000	6530000	3560000	3570000	4450000	-2.18094	0.0144431	1.3758	down	-1.25417	0.0066107	1.28329	down	0.926776	0.0443659	1.33146	up	--	--	--	--	--	--	--	--	--	--	--	--	--	--	--	--
meta_810	3-Methylbutyl glucosinolate*	1300000	1190000	2150000	1320000	1330000	1350000	1300000	1140000	1440000	0.162962	0.554761	0.479328	unchanged	0.213399	0.495838	0.512165	unchanged	0.0504364	0.690381	0.336737	unchanged	--	--	--	--	--	--	--	--	--	--	--	--	--	--	--	--
meta_811	2-Methylbutyl glucosinolate*	1400000	1240000	1990000	1260000	1390000	988000	1440000	1380000	1400000	0.332481	0.288331	0.782113	unchanged	0.104124	0.610199	0.393366	unchanged	-0.228357	0.2414	0.945656	unchanged	--	--	--	--	--	--	--	--	--	--	--	--	--	--	--	--
meta_812	1-Ethyl-2-hydroxyethyl glucosinolate	23900	16500	28800	39100	44500	36000	52400	38500	31000	-0.821142	0.0224812	1.28353	down	-0.820383	0.0882325	1.06207	unchanged	0.000759126	0.917638	0.0848025	unchanged	--	--	--	--	--	--	--	--	--	--	--	--	--	--	--	--
meta_813	Piceid	39700	25500	31000	21300	30400	32000	36800	24100	30400	0.199636	0.478317	0.528075	unchanged	0.0730314	0.782437	0.202679	unchanged	-0.126605	0.636272	0.370935	unchanged	--	--	LMPK13090012	Piceid	-	Polydatin; 3,4,5-Trihydroxystilbene-3-beta-monoglucoside	Polyketides [PK]	Aromatic polyketides [PK13]	Diphenyl ethers, biphenyls, dibenzyls and stilbenes [PK1309]	HMDB0030564	Organic compounds	Phenylpropanoids and polyketides	Stilbenes	Stilbene glycosides	5281718	27208-80-6
meta_814	Bis(2-ethylhexyl)phthalate	2080000	3980000	2520000	3000000	2830000	7190000	3430000	1640000	2500000	-0.516327	0.415523	0.626974	unchanged	0.189648	0.685723	0.293335	unchanged	0.705975	0.331558	0.772465	unchanged	--	--	--	--	--	--	--	--	--	--	--	--	--	--	--	--
meta_815	2-Hydroxy-2-methylpropylglucosinolate	120000	124000	170000	563000	486000	483000	213000	229000	253000	-1.9024	0.000731886	1.4264	down	-0.762143	0.011402	1.26701	down	1.14026	0.00323608	1.47136	up	--	--	--	--	--	--	--	--	--	--	--	--	--	--	--	--
meta_816	N-Glucosyl-p-coumaroylputrescine	29400	33000	18100	24000	32100	33900	36800	35800	24500	-0.190874	0.594676	0.40495	unchanged	-0.292725	0.407637	0.577471	unchanged	-0.101851	0.661056	0.346641	unchanged	--	--	--	--	--	--	--	--	--	--	--	--	--	--	--	--
meta_817	4-O-Sinapoylquinic acid	32800	25000	31700	49400	34400	30400	25500	33600	27200	-0.330295	0.290312	0.793063	unchanged	0.0525139	0.773714	0.208476	unchanged	0.382809	0.245098	0.892395	unchanged	--	--	--	--	--	--	--	--	--	--	--	--	--	--	--	--
meta_818	S-Adenosyl-L-methionine	1100000	1050000	918000	1070000	698000	646000	809000	540000	570000	0.378648	0.239337	0.871866	unchanged	0.696727	0.0258145	1.21735	up	0.31808	0.365805	0.693843	unchanged	C00019	Biosynthesis of secondary metabolites(ko01110);;Biosynthesis of amino acids(ko01230);;Cysteine and methionine metabolism(ko00270);;Sulfur relay system(ko04122);;Monobactam biosynthesis(ko00261);;Arginine and proline metabolism(ko00330);;Zeatin biosynthesis(ko00908);;Metabolic pathways(ko01100)	--	--	--	--	--	--	--	HMDB0001185	Organic compounds	Nucleosides, nucleotides, and analogues	5'-deoxyribonucleosides	5'-deoxy-5'-thionucleosides	34756	485-80-3
meta_819	Ribosyladenosine	648000	588000	675000	744000	771000	667000	651000	611000	646000	-0.191008	0.091416	1.07758	unchanged	0.000444461	0.974391	0.0246675	unchanged	0.191452	0.0837494	1.21002	unchanged	--	--	--	--	--	--	--	--	--	--	--	--	--	--	--	--
meta_820	S-Adenosylmethionine	131000	214000	142000	115000	131000	96200	78200	90300	70900	0.48592	0.196622	0.945744	unchanged	0.997058	0.0805549	1.15516	unchanged	0.511138	0.0555636	1.24582	unchanged	C00019	Monobactam biosynthesis(ko00261);;Metabolic pathways(ko01100);;Arginine and proline metabolism(ko00330);;Zeatin biosynthesis(ko00908);;Biosynthesis of secondary metabolites(ko01110);;Sulfur relay system(ko04122);;Cysteine and methionine metabolism(ko00270);;Biosynthesis of amino acids(ko01230)	--	--	--	--	--	--	--	--	--	--	--	--	--	--
meta_821	5-Hexenyl Glucosinolate	177000	228000	247000	226000	275000	339000	185000	265000	220000	-0.359915	0.194164	0.907837	unchanged	-0.037909	0.856923	0.133389	unchanged	0.322006	0.237737	0.867264	unchanged	--	--	--	--	--	--	--	--	--	--	--	--	--	--	--	--
meta_822	Delta-Tocopherol	10200	11200	11100	7180	8640	10700	8720	10500	11400	0.311286	0.182475	0.985704	unchanged	0.0936015	0.520721	0.474843	unchanged	-0.217684	0.352506	0.703178	unchanged	C14151	Biosynthesis of secondary metabolites(ko01110);;Ubiquinone and other terpenoid-quinone biosynthesis(ko00130);;Metabolic pathways(ko01100)	LMPR02020066	delta-tocopherol	(2R)-2,8-dimethyl-2-[(4R,8R)-4,8,12-trimethyltridecyl]-3,4-dihydro-2H-chromen-6-ol	-	Prenol Lipids [PR]	Quinones and hydroquinones [PR02]	Vitamin E [PR0202]	HMDB0002902	Organic compounds	Lipids and lipid-like molecules	Prenol lipids	Quinone and hydroquinone lipids	92094	119-13-1
meta_823	2-Hydroxy-4-Pentenylglucosinolate	152000	213000	149000	82200	87100	72000	58900	35300	47500	1.0754	0.0435341	1.30881	up	1.87005	0.018994	1.2967	up	0.794648	0.0203727	1.34916	up	--	--	--	--	--	--	--	--	--	--	--	--	--	--	--	--
meta_824	3-Methylpentyl glucosinolate*	25900	29600	23300	27500	17900	28300	21200	23000	21200	0.119562	0.684697	0.314841	unchanged	0.263039	0.123511	1.04178	unchanged	0.143477	0.496178	0.566419	unchanged	--	--	--	--	--	--	--	--	--	--	--	--	--	--	--	--
meta_825	Hexyl Glucosinolate*	21100	13400	26400	5210	18000	18900	25700	28600	27700	0.691425	0.343281	0.685721	unchanged	-0.482552	0.198876	0.925151	unchanged	-1.17398	0.0900178	1.24336	unchanged	--	--	--	--	--	--	--	--	--	--	--	--	--	--	--	--
meta_826	4-Methylpentyl glucosinolate*	22800	18000	21600	8180	25100	22400	14900	23800	19500	0.315568	0.715896	0.291515	unchanged	0.119438	0.665761	0.316893	unchanged	-0.19613	0.895083	0.107267	unchanged	--	--	--	--	--	--	--	--	--	--	--	--	--	--	--	--
meta_827	3-Methylpentyl glucosinolate	1250000	1450000	1530000	1320000	1600000	1760000	1610000	1180000	1430000	-0.140891	0.391455	0.635534	unchanged	0.00988332	0.983474	0.0159534	unchanged	0.150774	0.44023	0.592261	unchanged	--	--	--	--	--	--	--	--	--	--	--	--	--	--	--	--
meta_828	Uridine 5'-diphosphate	9240	10700	15900	20800	18600	15600	23900	26000	27900	-0.646943	0.069461	1.13469	unchanged	-1.1544	0.00780029	1.30524	down	-0.507452	0.0182963	1.34417	down	C00015	Pyrimidine metabolism(ko00240);;Zeatin biosynthesis(ko00908);;Metabolic pathways(ko01100)	--	--	--	--	--	--	--	HMDB0000295	Organic compounds	Nucleosides, nucleotides, and analogues	Pyrimidine nucleotides	Pyrimidine ribonucleotides	6031	58-98-0
meta_829	2-Hydroxy-2-Methylbutylglucosinolate	104000	70000	91200	61200	62300	81100	70100	70300	62500	0.367478	0.17454	0.938527	unchanged	0.369368	0.164553	0.979639	unchanged	0.00189014	0.940838	0.0616145	unchanged	--	--	--	--	--	--	--	--	--	--	--	--	--	--	--	--
meta_830	2,4,6,4'-Tetrahydroxy-stilbene-2-O-glucoside	34300	35700	17800	26400	41400	40200	33100	23800	48400	-0.337118	0.421307	0.592107	unchanged	-0.26893	0.561641	0.41536	unchanged	0.0681881	0.9227	0.0790097	unchanged	--	--	--	--	--	--	--	--	--	--	--	--	--	--	--	--
meta_831	2,3,5,4'-Tetrahydroxystilbene-2-O-glucoside	36800	52200	44400	44600	47100	49900	49700	67100	65200	-0.0991651	0.60978	0.403364	unchanged	-0.450038	0.0870102	1.03649	unchanged	-0.350873	0.125851	1.14526	unchanged	--	--	--	--	--	--	--	--	--	--	--	--	--	--	--	--
meta_832	Morroniside	3420	5180	17900	5180	4070	1160	4870	8570	5120	1.23224	0.361022	0.71445	unchanged	0.189825	0.625054	0.370676	unchanged	-1.04242	0.183582	0.941329	unchanged	--	--	--	--	--	--	--	--	--	--	--	--	--	--	--	--
meta_833	3-(Methylthio)propyl glucosinolate	4360000	3690000	6190000	13200000	10700000	7940000	16600000	15300000	14000000	-1.16442	0.0423377	1.25215	down	-1.71935	0.000569722	1.34835	down	-0.554927	0.0719118	1.21768	unchanged	--	--	--	--	--	--	--	--	--	--	--	--	--	--	--	--
meta_834	Benzyl glucosinolate	98800	103000	133000	96800	115000	86500	98800	100000	89600	0.163723	0.425003	0.589707	unchanged	0.204167	0.285036	0.778138	unchanged	0.0404438	0.740373	0.272221	unchanged	C02153	Glucosinolate biosynthesis(ko00966);;Biosynthesis of secondary metabolites(ko01110);;2-Oxocarboxylic acid metabolism(ko01210)	--	--	--	--	--	--	--	HMDB0038419	Organic compounds	Organic oxygen compounds	Organooxygen compounds	Carbohydrates and carbohydrate conjugates	9548605	499-26-3
meta_835	p-Coumaroylferuloylputrescine	9	9	9	75300	61400	79900	27700	26500	26800	-12.9572	0.00588133	1.42877	down	-11.5469	0.000178398	1.37478	down	1.41032	0.0145008	1.45851	up	--	--	--	--	--	--	--	--	--	--	--	--	--	--	--	--
meta_836	N-p-Coumaroyl-N'-feruloylputrescine	9	9	9	1940000	1460000	1820000	613000	589000	708000	-17.5467	0.0068002	1.42617	down	-16.1021	0.00324103	1.36641	down	1.44461	0.0125984	1.45032	up	--	--	--	--	--	--	--	--	--	--	--	--	--	--	--	--
meta_837	LysoPC 10:0	4710	3780	1840	1180	1740	3200	4740	2020	6290	0.772624	0.254767	0.809696	unchanged	-0.292828	0.584116	0.394988	unchanged	-1.06545	0.197752	0.961223	unchanged	--	--	--	--	--	--	--	--	--	--	--	--	--	--	--	--
meta_838	1-O-Feruloyl-3-O-p-Coumaroylglycerol	4980	10500	12300	4620	2820	6600	6490	4980	3730	0.967665	0.161587	0.985453	unchanged	0.80517	0.188715	0.916819	unchanged	-0.162495	0.790339	0.212387	unchanged	--	--	--	--	--	--	--	--	--	--	--	--	--	--	--	--
meta_839	6-Heptenyl Glucosinolate	36100	40800	43100	14800	28300	25700	11600	14100	16000	0.853363	0.0357118	1.27133	up	1.53345	0.00104891	1.35198	up	0.680092	0.151546	1.08526	unchanged	--	--	--	--	--	--	--	--	--	--	--	--	--	--	--	--
meta_840	6-Heptyl Glucosinolate	12800	12300	12400	11600	20200	6920	4060	4060	6460	0.0892727	0.926288	0.0753746	unchanged	1.39881	0.00887568	1.34509	up	1.30954	0.169892	1.06938	unchanged	--	--	--	--	--	--	--	--	--	--	--	--	--	--	--	--
meta_841	Hydrangeifolin I	44700	47200	49600	37000	36000	46900	38200	36200	41700	0.248097	0.163299	1.00043	unchanged	0.286597	0.0172849	1.22714	up	0.0385001	0.764033	0.245483	unchanged	--	--	--	--	--	--	--	--	--	--	--	--	--	--	--	--
meta_842	Syringaresinol	1540	659	1100	9180	5830	3410	546	331	664	-2.45099	0.0915412	1.20028	unchanged	1.07255	0.135278	1.00801	unchanged	3.52354	0.0776855	1.29023	unchanged	--	--	--	--	--	--	--	--	--	HMDB0038928	Organic compounds	Lignans, neolignans and related compounds	Furanoid lignans	_	100067	21453-71-4
meta_843	4-Methylthio-3-butenyl Glucosinolate (Dehydroerucin)	2760	5550	4740	22900	20900	23600	18400	17000	26600	-2.42713	9.78901e-05	1.43394	down	-2.28014	0.0252099	1.28533	down	0.14699	0.613699	0.418814	unchanged	--	--	--	--	--	--	--	--	--	--	--	--	--	--	--	--
meta_844	4-Methylthiobutyl glucosinolate (Glucoerucin)	169000	196000	346000	924000	717000	662000	728000	701000	606000	-1.75268	0.00758413	1.35792	down	-1.58467	0.00419901	1.31719	down	0.168009	0.38866	0.679699	unchanged	--	--	--	--	--	--	--	--	--	--	--	--	--	--	--	--
meta_845	Sucrose-6-phosphate	105000	136000	116000	99100	86800	89600	91900	75600	86300	0.367942	0.0798548	1.17205	unchanged	0.488698	0.0432582	1.18127	up	0.120756	0.302205	0.770025	unchanged	--	--	--	--	--	--	--	--	--	--	--	--	--	--	--	--
meta_846	Trehalose 6-phosphate	25600	26100	38200	23600	20800	15300	33800	31300	29000	0.588288	0.119245	1.04749	unchanged	-0.0884908	0.772853	0.219006	unchanged	-0.676779	0.0237712	1.34965	down	C00689	Metabolic pathways(ko01100);;Starch and sucrose metabolism(ko00500);;Biosynthesis of secondary metabolites(ko01110)	--	--	--	--	--	--	--	--	--	--	--	--	--	--
meta_847	LysoPE 14:0(2n isomer)	24100	17300	23200	14500	17900	14400	25700	21800	17000	0.457283	0.0897555	1.1196	unchanged	0.00743292	0.992432	0.00783041	unchanged	-0.44985	0.129087	1.0955	unchanged	--	--	--	--	--	--	--	--	--	--	--	--	--	--	--	--
meta_848	LysoPE 14:0	104000	87800	106000	65700	74900	73100	123000	93500	79500	0.475998	0.0236921	1.31454	up	0.0274058	0.968833	0.0304181	unchanged	-0.448592	0.160488	1.08492	unchanged	--	--	--	--	--	--	--	--	--	--	--	--	--	--	--	--
meta_849	4-Hydroxybenzyl glucosinolate (Sinalbin)	194000	317000	257000	187000	232000	200000	157000	163000	167000	0.288382	0.295809	0.791745	unchanged	0.628941	0.117727	1.09404	unchanged	0.340559	0.0751207	1.27593	unchanged	--	--	--	--	--	--	--	--	--	--	--	--	--	--	--	--
meta_850	Cycloartenol	74700	76000	74900	71400	88600	76100	73100	74000	76000	-0.0596846	0.566005	0.46509	unchanged	0.0162258	0.44702	0.55298	unchanged	0.0759104	0.488567	0.577989	unchanged	C01902	Biosynthesis of secondary metabolites(ko01110);;Steroid biosynthesis(ko00100);;Metabolic pathways(ko01100)	LMST01100008	cycloartenol	9beta,19-cyclolanost-24-en-3beta-ol	9beta,19-Cyclo-24-lanosten-3beta-ol; Cycloartenol; cycloartenol	Sterol Lipids [ST]	Sterols [ST01]	Cycloartanols and derivatives [ST0110]	HMDB0036591	Organic compounds	Lipids and lipid-like molecules	Steroids and steroid derivatives	Cycloartanols and derivatives	92110	469-38-5
meta_851	Taraxerol	9	9	9	5520	9	9	51000	35000	56100	-3.08564	0.42265	0.646657	unchanged	-12.3295	0.0175415	1.32802	down	-9.24383	0.0134766	1.44242	down	C08637	Biosynthesis of secondary metabolites(ko01110);;Sesquiterpenoid and triterpenoid biosynthesis(ko00909)	--	--	--	--	--	--	--	--	--	--	--	--	--	--
meta_852	Adenosine 5'-diphosphate	31100	60700	58000	36600	62000	49000	81400	69800	59100	-0.00740987	0.954223	0.0444424	unchanged	-0.538917	0.162072	0.909872	unchanged	-0.531507	0.100055	1.09739	unchanged	C00008	Biosynthesis of secondary metabolites(ko01110);;Purine metabolism(ko00230);;Zeatin biosynthesis(ko00908);;Metabolic pathways(ko01100);;Oxidative phosphorylation(ko00190);;Photosynthesis(ko00195)	--	--	--	--	--	--	--	HMDB0001341	Organic compounds	Nucleosides, nucleotides, and analogues	Purine nucleotides	Purine ribonucleotides	6022	58-64-0
meta_853	3,5,6,7,8,3',4'-Heptamethoxyflavone	2990	2060	2040	2220	3480	3380	3050	3160	2720	-0.35177	0.268509	0.786303	unchanged	-0.35366	0.179623	0.920349	unchanged	-0.00189007	0.915482	0.0888785	unchanged	--	--	LMPK12113345	-	3,5,6,7,8,3',4'-Heptamethoxyflavone	-	Polyketides [PK]	Flavonoids [PK12]	Flavones and Flavonols [PK1211]	HMDB0037689	Organic compounds	Phenylpropanoids and polyketides	Flavonoids	O-methylated flavonoids	150893	1178-24-1
meta_854	Benzyl-(2''-O-glucosyl)glucoside	45700	40100	50600	44100	48800	68200	296000	263000	274000	-0.220833	0.386554	0.66302	unchanged	-2.61523	0.000748166	1.36995	down	-2.3944	8.46832e-05	1.49332	down	--	--	--	--	--	--	--	--	--	--	--	--	--	--	--	--
meta_855	Benzyl-β-gentiobioside	37900	38200	47600	48600	49500	58300	286000	263000	276000	-0.341716	0.0701319	1.12073	unchanged	-2.74493	9.66261e-05	1.37251	down	-2.40322	0.000122071	1.49893	down	--	--	--	--	--	--	--	--	--	--	--	--	--	--	--	--
meta_856	Ellagic acid-4-O-Xyloside	9240	14600	8650	34400	18600	29100	18500	13600	21200	-1.33201	0.0548371	1.23617	unchanged	-0.73083	0.0780569	1.0517	unchanged	0.601178	0.163151	1.02421	unchanged	--	--	--	--	--	--	--	--	--	--	--	--	--	--	--	--
meta_857	Naringenin-7-O-glucoside (Prunin)	1310000	1260000	1400000	1970000	1680000	1700000	1630000	1490000	1780000	-0.427925	0.0247082	1.32138	down	-0.301215	0.0470215	1.17837	down	0.12671	0.298828	0.770249	unchanged	--	--	--	--	--	--	--	--	--	--	--	--	--	--	--	--
meta_858	6-O-Caffeoylarbutin	18100	21300	19800	92500	125000	53400	47100	28200	39600	-2.1126	0.0760277	1.24657	unchanged	-0.928193	0.0736957	1.17855	unchanged	1.18441	0.120395	1.15965	unchanged	--	--	--	--	--	--	--	--	--	--	--	--	--	--	--	--
meta_859	Naringenin-4'-O-glucoside	139000	126000	106000	1400000	1180000	1110000	1250000	1070000	1100000	-3.31599	0.0057098	1.42773	down	-3.21008	0.00236248	1.36671	down	0.10591	0.442087	0.598174	unchanged	--	--	--	--	--	--	--	--	--	--	--	--	--	--	--	--
meta_860	5-Methylthiopentyl glucosinolate (Glucoberteroin)	12500	5900	25300	86600	127000	86400	16600	12400	17800	-2.99743	0.0135106	1.36738	down	-0.324516	0.875573	0.119474	unchanged	2.67292	0.0232838	1.42999	up	--	--	--	--	--	--	--	--	--	--	--	--	--	--	--	--
meta_861	6-(P-Hydroxyphenylacrylic acid)-1-Glucosinolate of 4-Methylsulfinyl-3-butenyl thiO-glucoside	6990	3590	11600	6440	11400	2250	4140	7240	1790	0.272461	0.852859	0.142384	unchanged	0.81325	0.352365	0.648261	unchanged	0.540789	0.504173	0.526608	unchanged	--	--	--	--	--	--	--	--	--	--	--	--	--	--	--	--
meta_862	Phlorizin	9730	6480	5920	25600	23800	24600	18200	22100	19200	-1.77584	0.00142385	1.42963	down	-1.45695	0.0017156	1.32862	down	0.318891	0.037488	1.32698	up	C01604	Biosynthesis of secondary metabolites(ko01110);;Flavonoid biosynthesis(ko00941)	--	--	--	--	--	--	--	--	--	--	--	--	--	--
meta_863	4-Methylsulfinylbutyl glucosinolate (Glucoraphanin)	314000	180000	292000	386000	297000	336000	193000	209000	216000	-0.407598	0.200671	0.899892	unchanged	0.307198	0.308629	0.762608	unchanged	0.714797	0.0285398	1.39512	up	--	--	--	--	--	--	--	--	--	--	--	--	--	--	--	--
meta_864	3-Phenylpropyl Glucosinolate	18000	25500	23200	26100	25500	31100	18000	24200	24200	-0.319614	0.137145	0.989253	unchanged	0.00486932	0.975276	0.021131	unchanged	0.324484	0.118475	1.06056	unchanged	--	--	--	--	--	--	--	--	--	--	--	--	--	--	--	--
meta_865	N1,N10-Bis(p-coumaroyl)spermidine	9	9	9	5720000	4890000	5060000	5710000	5460000	5540000	-19.1397	0.00234038	1.43889	down	-19.2355	0.000175083	1.37479	down	-0.0957636	0.302718	0.825775	unchanged	--	--	--	--	--	--	--	--	--	--	--	--	--	--	--	--
meta_866	LysoPE 15:1	18100	15400	21400	18100	22600	19200	27500	19600	20600	-0.132296	0.49339	0.511851	unchanged	-0.2988	0.239727	0.791003	unchanged	-0.166504	0.423964	0.626456	unchanged	--	--	--	--	--	--	--	--	--	--	--	--	--	--	--	--
meta_867	LysoPE 15:1(2n isomer)	4540	4150	4710	3070	3980	4130	5420	6680	3820	0.271461	0.141351	1.0218	unchanged	-0.213394	0.417746	0.613192	unchanged	-0.484855	0.187383	0.996477	unchanged	--	--	--	--	--	--	--	--	--	--	--	--	--	--	--	--
meta_868	N'-p-Coumaroylagmatine-glucoside	454000	360000	363000	443000	486000	489000	482000	674000	483000	-0.275813	0.104247	1.10015	unchanged	-0.467715	0.121764	1.01222	unchanged	-0.191902	0.367961	0.736473	unchanged	--	--	--	--	--	--	--	--	--	--	--	--	--	--	--	--
meta_869	Glucocheirolin	171000	205000	193000	160000	178000	159000	142000	135000	191000	0.193082	0.123587	1.03453	unchanged	0.295266	0.190135	0.879273	unchanged	0.102184	0.647071	0.376871	unchanged	--	--	--	--	--	--	--	--	--	--	--	--	--	--	--	--
meta_870	2(R)-Hydroxy-2-Phenylethyl Glucosinolate	3840	12200	8450	6400	14300	9660	12500	9100	7420	-0.38639	0.588616	0.407166	unchanged	-0.364092	0.6286	0.353244	unchanged	0.0222988	0.879454	0.123063	unchanged	--	--	--	--	--	--	--	--	--	--	--	--	--	--	--	--
meta_871	LysoPE 15:0(2n isomer)	44500	45700	47900	34100	36900	44400	94000	65600	44100	0.267358	0.122137	1.09922	unchanged	-0.493703	0.269087	0.827873	unchanged	-0.761061	0.173899	1.05981	unchanged	--	--	--	--	--	--	--	--	--	--	--	--	--	--	--	--
meta_872	LysoPC 12:0	27400	29500	23900	17900	13900	15600	44900	38300	39100	0.77177	0.00691982	1.36024	up	-0.599776	0.00740435	1.28418	down	-1.37155	0.0015259	1.4756	down	--	--	--	--	--	--	--	--	--	--	--	--	--	--	--	--
meta_873	LysoPE 15:0	195000	205000	200000	181000	193000	200000	432000	307000	227000	0.0648358	0.2596	0.823482	unchanged	-0.637621	0.177205	0.982083	unchanged	-0.702457	0.158779	1.10688	unchanged	--	--	--	--	--	--	--	--	--	--	--	--	--	--	--	--
meta_874	Ursolaldehyde	9	9	9	9860	11200	10600	5310	5860	6140	-10.1899	0.001348	1.44171	down	-9.31822	0.00178595	1.37049	down	0.871719	0.00110657	1.47553	up	--	--	--	--	--	--	--	--	--	--	--	--	--	--	--	--
meta_875	Feruloylcholine glucoside	28600	29600	27300	13700	17800	19100	23100	19100	19900	0.770296	0.0102088	1.38383	up	0.465426	0.0103532	1.29576	up	-0.304869	0.138237	1.02914	unchanged	--	--	--	--	--	--	--	--	--	--	--	--	--	--	--	--
meta_876	Betulin	13100	9600	9	3710	7150	4130	7940	9	9	-2.19775	0.583446	0.436706	unchanged	3.59255	0.364093	0.636307	unchanged	5.7903	0.479165	0.570883	unchanged	--	--	LMPR0106140005	Betulin	Lup-20(29)-ene-3beta,28-diol	-	Prenol Lipids [PR]	Isoprenoids [PR01]	C30 isoprenoids (triterpenes) [PR0106]	--	--	--	--	--	--	--
meta_877	Menatetrenone (Vitamin K2)	58900	91200	74800	61200	68400	62700	208000	125000	197000	0.204782	0.364178	0.713323	unchanged	-1.22405	0.0468153	1.2078	down	-1.42883	0.0486135	1.36229	down	--	--	--	--	--	--	--	--	--	--	--	--	--	--	--	--
meta_878	LysoPE 16:3	25000	24600	28500	38900	69600	46900	53300	35800	31500	-0.952299	0.104701	1.17301	unchanged	-0.592633	0.163597	0.992747	unchanged	0.359666	0.36997	0.683975	unchanged	--	--	--	--	--	--	--	--	--	--	--	--	--	--	--	--
meta_879	Glucobrassicin	20000000	23100000	23300000	38500000	63800000	57400000	38500000	35600000	25600000	-1.23708	0.0522439	1.29641	unchanged	-0.568219	0.0957946	1.1108	unchanged	0.668862	0.101379	1.14282	unchanged	C05837	Glucosinolate biosynthesis(ko00966);;Biosynthesis of secondary metabolites(ko01110);;Metabolic pathways(ko01100);;2-Oxocarboxylic acid metabolism(ko01210);;Tryptophan metabolism(ko00380)	--	--	--	--	--	--	--	--	--	--	--	--	--	--
meta_880	Luteolin-7-O-glucoside (Cynaroside)	1340000	1410000	1120000	1560000	1760000	1350000	648000	485000	540000	-0.269551	0.150308	0.970735	unchanged	1.21342	0.00464162	1.32734	up	1.48298	0.00677946	1.45551	up	--	--	--	--	--	--	--	--	--	--	--	--	--	--	--	--
meta_881	Kaempferol-4'-O-glucoside	1400000	957000	1030000	1580000	1590000	1430000	726000	457000	591000	-0.460101	0.083937	1.17044	unchanged	0.938375	0.0388278	1.18726	up	1.39848	0.00106055	1.47369	up	--	--	--	--	--	--	--	--	--	--	--	--	--	--	--	--
meta_882	Luteolin-3'-O-glucoside	1390000	1090000	1160000	1500000	1460000	1400000	674000	504000	566000	-0.267607	0.106689	1.13275	unchanged	1.06412	0.00796531	1.30766	up	1.33172	0.000415977	1.48937	up	--	--	--	--	--	--	--	--	--	--	--	--	--	--	--	--
meta_883	Kaempferol-3-O-galactoside (Trifolin)	8770000	8130000	7230000	11100000	13900000	10600000	5790000	4170000	4960000	-0.555222	0.0484332	1.24732	down	0.701959	0.00903765	1.26805	up	1.25718	0.01078	1.42788	up	--	--	--	--	--	--	--	--	--	--	--	--	--	--	--	--
meta_884	Aureusidin-4-O-glucoside	1460000	1170000	1080000	1730000	1810000	1440000	682000	524000	448000	-0.429774	0.0578031	1.15179	unchanged	1.17549	0.0115455	1.28164	up	1.60526	0.00239012	1.46147	up	--	--	--	--	--	--	--	--	--	--	--	--	--	--	--	--
meta_885	Kaempferol-3-O-glucoside (Astragalin)*	27100000	21800000	23000000	28300000	32300000	27000000	16400000	14200000	14500000	-0.287014	0.0817352	1.09357	unchanged	0.669538	0.0183954	1.28142	up	0.956552	0.00547244	1.45913	up	--	--	--	--	--	--	--	--	--	--	--	--	--	--	--	--
meta_886	Luteolin-4'-O-glucoside	1320000	1050000	1040000	1510000	1740000	1260000	625000	484000	612000	-0.39985	0.10236	1.07103	unchanged	0.986967	0.0127386	1.2933	up	1.38682	0.0144906	1.43352	up	--	--	--	--	--	--	--	--	--	--	--	--	--	--	--	--
meta_887	Carthamone	5910000	4540000	4850000	8970000	8660000	6470000	3580000	3000000	2840000	-0.649802	0.0450996	1.23615	down	0.697674	0.0240561	1.23978	up	1.34748	0.0185842	1.42456	up	--	--	LMPK12120410	Carthamone	-	-	Polyketides [PK]	Flavonoids [PK12]	Chalcones and dihydrochalcones [PK1212]	--	--	--	--	--	--	--
meta_888	Kaempferol-7-O-glucoside*	9940000	6980000	7520000	13600000	13700000	11000000	6400000	4410000	4350000	-0.657955	0.0219638	1.26714	down	0.69578	0.0572407	1.11063	unchanged	1.35373	0.00289735	1.44353	up	--	--	--	--	--	--	--	--	--	--	--	--	--	--	--	--
meta_889	6-Methylthiohexyl glucosinolate (Glucolesquerellin)	9	9	9	6340	13700	12300	14400	19000	11100	-10.146	0.0411958	1.33324	down	-10.6484	0.0230568	1.31421	down	-0.502413	0.276003	0.80083	unchanged	--	--	--	--	--	--	--	--	--	--	--	--	--	--	--	--
meta_890	Cyanidin-3-O-galactoside*	677000	594000	554000	532000	538000	497000	522000	535000	491000	0.215742	0.129127	1.07806	unchanged	0.233398	0.112803	1.05671	unchanged	0.0176555	0.746322	0.256068	unchanged	--	--	--	--	--	--	--	--	--	--	--	--	--	--	--	--
meta_891	Cyanidin-3-O-glucoside (Kuromanin)*	70900	80700	68900	50100	48400	82200	59000	45400	52700	0.327967	0.352108	0.71848	unchanged	0.493883	0.0171078	1.22692	up	0.165915	0.557368	0.480257	unchanged	--	--	--	--	--	--	--	--	--	--	--	--	--	--	--	--
meta_892	Taxifolin-3-O-rhamnoside (Astilbin)	41400	50400	26100	57700	46600	55200	44600	31600	30400	-0.482155	0.180091	0.957021	unchanged	0.115355	0.681742	0.300917	unchanged	0.59751	0.0397949	1.26461	up	--	--	--	--	--	--	--	--	--	--	--	--	--	--	--	--
meta_893	3,4,2',4',6'-Pentahydroxychalcone-4'-O-glucoside	102000	124000	126000	204000	155000	108000	139000	118000	109000	-0.366512	0.298987	0.801766	unchanged	-0.055289	0.711974	0.267666	unchanged	0.311223	0.349224	0.751585	unchanged	--	--	--	--	--	--	--	--	--	--	--	--	--	--	--	--
meta_894	Eriodictyol-7-O-glucoside	487000	323000	309000	520000	700000	1140000	1150000	919000	1020000	-1.03126	0.144333	1.05735	unchanged	-1.49035	0.00188977	1.32802	down	-0.459099	0.317883	0.790988	unchanged	--	--	--	--	--	--	--	--	--	HMDB0029544	Organic compounds	Phenylpropanoids and polyketides	Flavonoids	Flavonoid glycosides	13254471	38965-51-4
meta_895	Aromadendrin-7-O-glucoside	621000	432000	481000	490000	507000	518000	489000	571000	347000	0.00131396	0.921604	0.0798463	unchanged	0.1378	0.650805	0.327032	unchanged	0.136486	0.638393	0.395329	unchanged	--	--	--	--	--	--	--	--	--	--	--	--	--	--	--	--
meta_896	Phylloquinone (Vitamin K1)	11600	10800	8390	9390	11300	10800	8470	9610	11400	-0.0415508	0.847543	0.149465	unchanged	0.0599409	0.751804	0.230063	unchanged	0.101492	0.554429	0.466262	unchanged	--	--	--	--	--	--	--	--	--	--	--	--	--	--	--	--
meta_897	5-Methylsulfinylpentyl glucosinolate	1380000	1410000	1310000	2110000	3680000	3440000	2120000	2100000	1660000	-1.12981	0.0722216	1.25467	unchanged	-0.511902	0.0536026	1.22221	unchanged	0.617907	0.140015	1.10891	unchanged	--	--	--	--	--	--	--	--	--	--	--	--	--	--	--	--
meta_898	LysoPE 16:1(2n isomer)	75000	65400	84400	45400	81300	64300	37900	36200	41300	0.267553	0.406843	0.625937	unchanged	0.956365	0.0164189	1.31294	up	0.688812	0.132911	1.15566	unchanged	--	--	--	--	--	--	--	--	--	--	--	--	--	--	--	--
meta_899	LysoPE 16:1	136000	135000	170000	99600	114000	115000	173000	130000	115000	0.419072	0.0657145	1.20152	unchanged	0.0903944	0.73432	0.249366	unchanged	-0.328677	0.223437	0.954838	unchanged	--	--	--	--	--	--	--	--	--	--	--	--	--	--	--	--
meta_900	Sieboldin	89700	44800	47300	146000	118000	95800	63100	59400	70500	-1.0394	0.0448177	1.18804	down	-0.158426	0.823969	0.169621	unchanged	0.88097	0.055764	1.324	unchanged	--	--	LMPK12120530	Sieboldin	-	-	Polyketides [PK]	Flavonoids [PK12]	Chalcones and dihydrochalcones [PK1212]	--	--	--	--	--	--	--
meta_901	LysoPE 16:0(2n isomer)	1960000	2310000	2280000	1410000	1440000	1640000	4310000	3120000	2650000	0.544107	0.0102054	1.34771	up	-0.595815	0.134028	1.04168	unchanged	-1.13992	0.0608086	1.32384	unchanged	--	--	--	--	--	--	--	--	--	--	--	--	--	--	--	--
meta_902	LysoPE 16:0	11100000	12200000	11800000	8420000	9090000	10400000	20200000	15100000	14500000	0.335133	0.0343262	1.26437	up	-0.489576	0.109243	1.09978	unchanged	-0.82471	0.0454367	1.33209	down	--	--	--	--	--	--	--	--	--	--	--	--	--	--	--	--
meta_903	Urs-12(13)-en-3-one-28-oic acid	2690	1540	2200	3090	3120	3360	5700	3830	3450	-0.609858	0.0799665	1.20808	unchanged	-1.01562	0.0695442	1.12254	unchanged	-0.405763	0.242573	0.945898	unchanged	--	--	--	--	--	--	--	--	--	--	--	--	--	--	--	--
meta_904	Betulonic acid	2640	1530	2560	1490	3720	2400	3980	4410	3530	-0.121145	0.717222	0.281155	unchanged	-0.861001	0.0205554	1.22669	down	-0.739855	0.144565	1.07898	unchanged	--	--	--	--	--	--	--	--	--	--	--	--	--	--	--	--
meta_905	(-)-Epicatechin-3-(3''-O-methyl)gallate	1850	1240	1280	1260	632	48200	9	1900	632	-1.23612	0.43536	0.629431	unchanged	2.69409	0.391242	0.630208	unchanged	3.93022	0.420278	0.675204	unchanged	--	--	--	--	--	--	--	--	--	--	--	--	--	--	--	--
meta_906	Flavin Single Nucleotide(FMN)	571000	795000	745000	731000	805000	726000	611000	505000	660000	-0.112381	0.545467	0.473786	unchanged	0.243921	0.253515	0.774744	unchanged	0.356303	0.0505377	1.2618	unchanged	--	--	--	--	--	--	--	--	--	--	--	--	--	--	--	--
meta_907	Ursolic acid	17400	12400	13300	15700	30200	22100	40600	43700	38400	-0.622835	0.177147	0.983641	unchanged	-1.52312	0.00025924	1.35717	down	-0.900287	0.0365704	1.34873	down	--	--	LMPR0106180007	ursolic acid	3beta-hydroxyurs-12-en-28-oic acid	(3beta)-3-hydroxyurs-12-en-28-oic acid; Ursolic acid; malol; prunol; urson	Prenol Lipids [PR]	Isoprenoids [PR01]	C30 isoprenoids (triterpenes) [PR0106]	HMDB0002395	Organic compounds	Lipids and lipid-like molecules	Prenol lipids	Triterpenoids	64945	77-52-1
meta_908	3-Epiursolic acid	3530	1710	2260	3320	2490	3130	364	3100	1880	-0.307835	0.481774	0.541251	unchanged	0.894991	0.499836	0.482586	unchanged	1.20283	0.265677	0.8785	unchanged	--	--	--	--	--	--	--	--	--	--	--	--	--	--	--	--
meta_909	Betulinic acid	19800	16600	16500	15100	30100	25000	45100	49700	35700	-0.355697	0.319466	0.775509	unchanged	-1.29438	0.0189705	1.3063	down	-0.938686	0.0292121	1.28797	down	--	--	LMPR0106140004	Betulinic acid	3beta-Hydroxy-lup-20(29)-en-28-oic acid	-	Prenol Lipids [PR]	Isoprenoids [PR01]	C30 isoprenoids (triterpenes) [PR0106]	--	--	--	--	--	--	--
meta_910	24,30-Dihydroxy-12(13)-enolupinol	79700	51600	65300	85300	132000	112000	167000	128000	165000	-0.743802	0.0611463	1.17689	unchanged	-1.2384	0.00701295	1.30047	down	-0.494601	0.0788082	1.14324	unchanged	--	--	--	--	--	--	--	--	--	--	--	--	--	--	--	--
meta_911	3,4-Cycloopen-cycloaltin-4(29),25-diene-24(R)-hydroxy-3-carboxylic acid	239000	205000	175000	64600	79500	61600	72000	66400	82800	1.58678	0.0120377	1.39202	up	1.47899	0.0142594	1.32181	up	-0.107797	0.520732	0.498592	unchanged	--	--	--	--	--	--	--	--	--	--	--	--	--	--	--	--
meta_912	3,4-Cycloopen-cycloaltin-4(29),25-diene-24(S)-hydroxy-3-carboxylic acid	568	566	823	1080	1230	1020	1790	820	597	-0.785485	0.0149541	1.31227	down	-0.575885	0.373481	0.665638	unchanged	0.2096	0.921702	0.0833631	unchanged	--	--	--	--	--	--	--	--	--	--	--	--	--	--	--	--
meta_913	12,13-Dihydroursolic acid	648	1740	1180	5940	4430	5480	2700	2810	3260	-2.25333	0.00256987	1.39665	down	-1.40549	0.0158197	1.27111	down	0.847848	0.0226726	1.39188	up	--	--	--	--	--	--	--	--	--	--	--	--	--	--	--	--
meta_914	Anthranilate-1-O-Sophoroside	456000	513000	651000	264000	280000	280000	289000	214000	200000	0.959753	0.0434037	1.32407	up	1.20732	0.0194479	1.26807	up	0.24757	0.280022	0.875669	unchanged	--	--	--	--	--	--	--	--	--	--	--	--	--	--	--	--
meta_915	7-(Methylthio)heptyl glucosinolate	21300	17400	15200	20800	29200	34000	34700	22100	14700	-0.624692	0.104938	1.10293	unchanged	-0.333595	0.424044	0.594553	unchanged	0.291096	0.588204	0.429455	unchanged	--	--	--	--	--	--	--	--	--	--	--	--	--	--	--	--
meta_916	Pratensein-7-O-glucoside	73400	39900	62200	37800	33600	35900	31700	26300	30200	0.666084	0.145274	1.08906	unchanged	0.951663	0.0942708	1.13476	unchanged	0.285579	0.0378795	1.26925	up	--	--	--	--	--	--	--	--	--	--	--	--	--	--	--	--
meta_917	Diosmetin-7-O-Glucoside*	56300	21200	42600	39700	38400	23600	22500	22900	23600	0.16634	0.629669	0.374049	unchanged	0.687998	0.237216	0.881044	unchanged	0.521658	0.16873	1.08914	unchanged	--	--	--	--	--	--	--	--	--	--	--	--	--	--	--	--
meta_918	Diosmetin-7-O-galactoside*	439000	422000	349000	473000	374000	373000	387000	361000	392000	-0.0097877	0.942255	0.0559061	unchanged	0.079835	0.494083	0.510771	unchanged	0.0896227	0.510529	0.540491	unchanged	--	--	--	--	--	--	--	--	--	--	--	--	--	--	--	--
meta_919	4-Hydroxyindol-3-ylmethyl glucosinolate	22900000	22300000	27700000	34000000	53900000	52400000	48900000	50500000	41000000	-0.921037	0.0638226	1.24524	unchanged	-0.946488	0.00563306	1.31668	down	-0.0254516	0.996538	0.00284491	unchanged	--	--	--	--	--	--	--	--	--	--	--	--	--	--	--	--
meta_920	7-Methylthioheptyl Glucosinolate	36300	48800	30800	50800	47300	53700	37900	43500	37300	-0.413937	0.14281	1.05208	unchanged	-0.0575359	0.881656	0.113099	unchanged	0.356401	0.0152553	1.3485	up	C17252	Glucosinolate biosynthesis(ko00966);;Biosynthesis of secondary metabolites(ko01110);;2-Oxocarboxylic acid metabolism(ko01210)	--	--	--	--	--	--	--	--	--	--	--	--	--	--
meta_921	4-Hydroxy-3-indolylmethyl glucosinolate	21200000	20700000	23200000	37500000	56900000	45300000	49000000	52200000	41000000	-1.08234	0.0454616	1.31454	down	-1.12155	0.0129449	1.32922	down	-0.0392084	0.906193	0.0949808	unchanged	--	--	--	--	--	--	--	--	--	--	--	--	--	--	--	--
meta_922	Ellagic acid-4-O-glucoside	118000	108000	89300	589000	440000	492000	540000	478000	537000	-2.26929	0.00955929	1.41151	down	-2.30945	0.000635393	1.36751	down	-0.0401542	0.82981	0.176181	unchanged	--	--	--	--	--	--	--	--	--	--	--	--	--	--	--	--
meta_923	Isoquercitrin	20900000	22200000	15700000	8430000	10600000	7490000	5980000	4930000	6260000	1.14804	0.018582	1.33906	up	1.76757	0.0167155	1.32032	up	0.619532	0.0600314	1.26237	unchanged	C05623	Metabolic pathways(ko01100);;Flavone and flavonol biosynthesis(ko00944);;Biosynthesis of secondary metabolites(ko01110)	LMPK12112086	Isoquercitrin	-	Hirsutrin	Polyketides [PK]	Flavonoids [PK12]	Flavones and Flavonols [PK1211]	HMDB0037362	Organic compounds	Phenylpropanoids and polyketides	Flavonoids	Flavonoid glycosides	5280804	482-35-9
meta_924	Quercetin-7-O-glucoside*	14000000	11600000	12300000	11200000	11700000	9180000	6980000	6780000	7610000	0.243879	0.138622	0.981215	unchanged	0.823862	0.00974261	1.32662	up	0.579983	0.0334764	1.36793	up	--	--	--	--	--	--	--	--	--	--	--	--	--	--	--	--
meta_925	Quercetin-3-O-galactoside (Hyperin)	26000000	28500000	20000000	21700000	28100000	17600000	16600000	13400000	17600000	0.155211	0.583516	0.413804	unchanged	0.640161	0.0514187	1.16429	unchanged	0.48495	0.15124	1.0613	unchanged	--	--	--	--	--	--	--	--	--	--	--	--	--	--	--	--
meta_926	Quercetin-4'-O-glucoside (Spiraeoside)	19600000	18500000	15200000	14500000	14300000	11600000	9420000	7800000	10900000	0.398752	0.0632284	1.15471	unchanged	0.927592	0.00889955	1.28578	up	0.52884	0.0342084	1.2696	up	--	--	--	--	--	--	--	--	--	--	--	--	--	--	--	--
meta_927	Quercetin-3-O-glucoside (Isoquercitrin)*	17200000	17800000	13000000	15600000	16100000	13400000	10100000	8330000	10500000	0.0806526	0.612658	0.390539	unchanged	0.723888	0.036	1.22093	up	0.643236	0.00805824	1.39734	up	--	--	--	--	--	--	--	--	--	--	--	--	--	--	--	--
meta_928	Isohyperoside	20000000	23400000	14900000	9600000	10400000	7770000	5970000	4960000	6200000	1.05605	0.0437662	1.28837	up	1.74909	0.0284991	1.29239	up	0.69304	0.0280263	1.34977	up	--	--	--	--	--	--	--	--	--	--	--	--	--	--	--	--
meta_929	Hesperetin-7-O-glucoside	87300	68600	23100	9	148000	88800	295000	382000	262000	3.39606	0.711799	0.289901	unchanged	-2.57919	0.00787615	1.30996	down	-5.97525	0.0148519	1.35523	down	--	--	--	--	--	--	--	--	--	--	--	--	--	--	--	--
meta_930	6-Methylsulfinylhexyl Glucosinolate	9470000	8630000	11300000	17300000	30900000	23600000	24000000	26100000	19900000	-1.25732	0.0641611	1.25739	unchanged	-1.25155	0.00870464	1.31989	down	0.00577103	0.899104	0.10433	unchanged	--	--	--	--	--	--	--	--	--	HMDB0038410	Organic compounds	Organic oxygen compounds	Organooxygen compounds	Carbohydrates and carbohydrate conjugates	14574455	33049-17-1
meta_931	3-Hydroxy-6-(methylthio)hexyl glucosinolate	6730000	8030000	9350000	14500000	28300000	18300000	18400000	21900000	16000000	-1.29784	0.0911214	1.19603	unchanged	-1.22451	0.0133098	1.29884	down	0.07333	0.746103	0.265702	unchanged	--	--	--	--	--	--	--	--	--	--	--	--	--	--	--	--
meta_932	Delphinidin-3-O-galactoside*	18000000	15700000	11500000	15200000	13300000	16700000	12200000	11300000	17600000	-0.0183168	1	6.44042e-07	unchanged	0.140539	0.643788	0.333764	unchanged	0.158855	0.579188	0.44587	unchanged	--	--	--	--	--	--	--	--	--	--	--	--	--	--	--	--
meta_933	Delphinidin-3-O-glucoside (Mirtillin)*	18200000	19500000	14300000	18200000	14500000	17800000	15100000	15500000	14900000	0.0371864	0.811532	0.183503	unchanged	0.180433	0.299279	0.78054	unchanged	0.143246	0.289982	0.863384	unchanged	--	--	--	--	--	--	--	--	--	--	--	--	--	--	--	--
meta_934	LysoPE 17:1	4050	3760	3390	2690	3600	1980	6430	4210	2440	0.476279	0.161455	1.00365	unchanged	-0.118527	0.643342	0.354801	unchanged	-0.594806	0.299265	0.8126	unchanged	--	--	--	--	--	--	--	--	--	--	--	--	--	--	--	--
meta_935	LysoPE 17:1(2n isomer)	20500	18800	27100	21000	25100	24600	37800	29400	22100	-0.104029	0.648975	0.353481	unchanged	-0.4112	0.234235	0.813892	unchanged	-0.307171	0.303415	0.824662	unchanged	--	--	--	--	--	--	--	--	--	--	--	--	--	--	--	--
meta_936	LysoPE 17:0	46700	67000	64000	31300	33100	38200	76100	55000	49100	0.779696	0.0471158	1.27645	up	-0.0124652	0.939949	0.0549672	unchanged	-0.792162	0.0794782	1.25715	unchanged	--	--	--	--	--	--	--	--	--	--	--	--	--	--	--	--
meta_937	LysoPC 14:0	516000	486000	518000	359000	342000	326000	1000000	648000	443000	0.566142	0.000318896	1.42485	up	-0.381316	0.362428	0.692629	unchanged	-0.947459	0.16056	1.10597	unchanged	--	--	--	--	--	--	--	--	--	--	--	--	--	--	--	--
meta_938	Semimoronic acid	1150	922	873	394	1290	725	2770	3930	1510	0.442944	0.572356	0.446541	unchanged	-1.38348	0.126612	1.07305	unchanged	-1.82642	0.0955655	1.18941	unchanged	--	--	--	--	--	--	--	--	--	--	--	--	--	--	--	--
meta_939	Camaldulenic acid	8920	9	9	15800	22400	16000	10100	18500	13600	-7.63159	0.0177375	1.29945	down	-7.24625	0.0467954	1.13052	down	0.385336	0.288036	0.785165	unchanged	--	--	--	--	--	--	--	--	--	--	--	--	--	--	--	--
meta_940	Sinapine-4-O-Glucoside	18700	26000	21100	22800	28700	54000	31900	30600	31800	-0.59475	0.299252	0.808393	unchanged	-0.532441	0.0430953	1.24928	down	0.0623097	0.734178	0.287968	unchanged	--	--	--	--	--	--	--	--	--	--	--	--	--	--	--	--
meta_941	2α-Hydroxyursolic acid	21800	20000	12100	26800	15900	16800	16600	16600	17700	-0.146795	0.705602	0.28812	unchanged	0.0377398	0.769865	0.226683	unchanged	0.184535	0.498532	0.566807	unchanged	--	--	--	--	--	--	--	--	--	--	--	--	--	--	--	--
meta_942	Alphitolic acid	20800	21600	11700	27700	18400	14100	15100	19700	22000	-0.150388	0.712431	0.281778	unchanged	-0.105375	0.824896	0.163206	unchanged	0.0450131	0.81751	0.186849	unchanged	--	--	--	--	--	--	--	--	--	--	--	--	--	--	--	--
meta_943	2-Hydroxyoleanolic acid	28100	19300	14000	23900	18200	13700	14600	17900	18800	0.116491	0.732771	0.262056	unchanged	0.209312	0.504478	0.501309	unchanged	0.0928214	0.675624	0.340284	unchanged	--	--	--	--	--	--	--	--	--	--	--	--	--	--	--	--
meta_944	Maslinic acid*	27000	34700	23000	35500	30100	23100	23000	22700	30800	-0.0653155	0.801667	0.192332	unchanged	0.140757	0.564886	0.413195	unchanged	0.206073	0.417825	0.6224	unchanged	--	--	--	--	--	--	--	--	--	--	--	--	--	--	--	--
meta_945	Corosolic acid*	2650	10500	4610	3710	1820	2820	2040	2700	1740	0.917341	0.313748	0.785968	unchanged	1.24749	0.250911	0.852874	unchanged	0.330146	0.385406	0.678084	unchanged	--	--	--	--	--	--	--	--	--	--	--	--	--	--	--	--
meta_946	3β,19α-Dihydroxyolean-12-en-28-oic acid	7860	8850	11400	6940	5060	2930	2310	2260	916	0.982065	0.0490642	1.17694	up	2.45784	0.00962451	1.31538	up	1.47578	0.098191	1.17773	unchanged	--	--	--	--	--	--	--	--	--	--	--	--	--	--	--	--
meta_947	10-Formyltetrahydrofuran	159000	152000	115000	127000	129000	265000	114000	148000	83700	-0.214487	0.565646	0.455627	unchanged	0.3256	0.315393	0.690474	unchanged	0.540087	0.331466	0.766063	unchanged	--	--	--	--	--	--	--	--	--	--	--	--	--	--	--	--
meta_948	LysoPE 18:3(2n isomer)	8270000	8310000	8370000	8930000	9250000	9150000	14600000	12300000	11600000	-0.131307	0.00898571	1.40264	down	-0.618857	0.0378509	1.27588	down	-0.48755	0.0530126	1.34906	unchanged	--	--	--	--	--	--	--	--	--	--	--	--	--	--	--	--
meta_949	LysoPE 18:3	4740000	5330000	5460000	4600000	4940000	5490000	11700000	9790000	9060000	0.0483242	0.65123	0.343253	unchanged	-0.970444	0.017822	1.30709	down	-1.01877	0.0150295	1.43041	down	--	--	--	--	--	--	--	--	--	--	--	--	--	--	--	--
meta_950	8-Methylthiooctyl glucosinolate	17800	22400	27200	32300	41900	36700	24500	25000	19700	-0.731761	0.0202064	1.27444	down	-0.0513076	0.861927	0.129275	unchanged	0.680453	0.0192543	1.36115	up	C17254	2-Oxocarboxylic acid metabolism(ko01210);;Biosynthesis of secondary metabolites(ko01110);;Glucosinolate biosynthesis(ko00966)	--	--	--	--	--	--	--	--	--	--	--	--	--	--
meta_951	Calcium Pantothenate	105000	125000	110000	206000	172000	152000	214000	199000	163000	-0.633101	0.0429124	1.27593	down	-0.755143	0.0230138	1.27063	down	-0.122042	0.521585	0.497851	unchanged	C00864	Metabolic pathways(ko01100);;Pantothenate and CoA biosynthesis(ko00770);;beta-Alanine metabolism(ko00410);;Biosynthesis of secondary metabolites(ko01110)	--	--	--	--	--	--	--	HMDB0000210	Organic compounds	Organic oxygen compounds	Organooxygen compounds	Alcohols and polyols	6613	79-83-4
meta_952	LysoPE 18:2	2500000	2730000	2880000	3170000	3830000	3700000	4700000	3900000	3590000	-0.397485	0.0312598	1.27559	down	-0.581074	0.0429817	1.22348	down	-0.183589	0.282287	0.809944	unchanged	--	--	--	--	--	--	--	--	--	--	--	--	--	--	--	--
meta_953	LysoPE 18:2(2n isomer)	7100000	6660000	7010000	12700000	13600000	13500000	11100000	9630000	9680000	-0.938141	0.000369853	1.43853	down	-0.547425	0.0161482	1.31271	down	0.390716	0.00912957	1.41484	up	--	--	--	--	--	--	--	--	--	--	--	--	--	--	--	--
meta_954	1-Methoxy-3-indolylmethyl glucosinolate*	6830000	6450000	11200000	3580000	7180000	5620000	5710000	6330000	5690000	0.590699	0.22641	0.853296	unchanged	0.420829	0.276776	0.811273	unchanged	-0.16987	0.710545	0.310386	unchanged	--	--	--	--	--	--	--	--	--	--	--	--	--	--	--	--
meta_955	4-Methoxyglucobrassicin*	8230000	6190000	10300000	3410000	7120000	5330000	5800000	6950000	6060000	0.673207	0.13912	0.980972	unchanged	0.367674	0.233933	0.856518	unchanged	-0.305533	0.460646	0.600535	unchanged	--	--	--	--	--	--	--	--	--	--	--	--	--	--	--	--
meta_956	Isorhamnetin-7-O-glucoside (Brassicin)*	478000	413000	343000	1100000	947000	769000	1350000	1650000	1740000	-1.18814	0.0195911	1.34608	down	-1.94631	0.00569702	1.34543	down	-0.758172	0.0146636	1.35815	down	--	--	--	--	--	--	--	--	--	--	--	--	--	--	--	--
meta_957	1-O-Galloyl-2-O-p-Coumaroyl-β-D-glucose	29000	14800	32100	14200	24400	11300	14300	26100	19500	0.605043	0.267321	0.789689	unchanged	0.306895	0.4543	0.533654	unchanged	-0.298148	0.559876	0.455812	unchanged	--	--	--	--	--	--	--	--	--	--	--	--	--	--	--	--
meta_958	Isorhamnetin-3-O-Glucoside*	458000	480000	295000	1120000	1190000	798000	1480000	1510000	1500000	-1.3452	0.0202821	1.32852	down	-1.89727	0.00239501	1.36722	down	-0.552062	0.0615703	1.33002	unchanged	--	--	--	--	--	--	--	--	--	--	--	--	--	--	--	--
meta_959	7-(Methylsulfinyl)Heptyl Glucosinolate	102000	106000	111000	127000	257000	258000	237000	116000	84300	-0.936925	0.131241	1.12349	unchanged	-0.316474	0.486047	0.534894	unchanged	0.620451	0.344637	0.710203	unchanged	--	--	--	--	--	--	--	--	--	--	--	--	--	--	--	--
meta_960	Petunidin-3-O-glucoside	2480000	2500000	1650000	3890000	2880000	3150000	4860000	5360000	4180000	-0.595486	0.0565367	1.15599	unchanged	-1.13732	0.00476437	1.30159	down	-0.541834	0.0313754	1.28242	down	--	--	--	--	--	--	--	--	--	--	--	--	--	--	--	--
meta_961	LysoPE 18:1(2n isomer)	1230000	1210000	1540000	881000	1040000	1100000	1950000	1360000	1230000	0.395098	0.0758968	1.13799	unchanged	-0.169714	0.505105	0.487181	unchanged	-0.564813	0.140701	1.10925	unchanged	--	--	--	--	--	--	--	--	--	--	--	--	--	--	--	--
meta_962	LysoPC 15:1	147000	127000	146000	139000	154000	141000	496000	301000	157000	-0.0490325	0.595091	0.403489	unchanged	-1.03475	0.211219	0.921616	unchanged	-0.985719	0.219459	0.992928	unchanged	--	--	--	--	--	--	--	--	--	--	--	--	--	--	--	--
meta_963	LysoPE 18:1	2270000	2200000	2610000	1600000	1870000	1910000	3360000	2480000	2250000	0.396521	0.0265071	1.25933	up	-0.174827	0.430838	0.58015	unchanged	-0.571348	0.106688	1.18445	unchanged	--	--	--	--	--	--	--	--	--	--	--	--	--	--	--	--
meta_964	Myricetin-3-O-glucoside	252000	201000	115000	86200	108000	116000	156000	162000	192000	0.810446	0.15918	1.04643	unchanged	0.087869	0.681619	0.312713	unchanged	-0.722577	0.0106504	1.38077	down	--	--	--	--	--	--	--	--	--	--	--	--	--	--	--	--
meta_965	3',5',5,7-Tetrahydroxy-4'-methoxyflavanone-3'-O-glucoside	197000	249000	150000	110000	92600	144000	228000	131000	159000	0.775549	0.0814558	1.14114	unchanged	0.210559	0.556746	0.420452	unchanged	-0.56499	0.176736	0.990565	unchanged	--	--	--	--	--	--	--	--	--	--	--	--	--	--	--	--
meta_966	6-(Methylsulfonyl)Hexyl Glucosinolate	111000	80000	144000	52200	98600	83800	72800	103000	79900	0.522632	0.225037	0.850657	unchanged	0.364593	0.291908	0.741924	unchanged	-0.15804	0.693932	0.313944	unchanged	--	--	--	--	--	--	--	--	--	--	--	--	--	--	--	--
meta_967	LysoPC 15:0	207000	218000	238000	183000	198000	185000	555000	367000	206000	0.226684	0.0506773	1.22195	unchanged	-0.655331	0.263564	0.83527	unchanged	-0.882014	0.204113	1.02146	unchanged	--	--	--	--	--	--	--	--	--	--	--	--	--	--	--	--
meta_968	LysoPC 15:0(2n isomer)	197000	197000	228000	180000	199000	185000	606000	418000	205000	0.139045	0.196505	0.916376	unchanged	-0.851007	0.22205	0.902115	unchanged	-0.990051	0.195509	1.03767	unchanged	--	--	--	--	--	--	--	--	--	--	--	--	--	--	--	--
meta_969	LysoPE 18:0	227000	257000	213000	133000	149000	180000	349000	229000	265000	0.600193	0.0145394	1.30148	up	-0.256418	0.303784	0.742643	unchanged	-0.856611	0.0554088	1.28734	unchanged	--	--	--	--	--	--	--	--	--	--	--	--	--	--	--	--
meta_970	LysoPE 18:0(2n isomer)	34300	31300	36100	23700	24200	28900	44600	36500	31000	0.408469	0.0196321	1.28122	up	-0.126946	0.479738	0.524838	unchanged	-0.535415	0.0803182	1.21416	unchanged	--	--	--	--	--	--	--	--	--	--	--	--	--	--	--	--
meta_971	LysoPG 16:1	58000	58600	57400	48500	48000	38400	39700	27900	32600	0.375293	0.056617	1.28927	unchanged	0.811243	0.0180641	1.32468	up	0.43595	0.0717103	1.16102	unchanged	--	--	--	--	--	--	--	--	--	--	--	--	--	--	--	--
meta_972	LysoPG 16:0	3250000	2910000	2750000	2690000	2400000	2290000	5880000	4200000	3640000	0.271634	0.0572351	1.1599	unchanged	-0.596418	0.134346	1.04217	unchanged	-0.868052	0.08394	1.26115	unchanged	--	--	--	--	--	--	--	--	--	--	--	--	--	--	--	--
meta_973	4-Hydroxycoumarin di-glucoside	6370	4330	4650	3750	3040	9070	17900	17500	21100	0.103609	0.938907	0.061188	unchanged	-1.89582	0.00151949	1.35103	down	-1.99943	0.00683216	1.42753	down	--	--	--	--	--	--	--	--	--	--	--	--	--	--	--	--
meta_974	27,28-Dicarboxyl ursolic acid	9	7610	10300	8420	3410	10700	7070	13700	8420	-2.92098	0.705912	0.289558	unchanged	-3.39048	0.374092	0.625846	unchanged	-0.469501	0.494329	0.529014	unchanged	--	--	--	--	--	--	--	--	--	--	--	--	--	--	--	--
meta_975	Rhein 1-O-(O-acetyl)-glucoside	18000	19400	16800	25800	18700	18000	23300	17500	14000	-0.18863	0.384236	0.678662	unchanged	0.0131344	0.949036	0.0478734	unchanged	0.201765	0.524472	0.494066	unchanged	--	--	--	--	--	--	--	--	--	--	--	--	--	--	--	--
meta_976	Madasiatic acid	9	9	9	36000	27200	23900	63900	43800	62000	-11.6304	0.0151302	1.40287	down	-12.5939	0.0125905	1.34103	down	-0.963467	0.0305053	1.32489	down	--	--	--	--	--	--	--	--	--	--	--	--	--	--	--	--
meta_977	2α,3α,23-trihydroxyolean-12-en-28-oic acid	9	9	9	35700	34000	28000	72100	55300	66700	-11.8098	0.00510631	1.43097	down	-12.7992	0.00580813	1.35925	down	-0.98936	0.0113912	1.42179	down	--	--	--	--	--	--	--	--	--	--	--	--	--	--	--	--
meta_978	Kaempferol-3-O-(6''-acetyl)glucoside	223000	105000	270000	632000	1530000	378000	141000	96700	119000	-1.95113	0.203202	0.977113	unchanged	0.654049	0.238896	0.854876	unchanged	2.60518	0.172543	1.08338	unchanged	--	--	--	--	--	--	--	--	--	--	--	--	--	--	--	--
meta_979	LysoPC 16:2(2n isomer)	117000	126000	129000	102000	126000	108000	164000	123000	91100	0.151426	0.235135	0.863172	unchanged	0.0164754	0.932554	0.0645224	unchanged	-0.134951	0.582597	0.450409	unchanged	--	--	--	--	--	--	--	--	--	--	--	--	--	--	--	--
meta_980	LysoPC 16:2	126000	125000	159000	128000	145000	136000	496000	326000	166000	-0.00380826	0.980069	0.0197615	unchanged	-1.14067	0.178943	0.973984	unchanged	-1.13686	0.179738	1.06803	unchanged	--	--	--	--	--	--	--	--	--	--	--	--	--	--	--	--
meta_981	8-Methylsulfinyl-N-Octyl Glucosinolate	9380	15300	15500	27800	42200	47400	94700	99700	92800	-1.54792	0.0368481	1.30244	down	-2.87387	8.89274e-06	1.37206	down	-1.32596	0.00569717	1.46717	down	--	--	--	--	--	--	--	--	--	--	--	--	--	--	--	--
meta_982	LysoPC 16:1	616000	582000	756000	458000	520000	478000	1610000	1170000	617000	0.417155	0.0765218	1.19639	unchanged	-0.70012	0.233454	0.873562	unchanged	-1.11728	0.152582	1.12207	unchanged	--	--	--	--	--	--	--	--	--	--	--	--	--	--	--	--
meta_983	LysoPC 16:1(2n isomer)	706000	648000	740000	446000	663000	455000	560000	513000	483000	0.443756	0.116943	1.09712	unchanged	0.428926	0.00745833	1.2815	up	-0.0148299	0.974156	0.027505	unchanged	--	--	--	--	--	--	--	--	--	--	--	--	--	--	--	--
meta_984	1-O-Caffeoyl-3-O-galloyl-β-D-glucose	33100	22700	11700	29500	67700	80000	110000	122000	90500	-1.39461	0.124159	1.07569	unchanged	-2.37004	0.00259762	1.33091	down	-0.975429	0.0652087	1.21108	unchanged	--	--	--	--	--	--	--	--	--	--	--	--	--	--	--	--
meta_985	LysoPC 16:0(2n isomer)	2180000	2310000	2480000	1670000	1890000	1700000	8030000	5110000	2730000	0.406264	0.00776876	1.34731	up	-1.05502	0.192183	0.955071	unchanged	-1.46129	0.147107	1.13446	unchanged	--	--	--	--	--	--	--	--	--	--	--	--	--	--	--	--
meta_986	LysoPC 16:0	4200000	4070000	4260000	3170000	3430000	3220000	11000000	8130000	5070000	0.352173	0.00123446	1.41313	up	-0.879467	0.150886	1.03155	unchanged	-1.23164	0.107101	1.22173	unchanged	--	--	--	--	--	--	--	--	--	--	--	--	--	--	--	--
meta_987	LysoPE 20:3	56000	60500	60300	36400	40000	46900	177000	115000	84200	0.526998	0.0152935	1.35017	up	-1.02285	0.134803	1.06164	unchanged	-1.54984	0.0889312	1.25837	unchanged	--	--	--	--	--	--	--	--	--	--	--	--	--	--	--	--
meta_988	LysoPE 20:3(2n isomer)	56200	59900	61800	37300	41600	49800	182000	110000	85900	0.476276	0.0308162	1.29818	up	-1.01574	0.146761	1.03821	unchanged	-1.49202	0.100252	1.22997	unchanged	--	--	--	--	--	--	--	--	--	--	--	--	--	--	--	--
meta_989	Kaempferol-3-O-(2''-O-acetyl)glucuronide	83200	120000	135000	111000	110000	92800	77600	101000	76400	0.0834631	0.660643	0.346265	unchanged	0.390174	0.207906	0.857634	unchanged	0.306711	0.126353	1.05347	unchanged	--	--	--	--	--	--	--	--	--	--	--	--	--	--	--	--
meta_990	Pinocembrin-7-O-(6''-O-malonyl)glucoside	155000	147000	140000	58200	67700	57200	58300	54000	71100	1.27437	0.000142667	1.43412	up	1.27766	0.000251015	1.35901	up	0.00329509	0.987885	0.0117957	unchanged	--	--	--	--	--	--	--	--	--	--	--	--	--	--	--	--
meta_991	Chrysoeriol-7-O-(6''-acetyl)glucoside	16600	27300	15000	12700	20600	11100	9760	9110	4560	0.409005	0.379178	0.64474	unchanged	1.35582	0.0755628	1.12168	unchanged	0.946817	0.125223	1.08291	unchanged	--	--	--	--	--	--	--	--	--	--	--	--	--	--	--	--
meta_992	1,6-Di-O-caffeoyl-β-D-glucose	203000	358000	293000	352000	341000	342000	123000	267000	232000	-0.315668	0.311246	0.803973	unchanged	0.494239	0.283361	0.722674	unchanged	0.809907	0.0855722	1.26944	unchanged	--	--	--	--	--	--	--	--	--	--	--	--	--	--	--	--
meta_993	3,6-Di-O-caffeoyl glucose	164000	301000	294000	417000	296000	309000	146000	208000	179000	-0.464659	0.211645	0.864248	unchanged	0.472255	0.227053	0.84777	unchanged	0.936913	0.0342129	1.33264	up	--	--	--	--	--	--	--	--	--	--	--	--	--	--	--	--
meta_994	1-O-Caffeoyl-(6-O-glucosyl)-β-D-glucose	358000	322000	297000	200000	175000	171000	233000	260000	273000	0.838711	0.00558074	1.39315	up	0.349914	0.0365552	1.17697	up	-0.488797	0.00923735	1.39247	down	--	--	--	--	--	--	--	--	--	--	--	--	--	--	--	--
meta_995	Maltotriose	73800	73600	73800	38700	52400	29200	23500	28200	57600	0.919693	0.037813	1.34203	up	1.13084	0.0729781	1.1936	unchanged	0.211148	0.788308	0.216059	unchanged	C01835	ABC transporters(ko02010)	--	--	--	--	--	--	--	HMDB0038852	Organic compounds	Organic oxygen compounds	Organooxygen compounds	Carbohydrates and carbohydrate conjugates	871	6118-87-2
meta_996	D-Panose*	15000	6570	5130	2960	8170	8830	11200	5590	4230	0.414465	0.572718	0.431243	unchanged	0.310937	0.642836	0.338474	unchanged	-0.103529	0.906701	0.0926606	unchanged	--	--	--	--	--	--	--	--	--	--	--	--	--	--	--	--
meta_997	Raffinose*	26700	29000	15900	12600	20700	17400	9130	10000	29400	0.479926	0.226848	0.864066	unchanged	0.732472	0.388063	0.611239	unchanged	0.252546	0.925651	0.0776188	unchanged	--	--	--	--	--	--	--	--	--	--	--	--	--	--	--	--
meta_998	Manninotriose	22300	21300	19600	23800	15500	25300	12000	10900	16200	-0.00120546	0.894306	0.106943	unchanged	0.711798	0.0223716	1.25562	up	0.713004	0.0893591	1.16637	unchanged	C05404	Metabolic pathways(ko01100);;Galactose metabolism(ko00052)	--	--	--	--	--	--	--	HMDB0060468	Organic compounds	Organic oxygen compounds	Organooxygen compounds	Carbohydrates and carbohydrate conjugates	440660	_
meta_999	D-Melezitose	14300	14700	10800	6370	12600	4810	19800	26000	10200	0.851988	0.140322	1.01983	unchanged	-0.40324	0.361385	0.678817	unchanged	-1.25523	0.129596	1.08182	unchanged	--	--	--	--	--	--	--	--	--	HMDB0011730	Organic compounds	Organic oxygen compounds	Organooxygen compounds	Carbohydrates and carbohydrate conjugates	92817	597-12-6
meta_1000	LysoPC 17:2	33100	28100	32100	31700	52100	36600	40100	32300	27200	-0.339212	0.277049	0.839113	unchanged	-0.0795895	0.644308	0.344085	unchanged	0.259622	0.400684	0.652194	unchanged	--	--	--	--	--	--	--	--	--	--	--	--	--	--	--	--
meta_1001	LysoPE 20:2(2n isomer)	13400	14900	13400	21400	24800	27100	58200	45200	42400	-0.808822	0.0171252	1.3734	down	-1.79388	0.0182564	1.32336	down	-0.985054	0.0280615	1.382	down	--	--	--	--	--	--	--	--	--	--	--	--	--	--	--	--
meta_1002	LysoPE 20:2	55400	63100	49900	43300	45200	58700	179000	115000	111000	0.200838	0.319588	0.717886	unchanged	-1.23712	0.0659358	1.19573	unchanged	-1.43796	0.0539572	1.32974	unchanged	--	--	--	--	--	--	--	--	--	--	--	--	--	--	--	--
meta_1003	ATP; Adenosine 5'-Triphosphate	5530	12200	18400	13500	9200	8360	18000	39300	30300	0.0858994	0.706803	0.295703	unchanged	-1.36997	0.0901026	1.05421	unchanged	-1.45587	0.0843724	1.24481	unchanged	--	--	--	--	--	--	--	--	--	--	--	--	--	--	--	--
meta_1004	8-Methylsulfinyl-3-oxooctyl glucosinolate	5100	1800	2100	5970	2130	4210	9	1830	4170	-0.491174	0.51089	0.490417	unchanged	2.70975	0.567555	0.409152	unchanged	3.20093	0.269366	0.81033	unchanged	--	--	--	--	--	--	--	--	--	--	--	--	--	--	--	--
meta_1005	Pyridoxine-5'-O-(6''-feruloyl)glucoside	51900	47400	49200	34900	32200	26600	32900	19800	25800	0.672522	0.00669972	1.38326	up	0.94944	0.0168959	1.30131	up	0.276918	0.333545	0.736422	unchanged	--	--	--	--	--	--	--	--	--	--	--	--	--	--	--	--
meta_1006	LysoPC 17:1	78600	63600	89400	68300	87000	69500	202000	138000	77300	0.0379723	0.825726	0.169198	unchanged	-0.756506	0.224373	0.88501	unchanged	-0.794478	0.214137	0.991392	unchanged	--	--	--	--	--	--	--	--	--	--	--	--	--	--	--	--
meta_1007	1,4-Dimethoxyglucobrassicin	68800	45800	80200	3990	15700	11800	20800	8500	6810	2.80578	0.0233562	1.3456	up	2.57117	0.0212977	1.26946	up	-0.234611	0.797471	0.203875	unchanged	--	--	--	--	--	--	--	--	--	HMDB0036986	Organic compounds	Organic oxygen compounds	Organooxygen compounds	Carbohydrates and carbohydrate conjugates	131752125	_
meta_1008	Limocitrin-7-O-glucoside	19500	22100	29000	11900	7670	18800	24200	14600	16100	0.95486	0.0683128	1.12777	unchanged	0.378512	0.272424	0.73851	unchanged	-0.576348	0.27968	0.795963	unchanged	--	--	--	--	--	--	--	--	--	--	--	--	--	--	--	--
meta_1009	5-(Benzoyloxy)pentyl glucosinolate	290000	279000	324000	315000	713000	631000	293000	280000	249000	-0.811527	0.168503	1.04467	unchanged	0.119946	0.276821	0.732429	unchanged	0.931474	0.146687	1.13126	unchanged	--	--	--	--	--	--	--	--	--	--	--	--	--	--	--	--
meta_1010	LysoPC 17:0	3080000	3660000	3400000	1890000	2180000	2190000	2870000	2330000	2010000	0.695555	0.005475	1.38442	up	0.503911	0.0387055	1.17006	up	-0.191644	0.336365	0.76024	unchanged	--	--	--	--	--	--	--	--	--	--	--	--	--	--	--	--
meta_1011	LysoPC 17:0(2n isomer)	379000	445000	493000	244000	288000	272000	370000	325000	265000	0.707011	0.0235759	1.33536	up	0.461211	0.0574044	1.09758	unchanged	-0.2458	0.223483	0.928907	unchanged	--	--	--	--	--	--	--	--	--	--	--	--	--	--	--	--
meta_1012	1-α-Linolenoyl-glycerol-3-O-glucoside	64900	66100	52700	78000	68400	52600	87600	80400	78600	-0.103954	0.590526	0.413104	unchanged	-0.430661	0.0201509	1.23682	down	-0.326707	0.154473	1.0649	unchanged	--	--	--	--	--	--	--	--	--	--	--	--	--	--	--	--
meta_1013	2-α-Linolenoyl-glycerol-1-O-glucoside	27200	27800	23400	31800	23700	24200	37100	49000	39500	-0.0145736	0.89284	0.105641	unchanged	-0.673618	0.0362879	1.23356	down	-0.659044	0.0311972	1.29693	down	--	--	--	--	--	--	--	--	--	--	--	--	--	--	--	--
meta_1014	LysoPC 18:4	7840	4230	7210	5020	2900	5780	6870	4960	8000	0.502234	0.261036	0.7967	unchanged	-0.0630465	0.904035	0.0874584	unchanged	-0.56528	0.173909	0.956523	unchanged	--	--	--	--	--	--	--	--	--	--	--	--	--	--	--	--
meta_1015	Isochlorogenic acid C*	101000	86000	109000	150000	140000	185000	68300	173000	112000	-0.678941	0.0309502	1.28777	down	-0.161045	0.596717	0.405044	unchanged	0.517895	0.316308	0.781167	unchanged	--	--	--	--	--	--	--	--	--	--	--	--	--	--	--	--
meta_1016	Isochlorogenic acid A	99700	93600	99200	140000	116000	137000	115000	83200	105000	-0.42169	0.0399572	1.31058	down	-0.0393403	0.743114	0.250003	unchanged	0.38235	0.0707524	1.17043	unchanged	--	--	--	--	--	--	--	--	--	HMDB0030706	Organic compounds	Organic oxygen compounds	Organooxygen compounds	Alcohols and polyols	_	2450-53-5
meta_1017	Isochlorogenic acid B*	82800	93800	131000	148000	123000	158000	134000	114000	103000	-0.49975	0.0938779	1.08232	unchanged	-0.209661	0.455584	0.533883	unchanged	0.29009	0.134156	1.02986	unchanged	--	--	--	--	--	--	--	--	--	--	--	--	--	--	--	--
meta_1018	1-Linoleoylglycerol-3-O-glucoside	4850	3640	3560	3060	1740	2180	6080	4000	5800	0.812284	0.0415919	1.19846	up	-0.388775	0.186667	0.873885	unchanged	-1.20106	0.0255152	1.33741	down	--	--	--	--	--	--	--	--	--	--	--	--	--	--	--	--
meta_1019	2-Linoleoylglycerol-1-O-glucoside	3100	2660	2590	1360	2310	2640	4310	4230	4090	0.45487	0.211266	0.91552	unchanged	-0.601267	0.0058849	1.33669	down	-1.05614	0.0287705	1.40889	down	--	--	--	--	--	--	--	--	--	--	--	--	--	--	--	--
meta_1020	LysoPC 18:3(2n isomer)	2080000	2090000	2230000	1840000	1870000	2040000	8140000	6440000	3840000	0.155272	0.0550087	1.16867	unchanged	-1.45869	0.0849122	1.16613	unchanged	-1.61396	0.0772256	1.2921	unchanged	--	--	--	--	--	--	--	--	--	--	--	--	--	--	--	--
meta_1021	LysoPC 18:3	1930000	1810000	2160000	1610000	1760000	1930000	7810000	6200000	3700000	0.154795	0.222049	0.847624	unchanged	-1.52316	0.0801178	1.17393	unchanged	-1.67796	0.0734979	1.29945	unchanged	--	--	--	--	--	--	--	--	--	--	--	--	--	--	--	--
meta_1022	6'-O-Feruloyl-D-sucrose	463000	417000	407000	245000	98300	131000	334000	271000	365000	1.54616	0.0159345	1.3635	up	0.416684	0.0407935	1.17119	up	-1.12948	0.0439445	1.26908	down	--	--	--	--	--	--	--	--	--	--	--	--	--	--	--	--
meta_1023	LysoPC 18:2(2n isomer)	23600000	22900000	24600000	29700000	34100000	29200000	29900000	29900000	26900000	-0.38447	0.0329713	1.31954	down	-0.285035	0.0197702	1.26397	down	0.0994353	0.329797	0.741656	unchanged	--	--	--	--	--	--	--	--	--	--	--	--	--	--	--	--
meta_1024	LysoPC 18:2	18100000	18000000	19800000	21200000	22600000	21100000	28800000	25200000	20500000	-0.216048	0.0178873	1.28999	down	-0.401876	0.115897	1.07476	unchanged	-0.185829	0.313338	0.820826	unchanged	--	--	LMGP01050137	1-linoleoyl-sn-glycero-3-phosphocholine	(2R)-2-hydroxy-3-[(9Z,12Z)-nonadeca-9,12-dienoyloxy]propyl 2-(trimethylammonio)ethyl phosphate	1-(9Z,12Z-octadecadienoyl)-glycero-3-phosphocholine;1-(9Z,12Z-octadecadienoyl)-sn-glycero-3-phosphocholine;1-18:2-lysoPC;1-linoleoyl-glycero-3-phosphocholine;LPC(18:2);LPC(18:2/0:0);LPC(18:2n6/0:0);LPC(18:2omega6/0:0);LyPC(18:2);LyPC(18:2n6/0:0);LyPC(18:2omega6/0:0);LysoPC(18:2);LysoPC(18:2/0:0);LysoPC(18:2n6/0:0);LysoPC(18:2omega6/0:0);Lysophosphatidylcholine(18:2);Lysophosphatidylcholine(18:2/0…	Glycerophospholipids [GP]	Glycerophosphocholines [GP01]	Monoacylglycerophosphocholines [GP0105]	--	--	--	--	--	--	--
meta_1025	Isorhamnetin-3-O-(6''-acetylglucoside)	148000	148000	166000	261000	571000	126000	129000	127000	134000	-0.789529	0.336163	0.767792	unchanged	0.242648	0.0450185	1.21535	up	1.03218	0.287181	0.876755	unchanged	--	--	--	--	--	--	--	--	--	--	--	--	--	--	--	--
meta_1026	Dehydrodiconiferyl alcohol-4-O-glucoside	905000	976000	938000	1570000	1560000	1560000	1650000	1610000	1620000	-0.735085	0.000830713	1.44241	down	-0.792306	5.21866e-05	1.37202	down	-0.0572213	0.027086	1.39755	down	--	--	--	--	--	--	--	--	--	--	--	--	--	--	--	--
meta_1027	Pinoresinol-4-O-glucoside	1160000	946000	1060000	1600000	1120000	1460000	6020000	5880000	4290000	-0.389813	0.12677	1.0644	unchanged	-2.34282	0.0150397	1.33189	down	-1.95301	0.0141715	1.44433	down	--	--	--	--	--	--	--	--	--	--	--	--	--	--	--	--
meta_1028	Dehydrodiconiferyl alcohol-gamma'-O-glucoside	937000	752000	947000	1570000	1390000	1470000	1890000	1700000	1780000	-0.755101	0.00217063	1.39414	down	-1.03315	0.000453384	1.35231	down	-0.278044	0.0145392	1.35228	down	--	--	--	--	--	--	--	--	--	--	--	--	--	--	--	--
meta_1029	LysoPC 18:1(2n isomer)	14200000	11800000	16300000	9260000	10600000	9090000	28100000	20400000	11900000	0.538016	0.0618438	1.22726	unchanged	-0.440184	0.325423	0.725147	unchanged	-0.9782	0.152997	1.11795	unchanged	--	--	--	--	--	--	--	--	--	--	--	--	--	--	--	--
meta_1030	LysoPC 18:1	13600000	11900000	16600000	8980000	10500000	9360000	28300000	20800000	11900000	0.535331	0.0723285	1.20919	unchanged	-0.460865	0.314007	0.7394	unchanged	-0.996197	0.150915	1.12282	unchanged	--	--	--	--	--	--	--	--	--	--	--	--	--	--	--	--
meta_1031	Tricin-7-O-saccharic acid	6030000	6750000	6190000	7220000	6650000	6880000	5880000	6570000	6690000	-0.130259	0.101233	1.06205	unchanged	-0.0122436	0.873556	0.11764	unchanged	0.118015	0.161311	0.997387	unchanged	--	--	--	--	--	--	--	--	--	--	--	--	--	--	--	--
meta_1032	Rosmarinic acid-3'-O-glucoside	265000	248000	284000	249000	245000	190000	205000	247000	253000	0.229099	0.178008	0.947712	unchanged	0.180984	0.178705	0.881486	unchanged	-0.0481151	0.788281	0.214957	unchanged	--	--	--	--	--	--	--	--	--	--	--	--	--	--	--	--
meta_1033	Isolariciresinol-9'-O-glucoside	37400	55800	43500	155000	162000	123000	47600	75000	25500	-1.69613	0.00596445	1.39893	down	-0.00134354	0.822466	0.17033	unchanged	1.69479	0.00703358	1.40215	up	--	--	--	--	--	--	--	--	--	--	--	--	--	--	--	--
meta_1034	Dihydrodehydrodiconiferyl alcohol-4-O-glucoside	38400	41500	57900	165000	175000	173000	48700	66800	66500	-1.91953	0.000378205	1.43719	down	-0.409781	0.158426	0.901247	unchanged	1.50975	0.000514081	1.4912	up	--	--	--	--	--	--	--	--	--	--	--	--	--	--	--	--
meta_1035	Dihydrodehydrodiconiferyl alcohol-4-O-β-D-glucoside	42400	46200	35200	161000	137000	145000	45300	71800	42400	-1.84518	0.00118636	1.4305	down	-0.333342	0.33169	0.70958	unchanged	1.51184	0.00173636	1.45782	up	--	--	--	--	--	--	--	--	--	--	--	--	--	--	--	--
meta_1036	Lariciresinol-4'-O-glucoside	148000	175000	171000	98500	140000	216000	209000	182000	185000	0.190765	0.742356	0.264319	unchanged	-0.222673	0.0848457	1.0336	unchanged	-0.413438	0.36037	0.744408	unchanged	--	--	--	--	--	--	--	--	--	--	--	--	--	--	--	--
meta_1037	LysoPC 18:0(2n isomer)	2350000	2010000	1900000	1760000	1490000	1530000	3870000	2740000	2220000	0.387145	0.0463373	1.214	up	-0.463738	0.215344	0.888097	unchanged	-0.850883	0.105201	1.21187	unchanged	--	--	--	--	--	--	--	--	--	--	--	--	--	--	--	--
meta_1038	LysoPC 18:0	3900000	3770000	3660000	2050000	2390000	2300000	3890000	2980000	3120000	0.751871	0.000486822	1.42727	up	0.191085	0.251827	0.838071	unchanged	-0.560787	0.0488678	1.31303	down	--	--	--	--	--	--	--	--	--	--	--	--	--	--	--	--
meta_1039	Secoisolariciresinol 4-O-glucoside	221000	220000	170000	182000	154000	204000	194000	158000	239000	0.177216	0.347697	0.680036	unchanged	0.0580309	0.829694	0.158643	unchanged	-0.119185	0.576667	0.442704	unchanged	--	--	--	--	--	--	--	--	--	--	--	--	--	--	--	--
meta_1040	(N-Sulfoindol-3-yl)methylglucosinolate	22200	49000	24300	223000	526000	569000	207000	335000	93900	-3.76734	0.0636845	1.27402	unchanged	-2.64816	0.120482	1.08534	unchanged	1.11918	0.165833	0.992512	unchanged	--	--	--	--	--	--	--	--	--	--	--	--	--	--	--	--
meta_1041	5-O-Feruloyl quinic acid glucoside	23000	22900	13600	16400	12000	15100	29100	30300	38400	0.423103	0.223156	0.895553	unchanged	-0.746952	0.0405978	1.14288	down	-1.17005	0.0135335	1.41645	down	--	--	--	--	--	--	--	--	--	--	--	--	--	--	--	--
meta_1042	LysoPC 19:2(2n isomer)	46900	36800	42900	7960	19100	9830	20300	15000	8010	1.87687	0.00296636	1.38362	up	1.64132	0.0043017	1.30542	up	-0.235547	0.687973	0.316677	unchanged	--	--	--	--	--	--	--	--	--	--	--	--	--	--	--	--
meta_1043	LysoPC 19:2	23200	27400	26400	20300	32400	24900	17200	17000	17300	0.0117398	0.961389	0.0383995	unchanged	0.576708	0.0210649	1.31751	up	0.564968	0.132333	1.16728	unchanged	--	--	--	--	--	--	--	--	--	--	--	--	--	--	--	--
meta_1044	Kaempferol-3-O-(6''-malonyl)glucoside*	366000	212000	420000	1070000	2370000	792000	295000	194000	216000	-1.98185	0.154915	1.06931	unchanged	0.466165	0.256815	0.791664	unchanged	2.44802	0.136303	1.15675	unchanged	--	--	--	--	--	--	--	--	--	--	--	--	--	--	--	--
meta_1045	Kaempferol-3-O-(6''-malonyl)galactoside*	289000	202000	472000	1100000	2180000	859000	263000	190000	259000	-2.07471	0.116065	1.13877	unchanged	0.363399	0.405774	0.618921	unchanged	2.43811	0.106093	1.22375	unchanged	--	--	--	--	--	--	--	--	--	--	--	--	--	--	--	--
meta_1046	LysoPC 19:1	215000	177000	192000	156000	180000	175000	335000	240000	220000	0.190765	0.15103	0.977779	unchanged	-0.425169	0.177963	0.944392	unchanged	-0.615934	0.110906	1.1926	unchanged	--	--	--	--	--	--	--	--	--	--	--	--	--	--	--	--
meta_1047	Uridine-5'-Diphosphate-D-Xylose	687000	732000	804000	823000	693000	822000	1040000	1090000	950000	-0.071179	0.52611	0.475843	unchanged	-0.471115	0.00640238	1.28888	down	-0.399936	0.0142687	1.35393	down	--	--	--	--	--	--	--	--	--	--	--	--	--	--	--	--
meta_1048	Syringic acid-4-O-(6''-feruloyl)glucoside	30400	26100	36800	31000	17800	26400	14400	22900	25500	0.334381	0.29378	0.750758	unchanged	0.598638	0.0905946	1.02195	unchanged	0.264257	0.465501	0.561639	unchanged	--	--	--	--	--	--	--	--	--	--	--	--	--	--	--	--
meta_1049	1-Hydroxypinoresinol-1-O-Glucoside	20800	10900	13900	21000	16600	9420	26500	33600	25500	-0.0197917	0.920859	0.0765787	unchanged	-0.949651	0.0272864	1.18831	down	-0.92986	0.0421711	1.25561	down	--	--	--	--	--	--	--	--	--	--	--	--	--	--	--	--
meta_1050	Nortrachelogenin-4-O-glucoside	35100	28500	28900	25900	22600	24600	24600	30300	38500	0.33519	0.0764834	1.17067	unchanged	0.00355596	0.951686	0.0453258	unchanged	-0.331634	0.231657	0.949991	unchanged	--	--	--	--	--	--	--	--	--	--	--	--	--	--	--	--
meta_1051	LysoPC 19:0	9300	11100	15200	1590	5570	3350	6920	7470	4910	1.90828	0.0213647	1.29296	up	0.876038	0.0720918	1.12435	unchanged	-1.03225	0.112286	1.08958	unchanged	--	--	--	--	--	--	--	--	--	--	--	--	--	--	--	--
meta_1052	Olivil-4'-O-glucoside	145000	129000	137000	143000	125000	133000	196000	195000	157000	0.0360768	0.657341	0.336464	unchanged	-0.409164	0.0573101	1.18043	unchanged	-0.445241	0.0469966	1.30788	down	--	--	--	--	--	--	--	--	--	--	--	--	--	--	--	--
meta_1053	Cycloolivil-6-O-glucoside	38900	22000	19600	37500	38100	53700	45300	29500	31900	-0.731159	0.115083	1.02666	unchanged	-0.448552	0.328774	0.669531	unchanged	0.282607	0.356624	0.694789	unchanged	--	--	--	--	--	--	--	--	--	--	--	--	--	--	--	--
meta_1054	LysoPC 20:3	288000	307000	331000	179000	189000	193000	1060000	755000	413000	0.721397	0.00581123	1.41313	up	-1.16582	0.145298	1.04068	unchanged	-1.88722	0.0968628	1.24624	unchanged	--	--	--	--	--	--	--	--	--	--	--	--	--	--	--	--
meta_1055	LysoPC 20:2	419000	424000	420000	396000	445000	409000	1510000	1020000	844000	0.0166657	0.795879	0.210459	unchanged	-1.37427	0.0716604	1.19617	unchanged	-1.39094	0.0701184	1.30799	unchanged	--	--	--	--	--	--	--	--	--	--	--	--	--	--	--	--
meta_1056	LysoPC 20:2(2n isomer)	63000	63600	68400	153000	179000	161000	481000	393000	394000	-1.33599	0.00431534	1.42775	down	-2.69539	0.00644075	1.3571	down	-1.3594	0.00888512	1.4627	down	--	--	--	--	--	--	--	--	--	--	--	--	--	--	--	--
meta_1057	Chrysoeriol-7-O-(6''-malonyl)glucoside	8610	12400	12000	16400	16700	14700	15600	14200	14900	-0.550633	0.0356883	1.26705	down	-0.455097	0.0710298	1.15284	unchanged	0.0955369	0.247353	0.858272	unchanged	--	--	--	--	--	--	--	--	--	--	--	--	--	--	--	--
meta_1058	Kaempferide-3-O-(6''-malonyl)glucoside	54700	42200	67300	38900	35500	30400	33600	36700	30700	0.629243	0.0995469	1.14352	unchanged	0.67897	0.0934912	1.12268	unchanged	0.0497269	0.698526	0.307745	unchanged	--	--	--	--	--	--	--	--	--	--	--	--	--	--	--	--
meta_1059	6′-O-Sinapoylsucrose	692000	717000	688000	239000	138000	126000	302000	168000	345000	2.12002	0.00289716	1.4318	up	1.42852	0.0132587	1.33351	up	-0.691501	0.190708	0.945245	unchanged	--	--	--	--	--	--	--	--	--	--	--	--	--	--	--	--
meta_1060	Furanofructosyl-α-D-(3-mustard acyl)glucoside	702000	577000	557000	191000	123000	75100	269000	219000	149000	2.33287	0.00146797	1.40751	up	1.56129	0.00279738	1.32257	up	-0.771578	0.162982	0.975746	unchanged	--	--	--	--	--	--	--	--	--	--	--	--	--	--	--	--
meta_1061	Furanofructosyl-α-D-(6-mustard acyl)glucoside	54300	43700	71900	11700	1480	11200	26100	21400	5220	3.2603	0.0166893	1.3576	up	1.95693	0.0220896	1.2146	up	-1.30337	0.277148	0.828525	unchanged	--	--	--	--	--	--	--	--	--	--	--	--	--	--	--	--
meta_1062	LysoPC 20:1	19100	15100	21300	319000	574000	340000	924000	713000	680000	-4.43565	0.0406643	1.33443	down	-5.38471	0.0100916	1.34761	down	-0.949063	0.0322051	1.27673	down	--	--	--	--	--	--	--	--	--	--	--	--	--	--	--	--
meta_1063	Quercetin-7-O-(6''-malonyl)glucoside	102000	65300	69600	98600	189000	79300	36900	19800	25500	-0.557518	0.328756	0.749345	unchanged	1.54568	0.0317356	1.23578	up	2.1032	0.103898	1.21912	unchanged	--	--	--	--	--	--	--	--	--	--	--	--	--	--	--	--
meta_1064	Quercetin-3-O-(6''-malonyl)galactoside	76000	51500	36500	107000	324000	63000	36200	25700	36200	-1.31145	0.305109	0.808653	unchanged	0.694907	0.189459	0.928129	unchanged	2.00635	0.243353	0.950814	unchanged	--	--	--	--	--	--	--	--	--	--	--	--	--	--	--	--
meta_1065	5'-Methoxymatairesinoside	181000	132000	180000	219000	210000	212000	206000	193000	192000	-0.39362	0.0888194	1.20394	unchanged	-0.275942	0.173714	0.958584	unchanged	0.117678	0.0447022	1.26967	up	--	--	--	--	--	--	--	--	--	--	--	--	--	--	--	--
meta_1066	LysoPC 20:0(2n isomer)	41800	45100	31800	33300	52100	33300	81500	70600	70100	0.0177765	1	0.000128989	unchanged	-0.916742	0.00326808	1.31082	down	-0.934518	0.0148453	1.38355	down	--	--	--	--	--	--	--	--	--	--	--	--	--	--	--	--
meta_1067	LysoPC 20:0	549000	642000	407000	349000	369000	367000	741000	478000	575000	0.533927	0.128189	1.12745	unchanged	-0.168546	0.560009	0.415362	unchanged	-0.702473	0.0903402	1.25789	unchanged	--	--	--	--	--	--	--	--	--	--	--	--	--	--	--	--
meta_1068	5'-Methoxyisolariciresinol-9'-O-glucoside	277000	160000	165000	287000	289000	424000	1040000	835000	984000	-0.755254	0.0907628	1.07788	unchanged	-2.28951	0.00113576	1.35039	down	-1.53425	0.00174123	1.45861	down	--	--	--	--	--	--	--	--	--	--	--	--	--	--	--	--
meta_1069	LysoPI 16:0	3770	3710	2670	2940	2380	2120	3290	2370	2580	0.443994	0.113833	1.04543	unchanged	0.297493	0.236399	0.792148	unchanged	-0.146501	0.510383	0.510748	unchanged	--	--	--	--	--	--	--	--	--	--	--	--	--	--	--	--
meta_1070	Pinoresinol-4-O-(6''-acetyl)glucoside	63800	29900	39000	48400	47100	64400	75300	51200	73200	-0.326873	0.488188	0.527935	unchanged	-0.641154	0.159265	0.905866	unchanged	-0.314281	0.241907	0.858996	unchanged	--	--	--	--	--	--	--	--	--	--	--	--	--	--	--	--
meta_1071	Isorhamnetin-3-O-(6''-malonylglucoside)	229000	199000	223000	318000	666000	196000	199000	167000	189000	-0.676748	0.336936	0.765963	unchanged	0.231386	0.0719965	1.06287	unchanged	0.908133	0.276833	0.892348	unchanged	--	--	--	--	--	--	--	--	--	--	--	--	--	--	--	--
meta_1072	Kaempferol-3-O-arabinoside-7-O-rhamnoside	25000	14400	14500	13600	2400	11600	4900	7570	7490	1.26174	0.149741	0.960936	unchanged	1.4106	0.0767669	1.15832	unchanged	0.14886	0.540975	0.505461	unchanged	--	--	--	--	--	--	--	--	--	--	--	--	--	--	--	--
meta_1073	Uridine 5'-diphospho-D-glucose	3460000	4240000	3600000	3480000	4150000	3160000	4880000	4480000	3410000	0.0702367	0.676841	0.317427	unchanged	-0.165773	0.397414	0.604816	unchanged	-0.236009	0.287941	0.797228	unchanged	--	--	--	--	--	--	--	--	--	--	--	--	--	--	--	--
meta_1074	Vitexin-2''-O-rhamnoside	6310	8750	9460	9070	9000	4950	6110	10500	9050	0.123436	0.780264	0.214901	unchanged	-0.0508815	0.825479	0.163365	unchanged	-0.174317	0.663625	0.343769	unchanged	--	--	--	--	--	--	--	--	--	HMDB0039855	Organic compounds	Phenylpropanoids and polyketides	Flavonoids	Flavonoid glycosides	13589027	32426-34-9
meta_1075	Uridine-5′-diphosphoglucuronic acid	42800	41600	45900	37200	68300	60100	77700	65200	92300	-0.300622	0.333016	0.767172	unchanged	-0.83881	0.0434738	1.25214	down	-0.538188	0.131196	1.03611	unchanged	--	--	--	--	--	--	--	--	--	--	--	--	--	--	--	--
meta_1076	Kaempferol-3-O-sambubioside	21300	24300	9880	127000	153000	162000	99400	68200	78600	-3.08858	0.00244018	1.42355	down	-2.23438	0.00938777	1.30944	down	0.854197	0.00983864	1.38199	up	--	--	--	--	--	--	--	--	--	--	--	--	--	--	--	--
meta_1077	Orientin-2''-O-xyloside	15300	14000	19700	12600	16900	21500	33600	31300	25100	-0.0392098	0.841408	0.154728	unchanged	-0.881719	0.0149104	1.25452	down	-0.842509	0.0227822	1.31281	down	--	--	--	--	--	--	--	--	--	--	--	--	--	--	--	--
meta_1078	syringaresinol-4'-O-glucosid	142000	162000	160000	249000	244000	238000	188000	251000	245000	-0.658011	0.0012105	1.42751	down	-0.550415	0.0563588	1.19341	unchanged	0.107596	0.518069	0.539469	unchanged	--	--	--	--	--	--	--	--	--	--	--	--	--	--	--	--
meta_1079	Syringaresinol-4'-O-glucoside	28400	24100	23200	21200	11900	19800	15600	12000	21600	0.556174	0.101899	1.08999	unchanged	0.657812	0.0669025	1.11098	unchanged	0.101638	0.774727	0.227264	unchanged	--	--	--	--	--	--	--	--	--	--	--	--	--	--	--	--
meta_1080	N',N'',N'''-p-Coumaroyl-cinnamoyl-caffeoyl spermidine	1220000	1240000	1560000	1370000	1440000	1470000	977000	1020000	1240000	-0.0990979	0.517904	0.513385	unchanged	0.311143	0.135559	0.948086	unchanged	0.41024	0.0382187	1.34453	up	--	--	--	--	--	--	--	--	--	--	--	--	--	--	--	--
meta_1081	Quercetin-3-O-(4''-O-galloyl)arabinoside	3420	8500	1420	5630	7770	6750	5980	4410	7050	-0.946196	0.396068	0.663614	unchanged	-0.723732	0.592698	0.400743	unchanged	0.222463	0.413035	0.627165	unchanged	--	--	--	--	--	--	--	--	--	--	--	--	--	--	--	--
meta_1082	Medioresinol-4'-O-(6'''-acetyl)glucoside	199000	159000	189000	182000	167000	194000	171000	192000	173000	0.00677941	0.931053	0.0670656	unchanged	0.0247689	0.806409	0.181576	unchanged	0.0179895	0.831895	0.168773	unchanged	--	--	--	--	--	--	--	--	--	--	--	--	--	--	--	--
meta_1083	"Vitexin-2""-O-galactoside"	26700	28900	30900	32400	35300	28400	34300	39400	28200	-0.148679	0.257152	0.816114	unchanged	-0.225528	0.249431	0.8205	unchanged	-0.0768488	0.643172	0.370293	unchanged	--	--	--	--	--	--	--	--	--	--	--	--	--	--	--	--
meta_1084	Kaempferol-3-O-rhamnosyl(1→2)glucoside	49900	72400	47700	31500	41500	35200	24100	40800	25900	0.634993	0.107384	1.1196	unchanged	0.919488	0.0580877	1.11561	unchanged	0.284495	0.405674	0.649535	unchanged	--	--	--	--	--	--	--	--	--	--	--	--	--	--	--	--
meta_1085	Kaempferol-3-O-glucoside-7-O-rhamnoside	26000	23100	13900	36900	47000	44300	27900	26700	24200	-1.06737	0.0109537	1.32522	down	-0.370208	0.283074	0.78169	unchanged	0.697159	0.0218372	1.39996	up	--	--	--	--	--	--	--	--	--	--	--	--	--	--	--	--
meta_1086	Luteolin-6-C-rhamnoside-7-O-glucoside	34700	35100	21100	21600	20900	22800	16700	16500	14300	0.440027	0.203362	0.979132	unchanged	0.901773	0.0841893	1.15609	unchanged	0.461746	0.00453643	1.43096	up	--	--	--	--	--	--	--	--	--	--	--	--	--	--	--	--
meta_1087	Kaempferol-3-O-rutinoside(Nicotiflorin)*	4010	3740	1990	4700	2680	5340	3630	2680	3340	-0.390775	0.38863	0.63216	unchanged	-0.0408806	0.968398	0.0309683	unchanged	0.349894	0.330458	0.775173	unchanged	--	--	--	--	--	--	--	--	--	--	--	--	--	--	--	--
meta_1088	Luteolin-7-O-rutinoside*	8720	4350	8890	36500	25900	20500	24300	39100	22800	-1.94824	0.0394204	1.30065	down	-2.00181	0.0453136	1.22798	down	-0.0535621	0.882983	0.11863	unchanged	--	--	--	--	--	--	--	--	--	--	--	--	--	--	--	--
meta_1089	Kaempferol-3-O-neohesperidoside*	15100	29000	26800	46500	54300	72900	47400	18400	23400	-1.32376	0.0293399	1.28156	down	-0.266089	0.584308	0.402775	unchanged	1.05767	0.0780959	1.14841	unchanged	--	--	--	--	--	--	--	--	--	--	--	--	--	--	--	--
meta_1090	Luteolin-7-O-neohesperidoside (Lonicerin)*	4790	2450	8560	28400	24300	30500	14600	18700	14600	-2.57034	0.000912354	1.40987	down	-1.77011	0.0103679	1.26862	down	0.800227	0.00814498	1.40081	up	--	--	--	--	--	--	--	--	--	--	--	--	--	--	--	--
meta_1091	6'-O-Sinapoylgeniposide	4030	9	2810	4060	2250	4360	11500	9830	14400	-2.86888	0.415829	0.612945	unchanged	-4.65322	0.00597608	1.28892	down	-1.78434	0.0120262	1.41495	down	--	--	--	--	--	--	--	--	--	--	--	--	--	--	--	--
meta_1092	LysoPI 18:3	1220000	1140000	1120000	886000	894000	789000	624000	723000	827000	0.439197	0.00271683	1.3847	up	0.687256	0.00703195	1.3159	up	0.248059	0.141092	1.04753	unchanged	--	--	--	--	--	--	--	--	--	--	--	--	--	--	--	--
meta_1093	Quercetin-3-O-sambubioside	18000	12400	5720	153000	158000	137000	58000	64500	29000	-3.78033	0.000241453	1.4376	down	-2.13633	0.060268	1.18094	unchanged	1.644	0.00338823	1.45546	up	--	--	--	--	--	--	--	--	--	--	--	--	--	--	--	--
meta_1094	Uridine 5'-diphospho-N-acetylglucosamine	93800	107000	108000	114000	102000	80800	125000	120000	124000	0.0687573	0.735326	0.264787	unchanged	-0.259667	0.0373602	1.2397	down	-0.328424	0.128085	1.16398	unchanged	C00043	Amino sugar and nucleotide sugar metabolism(ko00520);;Metabolic pathways(ko01100)	--	--	--	--	--	--	--	HMDB0000290	Organic compounds	Nucleosides, nucleotides, and analogues	Pyrimidine nucleotides	Pyrimidine nucleotide sugars	445675	528-04-1
meta_1095	Luteolin-7-O-glucuronide-5-O-rhamnoside	23000	14600	10900	22000	24300	11300	10500	12600	11400	-0.240951	0.602822	0.39283	unchanged	0.426361	0.321434	0.744097	unchanged	0.667312	0.192099	1.03451	unchanged	--	--	--	--	--	--	--	--	--	--	--	--	--	--	--	--
meta_1096	Diosmetin-7-O-Neohesperidoside (Neodiosmin)	1270	7100	5600	5130	7730	8320	3230	5840	6490	-0.902645	0.312889	0.743364	unchanged	-0.425882	0.808384	0.180968	unchanged	0.476763	0.251131	0.836632	unchanged	--	--	--	--	--	--	--	--	--	--	--	--	--	--	--	--
meta_1097	Hispidulin-7-O-(6''-O-p-Coumaroyl)Glucoside	11100	9030	5100	9700	10300	18600	9	9	6570	-0.620692	0.269609	0.797587	unchanged	6.62212	0.0943405	1.0208	unchanged	7.24281	0.0454297	1.24448	up	--	--	--	--	--	--	--	--	--	--	--	--	--	--	--	--
meta_1098	Gallocatechin-(4α→8)-gallocatechin	602000	479000	606000	487000	559000	707000	504000	544000	545000	-0.0464578	0.791609	0.204356	unchanged	0.0752734	0.537367	0.462982	unchanged	0.121731	0.498827	0.562153	unchanged	--	--	--	--	--	--	--	--	--	--	--	--	--	--	--	--
meta_1099	Quercetin-3-O-robinobioside	6040	6020	2410	26400	26500	26400	13200	10400	16300	-2.57317	0.00308472	1.43667	down	-1.55814	0.018904	1.23336	down	1.01502	0.0163896	1.4542	up	--	--	--	--	--	--	--	--	--	--	--	--	--	--	--	--
meta_1100	Quercetin-3-O-(2''-O-rhamnosyl)galactoside	16500	14800	11700	4070	19000	4630	8950	8170	11800	0.998796	0.408415	0.64822	unchanged	0.575806	0.0617179	1.09476	unchanged	-0.42299	0.942075	0.0604227	unchanged	--	--	--	--	--	--	--	--	--	--	--	--	--	--	--	--
meta_1101	Kaempferol-3,7-di-O-glucoside	111000	116000	106000	176000	197000	186000	130000	155000	108000	-0.746775	0.00187941	1.42313	down	-0.224354	0.276533	0.804446	unchanged	0.522421	0.0387054	1.32315	up	--	--	--	--	--	--	--	--	--	--	--	--	--	--	--	--
meta_1102	Orientin-2''-O-galactoside	812000	757000	760000	808000	701000	700000	747000	683000	732000	0.0788826	0.392839	0.645866	unchanged	0.107645	0.102255	1.00059	unchanged	0.0287624	0.725477	0.283442	unchanged	--	--	--	--	--	--	--	--	--	--	--	--	--	--	--	--
meta_1103	Luteolin-7-O-gentiobioside	103000	74100	92600	150000	132000	151000	123000	114000	126000	-0.693592	0.00826899	1.34934	down	-0.440614	0.0501206	1.18354	unchanged	0.252978	0.0424106	1.28088	up	--	--	--	--	--	--	--	--	--	--	--	--	--	--	--	--
meta_1104	Quercetin-3-O-rutinoside (Rutin)	7350	9030	9180	15500	30200	31100	21400	12400	20400	-1.52618	0.0756928	1.24165	unchanged	-1.05045	0.0730892	1.17398	unchanged	0.475737	0.281068	0.818833	unchanged	--	--	--	--	--	--	--	--	--	--	--	--	--	--	--	--
meta_1105	kaempferol-3,7-diglucoside	4730000	4220000	4250000	3470000	2830000	2650000	2790000	2620000	2970000	0.568272	0.0126421	1.33197	up	0.655417	0.00251119	1.33727	up	0.0871451	0.536527	0.500396	unchanged	--	--	--	--	--	--	--	--	--	--	--	--	--	--	--	--
meta_1106	Quercetin-7-O-rutinoside	14600	16900	9340	17200	42400	35100	16800	26300	15900	-1.15782	0.129118	1.09029	unchanged	-0.536022	0.215391	0.829248	unchanged	0.621798	0.24974	0.883204	unchanged	--	--	--	--	--	--	--	--	--	--	--	--	--	--	--	--
meta_1107	Kaempferol-3-O-sophoroside	603000	562000	594000	891000	607000	598000	727000	638000	600000	-0.228025	0.363142	0.724536	unchanged	-0.155761	0.202566	0.899544	unchanged	0.0722644	0.705003	0.310002	unchanged	--	--	--	--	--	--	--	--	--	--	--	--	--	--	--	--
meta_1108	Cyanidin-3-O-sophoroside	13400000	16900000	13200000	14800000	14600000	11500000	12100000	16600000	13100000	0.0888649	0.618793	0.376257	unchanged	0.0613457	0.771054	0.210579	unchanged	-0.0275192	0.871407	0.130526	unchanged	--	--	--	--	--	--	--	--	--	--	--	--	--	--	--	--
meta_1109	1-O-Cinnamoyl-4,6-(S)-HHDP-β-D-glucose	36200	26400	28200	59900	50200	64200	51800	51800	53800	-0.946865	0.00718447	1.35674	down	-0.807096	0.0144916	1.32485	down	0.139769	0.305738	0.837444	unchanged	--	--	--	--	--	--	--	--	--	--	--	--	--	--	--	--
meta_1110	Oxiglutatione	1140000	1060000	2140000	1860000	1700000	2750000	1120000	1410000	1370000	-0.583187	0.240783	0.81983	unchanged	0.0857797	0.718284	0.27433	unchanged	0.668966	0.124415	1.14813	unchanged	C00127	Glutathione metabolism(ko00480);;Metabolic pathways(ko01100)	--	--	--	--	--	--	--	HMDB0011691	Organic compounds	Organic acids and derivatives	Carboxylic acids and derivatives	Amino acids, peptides, and analogues	65359	15718-51-1
meta_1111	Syringaresinol-4'-O-(6''-acetyl)glucoside	18500	28600	21300	20800	44200	26100	24400	29500	14500	-0.363429	0.405283	0.637545	unchanged	0.0369149	1	0.000665251	unchanged	0.400344	0.424866	0.620818	unchanged	--	--	--	--	--	--	--	--	--	--	--	--	--	--	--	--
meta_1112	Quercetin-3-O-sophoroside (Baimaside)	22800000	26700000	18700000	33400000	33600000	30200000	30800000	35200000	35500000	-0.524649	0.0351802	1.27759	down	-0.585804	0.0211763	1.23131	down	-0.0611556	0.49136	0.536696	unchanged	--	--	--	--	--	--	--	--	--	--	--	--	--	--	--	--
meta_1113	Quercetin-3-O-(2''-O-galactosyl)glucoside	1160000	1160000	798000	855000	814000	769000	612000	704000	632000	0.334853	0.197183	0.978744	unchanged	0.659821	0.0770042	1.16106	unchanged	0.324968	0.0123382	1.36549	up	--	--	--	--	--	--	--	--	--	--	--	--	--	--	--	--
meta_1114	Meratin	19700000	15100000	15500000	18100000	15100000	16600000	12900000	13400000	14300000	0.00776364	0.927963	0.0703489	unchanged	0.299798	0.151188	1.00029	unchanged	0.292034	0.0528764	1.27361	unchanged	--	--	--	--	--	--	--	--	--	--	--	--	--	--	--	--
meta_1115	Delphinidin-3,5-di-O-glucoside	29700000	28700000	27800000	36000000	28200000	26800000	23800000	22100000	27600000	-0.0664422	0.634742	0.382861	unchanged	0.235641	0.109355	1.06873	unchanged	0.302083	0.16956	0.995837	unchanged	--	--	--	--	--	--	--	--	--	--	--	--	--	--	--	--
meta_1116	1-O-p-Coumaroyl-4,6-(S)-HHDP-β-D-glucose	21000	30800	22100	33200	44400	42300	43400	37300	28800	-0.708345	0.0300455	1.23747	down	-0.568524	0.0926224	1.03005	unchanged	0.13982	0.560889	0.45577	unchanged	--	--	--	--	--	--	--	--	--	--	--	--	--	--	--	--
meta_1117	3-O-p-Coumaroyl-4,6-(S)-HHDP-β-D-glucose	28400	38100	15900	30900	45300	31000	31900	44000	40000	-0.444892	0.364822	0.662757	unchanged	-0.568784	0.222323	0.832674	unchanged	-0.123891	0.654116	0.355113	unchanged	--	--	--	--	--	--	--	--	--	--	--	--	--	--	--	--
meta_1118	β-Oxoacteoside	10700	3210	6770	20200	8730	23500	18100	36600	17500	-1.3852	0.1267	1.05368	unchanged	-1.8799	0.098871	1.089	unchanged	-0.494706	0.445199	0.591529	unchanged	--	--	--	--	--	--	--	--	--	--	--	--	--	--	--	--
meta_1119	Isorhamnetin-3,7-O-diglucoside	491000	446000	248000	800000	594000	495000	590000	604000	504000	-0.704928	0.117262	1.02462	unchanged	-0.575193	0.135707	0.998429	unchanged	0.129735	0.56029	0.475931	unchanged	--	--	--	--	--	--	--	--	--	--	--	--	--	--	--	--
meta_1120	Isorhamnetin-3-O-sophoroside	352000	219000	239000	403000	348000	356000	356000	392000	441000	-0.479409	0.125313	1.07171	unchanged	-0.579998	0.0723897	1.09326	unchanged	-0.100588	0.419766	0.623107	unchanged	--	--	--	--	--	--	--	--	--	--	--	--	--	--	--	--
meta_1121	Petunidin-3,5-di-O-glucoside	9970000	9820000	6960000	15400000	12500000	11500000	17000000	17100000	16500000	-0.566624	0.0523668	1.17127	unchanged	-0.938459	0.0125149	1.33386	down	-0.371835	0.0822336	1.26901	unchanged	--	--	--	--	--	--	--	--	--	--	--	--	--	--	--	--
meta_1122	Luteolin-7-O-(6''-sinapoyl)glucoside	14400	16200	16500	13700	16800	15900	20300	9640	9900	0.0242883	0.847564	0.148578	unchanged	0.330148	0.563905	0.442372	unchanged	0.30586	0.60151	0.434128	unchanged	--	--	--	--	--	--	--	--	--	--	--	--	--	--	--	--
meta_1123	Nicotinic acid adenine dinucleotide	856000	1040000	1200000	752000	746000	810000	923000	891000	782000	0.411085	0.112852	1.14401	unchanged	0.244053	0.230286	0.83884	unchanged	-0.167031	0.139587	1.06978	unchanged	C00857	Nicotinate and nicotinamide metabolism(ko00760);;Metabolic pathways(ko01100)	--	--	--	--	--	--	--	--	--	--	--	--	--	--
meta_1124	D-Maltotetraose	10200	14200	21200	19900	20900	9640	31800	16500	10300	-0.128284	0.7551	0.238427	unchanged	-0.271871	0.588013	0.398166	unchanged	-0.143587	0.734215	0.273718	unchanged	--	--	--	--	--	--	--	--	--	--	--	--	--	--	--	--
meta_1125	Stachyose	738	156	188	3030	5290	1510	1500	583	559	-3.37567	0.11341	1.14857	unchanged	-1.49911	0.239127	0.799821	unchanged	1.87656	0.152895	1.08799	unchanged	C01613	Metabolic pathways(ko01100);;Galactose metabolism(ko00052)	--	--	--	--	--	--	--	HMDB0003553	Organic compounds	Organic oxygen compounds	Organooxygen compounds	Carbohydrates and carbohydrate conjugates	439531	470-55-3
meta_1126	2-α-Linolenoyl-glycerol-1,3-di-O-glucoside	79000	64300	75100	50600	73400	50000	51500	42700	52500	0.346213	0.188613	0.9262	unchanged	0.574786	0.014355	1.25425	up	0.228573	0.363209	0.722217	unchanged	--	--	--	--	--	--	--	--	--	--	--	--	--	--	--	--
meta_1127	1-α-Linolenoyl-glycerol-2,3-di-O-glucoside	70300	67100	80500	59800	52700	45300	55000	46500	54800	0.470456	0.0262642	1.24998	up	0.479329	0.0177362	1.24059	up	0.00887376	0.926353	0.0742633	unchanged	--	--	--	--	--	--	--	--	--	--	--	--	--	--	--	--
meta_1128	3,4,5-Tricaffeoylquinic acid	9790	5370	4070	7440	7700	12200	5120	4040	5140	-0.569237	0.309522	0.727603	unchanged	0.336331	0.444066	0.580474	unchanged	0.905568	0.0995419	1.21353	unchanged	--	--	--	--	--	--	--	--	--	--	--	--	--	--	--	--
meta_1129	1-Linoleoylglycerol-2,3-di-O-glucoside	9350	6800	6030	6720	5160	4000	5610	3310	4870	0.488942	0.179071	0.918575	unchanged	0.694635	0.0912456	1.04075	unchanged	0.205693	0.540198	0.477255	unchanged	--	--	--	--	--	--	--	--	--	--	--	--	--	--	--	--
meta_1130	2-Linoleoylglycerol-1,3-di-O-glucoside	7400	3860	5370	3470	3410	3240	5500	2520	3790	0.666782	0.168047	1.04939	unchanged	0.515332	0.298663	0.708272	unchanged	-0.151451	0.581427	0.463859	unchanged	--	--	--	--	--	--	--	--	--	--	--	--	--	--	--	--
meta_1131	Luteolin-7-O-(6''-malonyl)glucoside-5-O-rhamnoside	115000	127000	93900	103000	42700	70600	114000	104000	85900	0.714322	0.135563	1.02223	unchanged	0.143104	0.449297	0.533156	unchanged	-0.571218	0.231538	0.907813	unchanged	--	--	--	--	--	--	--	--	--	--	--	--	--	--	--	--
meta_1132	Pinoresinol-4,4'-O-di-O-glucoside	555000	645000	572000	624000	859000	709000	1260000	1090000	1260000	-0.297396	0.167833	0.993028	unchanged	-1.02639	0.00266602	1.34691	down	-0.72899	0.0066861	1.40539	down	--	--	--	--	--	--	--	--	--	--	--	--	--	--	--	--
meta_1133	2α,3β,19α,23,24-Pentahydroxyolean-12-en-28-oic acid-28-O-glucoside	5660	5260	4380	9810	7940	6000	11700	7580	8170	-0.613853	0.112556	1.11472	unchanged	-0.824725	0.0776157	1.14588	unchanged	-0.210872	0.50746	0.514239	unchanged	--	--	--	--	--	--	--	--	--	--	--	--	--	--	--	--
meta_1134	Secoisolariciresinol diglucoside	9	9	9	23900	11900	8350	52000	34300	39800	-10.5301	0.0888896	1.21782	unchanged	-12.164	0.0151383	1.33423	down	-1.63389	0.0181705	1.33551	down	--	--	--	--	--	--	--	--	--	HMDB0036323	Organic compounds	Lignans, neolignans and related compounds	Lignan glycosides	_	74328989	158932-33-3
meta_1135	3,6'-Diferuloylsucrose	5100000	5620000	6200000	5710000	5450000	6180000	5430000	5420000	4490000	-0.0380061	0.735598	0.260009	unchanged	0.142458	0.302212	0.699858	unchanged	0.180464	0.161705	0.993801	unchanged	--	--	--	--	--	--	--	--	--	--	--	--	--	--	--	--
meta_1136	Kaempferol-3-O-(6''-Malonyl)glucoside-7-O-Glucoside	1020000	1170000	929000	879000	977000	699000	853000	794000	787000	0.295033	0.156861	0.951446	unchanged	0.352188	0.0726918	1.15743	unchanged	0.0571553	0.673762	0.350466	unchanged	--	--	--	--	--	--	--	--	--	--	--	--	--	--	--	--
meta_1137	Syringoylcaffeoylquinic acid-D-glucose	42700	38500	25300	13600	12100	17000	34700	21900	25500	1.29803	0.0471829	1.28704	up	0.367289	0.283796	0.732213	unchanged	-0.930738	0.0603174	1.2758	unchanged	--	--	--	--	--	--	--	--	--	--	--	--	--	--	--	--
meta_1138	Olivil-4,4'-Di-O-glucoside	355000	300000	294000	276000	279000	321000	450000	506000	434000	0.113697	0.376499	0.648411	unchanged	-0.55272	0.00758617	1.27812	down	-0.666417	0.00453752	1.43656	down	--	--	--	--	--	--	--	--	--	--	--	--	--	--	--	--
meta_1139	Isorhamnetin-3-O-(6''-malonylglucoside)-7-O-rhamnoside	8170	8900	3270	65200	53500	75100	60500	62700	64500	-3.36853	0.00764478	1.41053	down	-3.33568	4.20992e-05	1.37138	down	0.0328413	0.777391	0.237445	unchanged	--	--	--	--	--	--	--	--	--	--	--	--	--	--	--	--
meta_1140	Quercetin-3-O-(6''-malonyl)glucosyl-5-O-glucoside	11300	15500	21000	21000	29400	8530	13000	14200	14100	-0.172614	0.6197	0.386715	unchanged	0.166294	0.52202	0.489987	unchanged	0.338908	0.434718	0.653968	unchanged	--	--	--	--	--	--	--	--	--	--	--	--	--	--	--	--
meta_1141	Quercetin-7-O-(6''-malonyl)glucosyl-5-O-glucoside	179000	238000	164000	193000	212000	188000	113000	127000	202000	-0.0462603	0.879281	0.121243	unchanged	0.423037	0.266523	0.748539	unchanged	0.469297	0.20468	0.992804	unchanged	--	--	--	--	--	--	--	--	--	--	--	--	--	--	--	--
meta_1142	Quercetin-7-O-(2''-malonyl)glucosyl-5-O-glucoside	286000	328000	279000	469000	352000	335000	316000	230000	291000	-0.359783	0.162679	1.01093	unchanged	0.102466	0.571729	0.412411	unchanged	0.462249	0.111624	1.10175	unchanged	--	--	--	--	--	--	--	--	--	--	--	--	--	--	--	--
meta_1143	Medioresinol-4,4'-di-O-glucoside	37700	39700	28800	39100	27700	39500	31700	46900	36900	0.0036217	0.995121	0.00474485	unchanged	-0.115973	0.610174	0.369033	unchanged	-0.119595	0.631405	0.378493	unchanged	--	--	--	--	--	--	--	--	--	--	--	--	--	--	--	--
meta_1144	Isorhamnetin-3-O-(6''-malonylglucoside)-7-O-glucoside	549000	497000	397000	477000	472000	436000	450000	400000	545000	0.0473622	0.712382	0.294625	unchanged	0.0476699	0.807989	0.177915	unchanged	0.000307676	0.946085	0.0560847	unchanged	--	--	--	--	--	--	--	--	--	--	--	--	--	--	--	--
meta_1145	Vitexin-7-O-(6''-p-coumaroyl)glucoside	28600	20600	16500	7900	13800	6320	9	3760	8950	1.27285	0.0500882	1.19993	unchanged	4.98885	0.0189704	1.23122	up	3.71601	0.214506	0.893004	unchanged	--	--	--	--	--	--	--	--	--	--	--	--	--	--	--	--
meta_1146	Luteolin-7-O-rutinoside-5-O-rhamnoside	9	9	9	39800	48400	28300	15700	14400	14600	-12.0371	0.0217595	1.38467	down	-10.6885	0.000735779	1.37321	down	1.34859	0.0537589	1.35019	unchanged	--	--	--	--	--	--	--	--	--	--	--	--	--	--	--	--
meta_1147	NADP (Nicotinamide adenine dinucleotide phosphate)	67400	29400	61100	35100	47800	42300	36300	66700	53800	0.256866	0.456261	0.584799	unchanged	-0.0351751	0.981374	0.0166905	unchanged	-0.292041	0.359067	0.726095	unchanged	--	--	--	--	--	--	--	--	--	--	--	--	--	--	--	--
meta_1148	(3-Mustard acyl)-fructosyl-α-D-(6-mustard acyl)glucoside	7840000	8740000	8620000	8230000	6290000	8270000	7330000	7450000	6310000	0.154778	0.348649	0.710424	unchanged	0.25916	0.0435315	1.14242	up	0.104382	0.50122	0.532425	unchanged	--	--	--	--	--	--	--	--	--	--	--	--	--	--	--	--
meta_1149	3,6'-Disinapoyl sucrose	2060000	2180000	2480000	2210000	1940000	2310000	1880000	2200000	1750000	0.0564389	0.6311	0.3635	unchanged	0.20724	0.180578	0.86515	unchanged	0.150802	0.294855	0.777371	unchanged	--	--	--	--	--	--	--	--	--	HMDB0040838	Organic compounds	Phenylpropanoids and polyketides	Cinnamic acids and derivatives	Hydroxycinnamic acids and derivatives	131752949	139891-98-8
meta_1150	3,6'-Disinapoylsucrose	15200	15800	22000	19300	22500	31500	16200	15900	14600	-0.457459	0.20239	0.900307	unchanged	0.163503	0.437471	0.585718	unchanged	0.620963	0.133505	1.15568	unchanged	--	--	--	--	--	--	--	--	--	--	--	--	--	--	--	--
meta_1151	Isoorientin-7-O-(6''-p-coumaroyl)glucoside	18600	24500	34800	36200	39300	32600	19900	17900	18700	-0.516073	0.15565	1.01402	unchanged	0.417135	0.269886	0.823147	unchanged	0.933208	0.00803337	1.46244	up	--	--	--	--	--	--	--	--	--	--	--	--	--	--	--	--
meta_1152	Kaempferol-3-O-(6''-Rhamnosyl-2''-Glucosyl)Glucoside (Camelliaside A)	26100	63500	33300	42600	40000	50100	33300	68700	36800	-0.209778	0.805836	0.197285	unchanged	-0.20307	0.758031	0.225098	unchanged	0.00670866	0.875821	0.131174	unchanged	--	--	--	--	--	--	--	--	--	--	--	--	--	--	--	--
meta_1153	Kaempferol-3-O-neohesperidoside-7-O-glucoside	4660	4610	4130	13500	4420	6350	8760	2830	6240	-0.698151	0.319755	0.792026	unchanged	-0.267347	0.481029	0.539376	unchanged	0.430804	0.551888	0.470467	unchanged	--	--	--	--	--	--	--	--	--	--	--	--	--	--	--	--
meta_1154	Kaempferol-3-O-rutinoside-7-O-glucoside	24600	30800	37300	63600	62900	51500	29000	56500	37000	-0.955298	0.00618106	1.35241	down	-0.367022	0.35398	0.66866	unchanged	0.588277	0.13771	1.07256	unchanged	--	--	--	--	--	--	--	--	--	--	--	--	--	--	--	--
meta_1155	Kaempferol-3-O-sophoroside-7-O-rhamnoside	29700	14200	21300	33600	30500	38500	19600	22600	30900	-0.711641	0.0899188	1.12339	unchanged	-0.202525	0.665048	0.313818	unchanged	0.509115	0.0828594	1.15324	unchanged	--	--	--	--	--	--	--	--	--	--	--	--	--	--	--	--
meta_1156	Oleanolic acid-3-O-xylosyl(1→3)glucuronide	22600	16600	15800	15900	12400	13000	10100	4700	8100	0.403184	0.154973	0.995789	unchanged	1.31545	0.0187967	1.23199	up	0.912266	0.0387924	1.27505	up	--	--	--	--	--	--	--	--	--	--	--	--	--	--	--	--
meta_1157	Kaempferol-3-O-(6'''-Caffeoyl)glucosyl-(1→2)-Galactoside	55900	44600	50000	37900	26300	23800	21200	26600	17000	0.797866	0.0212879	1.28167	up	1.2336	0.00287643	1.31732	up	0.435732	0.220107	0.900418	unchanged	--	--	--	--	--	--	--	--	--	--	--	--	--	--	--	--
meta_1158	Quercetin-7-O-rutinoside-4'-O-glucoside	18000	8150	7130	24400	8450	21500	12600	8140	2250	-0.694466	0.313842	0.729765	unchanged	0.726774	0.496548	0.483222	unchanged	1.42124	0.157885	1.01034	unchanged	--	--	--	--	--	--	--	--	--	--	--	--	--	--	--	--
meta_1159	Kaempferol-3-O-sophorotrioside	909000	646000	762000	614000	592000	545000	555000	510000	585000	0.391838	0.12316	1.10955	unchanged	0.478061	0.0901619	1.12089	unchanged	0.0862235	0.322268	0.738484	unchanged	--	--	--	--	--	--	--	--	--	--	--	--	--	--	--	--
meta_1160	Cyanidin-3-O-sophoroside-5-O-glucoside	36300000	34100000	35200000	33700000	32400000	28600000	32100000	32000000	28800000	0.160186	0.126947	1.06808	unchanged	0.186201	0.0388656	1.18299	up	0.0260145	0.766649	0.236776	unchanged	--	--	--	--	--	--	--	--	--	--	--	--	--	--	--	--
meta_1161	1-O-p-Coumaroyl-2-O-galloyl-4,6-(S)-HHDP-β-D-glucose	8440	8830	7990	13900	10800	12300	23600	14500	10000	-0.544236	0.0406214	1.30638	down	-0.840924	0.196925	0.946424	unchanged	-0.296688	0.454442	0.617717	unchanged	--	--	--	--	--	--	--	--	--	--	--	--	--	--	--	--
meta_1162	Riboflavin 5'-Adenosine Diphosphate	674000	792000	823000	566000	840000	714000	1170000	1100000	953000	0.124009	0.578407	0.426447	unchanged	-0.493734	0.0201899	1.22831	down	-0.617743	0.0242306	1.31392	down	C00016	Metabolic pathways(ko01100);;Biosynthesis of secondary metabolites(ko01110);;Riboflavin metabolism(ko00740)	--	--	--	--	--	--	--	HMDB0001248	Organic compounds	Nucleosides, nucleotides, and analogues	Flavin nucleotides	_	643975	146-14-5
meta_1163	Kaempferol-3-O-(6''-Feruloyl)glucosyl-(1→4)-galactoside	535000	656000	613000	573000	566000	505000	354000	301000	332000	0.131167	0.281154	0.781786	unchanged	0.868142	0.00794331	1.32309	up	0.736975	0.00179669	1.46008	up	--	--	--	--	--	--	--	--	--	--	--	--	--	--	--	--
meta_1164	Isorhamnetin-3-O-sophoroside-7-O-rhamnoside	3560	2920	9	3590	3630	4990	8560	12200	2030	-3.1458	0.216478	0.905895	unchanged	-3.71411	0.201661	0.895187	unchanged	-0.568302	0.357366	0.759538	unchanged	--	--	--	--	--	--	--	--	--	--	--	--	--	--	--	--
meta_1165	Quercetin-3-O-(2'''-Caffeoyl)sophoroside	21200	24600	16300	27900	18500	24300	11000	14700	15600	-0.187051	0.476474	0.528827	unchanged	0.584243	0.0830263	1.07116	unchanged	0.771294	0.050255	1.27153	unchanged	--	--	--	--	--	--	--	--	--	--	--	--	--	--	--	--
meta_1166	Quercetin-5,7,4'-tri-O-glucoside	9	9	9	305000	233000	252000	298000	322000	289000	-14.8236	0.00662684	1.42667	down	-15.0339	0.00105493	1.37247	down	-0.210293	0.199037	0.965208	unchanged	--	--	--	--	--	--	--	--	--	--	--	--	--	--	--	--
meta_1167	Delphinidin-3,5,3'-Tri-O-glucoside	2850000	4300000	2450000	12100000	9010000	9210000	7840000	8400000	8140000	-1.68786	0.00793087	1.37211	down	-1.38606	0.00855481	1.33825	down	0.301797	0.182986	1.05012	unchanged	--	--	--	--	--	--	--	--	--	--	--	--	--	--	--	--
meta_1168	Delphinidin-3-O-sophoroside-5-O-glucoside	27300000	29900000	27700000	32800000	31100000	28300000	23900000	24200000	23200000	-0.117493	0.203519	0.895876	unchanged	0.25093	0.0202493	1.28549	up	0.368423	0.0286871	1.40113	up	--	--	--	--	--	--	--	--	--	--	--	--	--	--	--	--
meta_1169	Isorhamnetin-3-O-(2''-O-glucosyl)galactoside-7-O-glucoside	2570000	3600000	1890000	12100000	10700000	12200000	23100000	26400000	22900000	-2.16571	0.000206526	1.42865	down	-3.2138	0.000702206	1.36634	down	-1.04809	0.00317552	1.47382	down	--	--	--	--	--	--	--	--	--	--	--	--	--	--	--	--
meta_1170	kaempferol-3-sinapoyldiglucoside	314000	271000	302000	28500	58600	70900	29700	39900	40400	2.58725	0.000173184	1.43007	up	3.02273	0.00133817	1.36816	up	0.43548	0.331158	0.784915	unchanged	--	--	--	--	--	--	--	--	--	--	--	--	--	--	--	--
meta_1171	Kaempferol-3-O-(6''-Sinapyl)glucosyl-(1→2)-Galactoside	75900	47300	52600	64600	44500	35300	21000	16000	21500	0.298665	0.443742	0.564696	unchanged	1.5694	0.0423211	1.25077	up	1.27074	0.075003	1.27835	unchanged	--	--	--	--	--	--	--	--	--	--	--	--	--	--	--	--
meta_1172	Quercetin-3-O-[2''-O-(6'''-sinapoyl)glucosyl]glucoside	64400	60300	51900	66600	69000	61600	42900	45800	40500	-0.163365	0.19968	0.905051	unchanged	0.446902	0.035331	1.22812	up	0.610267	0.00166953	1.46227	up	--	--	--	--	--	--	--	--	--	--	--	--	--	--	--	--
meta_1173	Cyanidin-3-O-(6''-O-malonyl)sophoroside-5-O-glucoside	1190000	1290000	1250000	1230000	1060000	1070000	1180000	1070000	1010000	0.153309	0.140968	1.01711	unchanged	0.196503	0.0672112	1.10801	unchanged	0.0431935	0.676899	0.328716	unchanged	--	--	--	--	--	--	--	--	--	--	--	--	--	--	--	--
meta_1174	Delphinidin-3-O-(2'''-O-malonyl)sophoroside-5-O-glucoside	75900	88500	78000	80400	44200	76000	52300	52500	10200	0.31867	0.347478	0.723394	unchanged	1.40852	0.0851642	1.13331	unchanged	1.08985	0.193238	0.929332	unchanged	--	--	--	--	--	--	--	--	--	--	--	--	--	--	--	--
meta_1175	Apigenin-7-O-rutinoside-4'-O-rutinoside	30200	32000	17100	30300	28800	15700	58600	40800	42500	0.0901552	0.831336	0.163226	unchanged	-0.873439	0.0490634	1.12288	down	-0.963594	0.0398876	1.25653	down	--	--	--	--	--	--	--	--	--	--	--	--	--	--	--	--
meta_1176	Kaempferol-3-O-(2''-sinapoyl)glucosyl-(1→2)-(6''-malonyl)glucoside	309000	358000	333000	525000	537000	575000	394000	382000	378000	-0.712571	0.000516754	1.41894	down	-0.209022	0.0559387	1.18878	unchanged	0.503549	0.0049475	1.4742	up	--	--	--	--	--	--	--	--	--	--	--	--	--	--	--	--
meta_1177	Kaempferol-3-O-(2'''-p-Coumaroyl)sophoroside-7-O-Glucoside	15400	17400	31200	21600	28300	12900	10900	8950	6500	0.0281198	0.955116	0.0432758	unchanged	1.24025	0.119625	1.06467	unchanged	1.21214	0.102857	1.1942	unchanged	--	--	--	--	--	--	--	--	--	--	--	--	--	--	--	--
meta_1178	kaempferol-3-p-coumaroyldiglucoside-7-glucoside	13600000	11600000	11400000	12300000	15400000	12400000	12100000	10600000	12400000	-0.128388	0.404864	0.616921	unchanged	0.0591179	0.608148	0.370886	unchanged	0.187506	0.243363	0.877327	unchanged	--	--	--	--	--	--	--	--	--	--	--	--	--	--	--	--
meta_1179	Kaempferol-3-O-neohesperidoside-7-O-(2''-feruloyl)glucoside	11400	13600	12500	19200	18600	20500	15500	15600	21500	-0.639155	0.00129569	1.40426	down	-0.474527	0.115596	1.05976	unchanged	0.164627	0.442269	0.628922	unchanged	--	--	--	--	--	--	--	--	--	--	--	--	--	--	--	--
meta_1180	kaempferol-3-caffcoyldiglucoside-7-glucoside	301000	377000	348000	271000	343000	292000	268000	294000	296000	0.180315	0.263657	0.787801	unchanged	0.253256	0.112675	1.04505	unchanged	0.0729412	0.545188	0.490003	unchanged	--	--	--	--	--	--	--	--	--	--	--	--	--	--	--	--
meta_1181	Quercetin-3-O-(2'''-p-coumaroyl)sophoroside-7-O-glucoside	8170	9280	5720	6470	9770	14700	10600	8940	4480	-0.366464	0.400616	0.641932	unchanged	0.0102367	0.901122	0.0916244	unchanged	0.376701	0.48889	0.538185	unchanged	--	--	--	--	--	--	--	--	--	--	--	--	--	--	--	--
meta_1182	Kaempferol-3-O-sophorotrioside-7-O-glucoside	321000	415000	350000	478000	367000	339000	449000	375000	385000	-0.117012	0.559931	0.443108	unchanged	-0.158475	0.322432	0.677509	unchanged	-0.0414628	0.873843	0.129379	unchanged	--	--	--	--	--	--	--	--	--	--	--	--	--	--	--	--
meta_1183	Cyanidin-3-O-(6''-O-caffeoyl)sophoroside-7-O-glucoside	1530000	1620000	1590000	1450000	1160000	1500000	1360000	1580000	1520000	0.214471	0.180246	1.00173	unchanged	0.0903166	0.290311	0.755575	unchanged	-0.124154	0.412026	0.637245	unchanged	--	--	--	--	--	--	--	--	--	--	--	--	--	--	--	--
meta_1184	Quercetin-3-O-(6''-feruloyl)glucoside-7-O-rutinoside	44400	72100	60300	54500	89900	54600	60000	50500	78500	-0.15692	0.634569	0.363011	unchanged	-0.100407	0.741242	0.239974	unchanged	0.0565133	0.829204	0.173673	unchanged	--	--	--	--	--	--	--	--	--	--	--	--	--	--	--	--
meta_1185	kaempferol-3-feruloyldiglucoside-7-glucoside	17600000	16500000	16900000	15300000	15900000	14300000	12500000	14000000	11000000	0.165497	0.0377885	1.2296	up	0.450069	0.0240456	1.27214	up	0.284572	0.0712731	1.20852	unchanged	--	--	--	--	--	--	--	--	--	--	--	--	--	--	--	--
meta_1186	Kaempferol-3-O-sophoroside-7-O-(2''-Feruloyl)glucoside	926000	1260000	950000	897000	924000	828000	633000	570000	774000	0.230553	0.267285	0.851909	unchanged	0.66293	0.0487374	1.15913	up	0.432377	0.0471815	1.29062	up	--	--	--	--	--	--	--	--	--	--	--	--	--	--	--	--
meta_1187	Quercetin-3-O-gentiotetroside	17000	28600	19700	30800	29900	31800	26000	22300	21300	-0.537452	0.119237	1.13845	unchanged	-0.122221	0.733194	0.25596	unchanged	0.415231	0.0220635	1.39443	up	--	--	--	--	--	--	--	--	--	--	--	--	--	--	--	--
meta_1188	(3,4-Dimustard acyl)-fructosyl-α-D-(6-mustard acyl)glucoside	113000	117000	134000	112000	113000	131000	99100	100000	107000	0.031892	0.779874	0.213754	unchanged	0.246832	0.0806305	1.11802	unchanged	0.21494	0.0994848	1.17294	unchanged	--	--	--	--	--	--	--	--	--	--	--	--	--	--	--	--
meta_1189	kaempferol 3-sinapoyldiglucoside-7-glucoside	491000	421000	395000	418000	410000	466000	413000	427000	397000	0.0106464	0.904774	0.0930868	unchanged	0.0739597	0.506368	0.499929	unchanged	0.0633133	0.403714	0.657585	unchanged	--	--	--	--	--	--	--	--	--	--	--	--	--	--	--	--
meta_1190	Quercetin-3-O-(6''-sinapoyl)glucoside-7-O-rutinoside	52700	76800	64700	57500	34300	42000	64100	55900	45600	0.553505	0.107715	1.03867	unchanged	0.226823	0.342211	0.656187	unchanged	-0.326682	0.292144	0.783881	unchanged	--	--	--	--	--	--	--	--	--	--	--	--	--	--	--	--
meta_1191	Cyanidin-3-O-(6''-O-sinapoyl)sophoroside-5-O-glucoside	508000	398000	331000	421000	388000	509000	454000	386000	386000	-0.104371	0.692643	0.302996	unchanged	-0.00515528	0.952568	0.0461128	unchanged	0.0992162	0.518741	0.508902	unchanged	--	--	--	--	--	--	--	--	--	--	--	--	--	--	--	--
meta_1192	Kaempferol-3-O-sophorotrioside-7-O-(2''-feruloyl)glucoside	350000	275000	248000	228000	232000	284000	319000	213000	279000	0.222692	0.305916	0.749746	unchanged	0.110817	0.658997	0.32	unchanged	-0.111875	0.573975	0.44657	unchanged	--	--	--	--	--	--	--	--	--	--	--	--	--	--	--	--
