# Supplementary material for: Integrated Transcriptomics and Metabolomics Analysis Reveals Convergent and Divergent Key Molecular Networks of Dominant Genic Male Sterility and Cytoplasmic Male Sterility in Cabbage
Source: Int J Mol Sci. 2025 Jan 31;26(3):1259. doi: 10.3390/ijms26031259 (PMC11818720; doi:10.3390/ijms26031259)
Supplement: Supplementary file 1 [file ijms-26-01259-s001.zip › Table S3/Table S3.xlsx]

## Sheet: Sheet1
group name	All diff	down-regulated	up-regulated
M1_vs_M2	300	149	151
M1_vs_M3	439	237	202
