# Supplementary material for: Integrated Transcriptomics and Metabolomics Analysis Reveals Convergent and Divergent Key Molecular Networks of Dominant Genic Male Sterility and Cytoplasmic Male Sterility in Cabbage
Source: Int J Mol Sci. 2025 Jan 31;26(3):1259. doi: 10.3390/ijms26031259 (PMC11818720; doi:10.3390/ijms26031259)
Supplement: Supplementary file 1 [file ijms-26-01259-s001.zip › Table S4/Table S4.xlsx]

## Sheet: Sheet1
Gene_ID	Primer_name	Sequence
Bol015793	18-1F	TCCTCAAGTTTGAAGATGTGG
	18-1R	CCAATTCTTCTCTTGACAG
Bol033811	18-2F	TACACTTTTGGTGGTGATTGCG
	18-2R	TATGCTGTTACAGTCCACAC
Bol037713	18-3F	ATACGCCGATGAGCTGATC
	18-3R	CACAAAAGGGGTCCCGTTG
Bol039786	18-4F	GCATTAGAAAGGCTGAGGATTGG
	18-4R	ACTTGGAAACAACAATCAGCTGGC
Bol040329	18-5F	ATGGTAAGAGTGTTGGCAAAGG
	18-5R	CGTTGATCCATTCCCCACC
Bol004608	18-6F	TGTAGACGAGAGGAAGGAGATTG
	18-6R	TGTCTCAATAGCAGCTACGTTG
Bol004610	18-7F	AGCCAATGGTAATGACTTCAGGTATG
	18-7R	TAAGGATATGCAAGCTGAACTGTCC
Bol025267	18-8F	ATGTCTAGCTCTGGAATGAATGGTG
	18-8R	TGGTTTTGCACAAGTGTTCTAGC
Bol008957	18-9F	ATGACCGTGGGGGTTTTAGC
	18-9R	AGCCGGGAACAGGTTATGGTAC
Bol013254	18-10F	TCCGGCATTGGTTAAGGCCACGG
	18-10R	TTGACGAGATGTAGAGGAACCGGAAG
